# Supplementary material for: The histone-methyltransferase DOT1L cooperates with LSD1 to control cell division in blast-phase MPN
Source: Leukemia. 2025 Aug 8;39(10):2406–18. doi: 10.1038/s41375-025-02719-y (PMC12463660; doi:10.1038/s41375-025-02719-y)
Supplement: Supplementary file 2 — Supplementary Tables [file 41375_2025_2719_MOESM2_ESM.xlsx]

## Sheet: Table S1
Supplementary Table 1		Complete CRISPR-screening results (MaGECK-Mle output)						corresponding to Figure 1C
Gene	sgRNA	IMG|beta	IMG|z	IMG|p-value	IMG|fdr	IMG|wald-p-value	IMG|wald-fdr	GSK|beta	GSK|z	GSK|p-value	GSK|fdr	GSK|wald-p-value	GSK|wald-fdr
KMT2A	10	-0.10363	-0.77576	0.71595	0.9689	0.43789	0.80306	-0.34815	-2.6025	0.077998	0.69072	0.009254	0.11925
PCGF1	10	0.129	0.80457	0.36671	0.89977	0.42107	0.80019	-0.35738	-2.2198	0.074505	0.69072	0.026432	0.21023
KMT2C	10	0.13398	0.79289	0.3539	0.89977	0.42784	0.80133	0.25705	1.5215	0.25495	0.90123	0.12814	0.45864
BRD8	10	-0.12567	-0.81885	0.63562	0.95567	0.41287	0.79519	-0.051606	-0.33629	0.71711	0.98294	0.73665	0.88601
SMARCA4	10	-0.32098	-1.9512	0.12107	0.69799	0.051035	0.36231	-0.42663	-2.5857	0.038417	0.49254	0.0097174	0.11925
ARID4A	10	0.083767	0.44733	0.49942	0.92258	0.65464	0.88002	0.19806	1.0583	0.3993	0.97623	0.28993	0.63317
PARP2	10	-0.18736	-1.4227	0.42142	0.89977	0.15482	0.55425	-0.069059	-0.52454	0.65192	0.97623	0.5999	0.8345
WNT5A	10	-0.035636	-0.20894	0.98137	0.9965	0.8345	0.94634	-0.32529	-1.8977	0.10827	0.768	0.057741	0.30807
HDAC5	10	-0.067613	-0.74734	0.8603	0.98946	0.45486	0.80332	-0.19915	-2.2006	0.28638	0.90705	0.027761	0.21484
EYA1	10	-0.074112	-0.58335	0.83353	0.98946	0.55966	0.83778	0.027649	0.21766	0.98254	0.99177	0.8277	0.92302
RPL18	10	-0.025067	-0.17451	0.97788	0.9965	0.86146	0.95115	-0.10095	-0.70145	0.55763	0.97623	0.48302	0.77266
DDX50	10	0.075299	0.44254	0.54016	0.93037	0.6581	0.88284	0.066753	0.39206	0.8603	0.98294	0.69501	0.86262
REST	10	0.029545	0.20078	0.72526	0.9689	0.84087	0.94634	-0.11764	-0.79771	0.51222	0.97623	0.42504	0.73611
BRWD3	10	-0.26951	-2.2815	0.20605	0.80252	0.022517	0.23483	-0.16999	-1.4391	0.36321	0.94277	0.15011	0.49595
VCP	10	0.26337	1.0738	0.097788	0.65217	0.28292	0.72458	0.32472	1.3238	0.13271	0.80556	0.18558	0.54593
SUPT7L	10	0.74167	2.5804	0	0	0.0098673	0.14595	0.79253	2.7574	0	0	0.005827	0.087813
JADE2	10	0.0058126	0.036878	0.84517	0.98946	0.97058	0.989	0.064088	0.40658	0.87194	0.98294	0.68432	0.85954
ACTR3B	10	0.031878	0.21623	0.71944	0.9689	0.82881	0.94634	0.15665	1.0627	0.52386	0.97623	0.28792	0.63215
KMT2D	10	-0.25503	-1.2282	0.23166	0.81893	0.21939	0.6476	-0.12791	-0.61668	0.48079	0.97623	0.53745	0.79983
BRMS1	10	-0.017759	-0.13175	0.94645	0.9965	0.89518	0.96482	-0.0012832	-0.009518	0.90803	0.98494	0.99241	0.99608
NCL	10	0.23168	1.4005	0.13504	0.71429	0.16137	0.55648	0.29496	1.783	0.18277	0.88158	0.074587	0.34821
RMI1	10	0.034347	0.19518	0.7078	0.9689	0.84525	0.94634	0.038899	0.22091	0.94179	0.99021	0.82516	0.92284
SUV420H1	10	-0.2886	-1.5714	0.1688	0.74359	0.11609	0.50364	-0.078958	-0.43086	0.61816	0.97623	0.66657	0.85655
RPL7	10	-0.12451	-0.56552	0.63679	0.95567	0.57172	0.84383	0.10025	0.45697	0.73458	0.98294	0.64769	0.84718
ELP4	10	-0.12187	-0.91988	0.65192	0.95567	0.35764	0.76192	-0.18636	-1.4058	0.31548	0.90705	0.15979	0.51409
TDG	10	0.15076	1.1101	0.30151	0.88095	0.26696	0.71599	0.11467	0.84414	0.66822	0.97623	0.39859	0.72234
NonTargetingControlGuideForHuman_0031	1	-0.23183	-1.0278	0.7369	0.96937	0.30407	0.72458	-0.39372	-1.7455	0.5064	0.97623	0.080901	0.36242
CUL2	10	0.00025632	0.0019926	0.87194	0.98946	0.99841	0.9997	-0.14796	-1.1499	0.42724	0.97623	0.25018	0.60708
SIRT7	10	-0.37628	-2.6932	0.066356	0.59375	0.007078	0.1216	-0.42112	-3.0101	0.041909	0.51429	0.002612	0.066249
CDC73	10	-0.25356	-1.3802	0.23749	0.82591	0.16751	0.56874	0.15817	0.86738	0.52037	0.97623	0.38573	0.70952
VPS72	10	-0.10523	-0.68123	0.70081	0.9689	0.49573	0.8111	-0.010375	-0.067173	0.86845	0.98294	0.94644	0.97248
ATAD2B	10	0.0096588	0.05832	0.81257	0.98867	0.95349	0.98689	0.11055	0.66773	0.68568	0.98294	0.50431	0.78621
ASF1A	10	0.13962	1.1083	0.33411	0.89977	0.26773	0.71599	0.32682	2.595	0.13038	0.80556	0.0094584	0.11925
TBL1XR1	10	-0.065089	-0.35451	0.87311	0.98946	0.72296	0.90181	-0.079048	-0.43015	0.61816	0.97623	0.66709	0.85655
JADE1	10	-0.17604	-1.3413	0.45052	0.89977	0.17981	0.57888	-0.19182	-1.4614	0.30617	0.90705	0.1439	0.48476
ASH2L	10	-0.34541	-2.596	0.090803	0.65	0.0094319	0.14595	-0.034789	-0.26166	0.77066	0.98294	0.79358	0.9074
HSPA1B	10	-0.2035	-1.4394	0.37485	0.89977	0.15004	0.55425	-0.30444	-2.151	0.1234	0.80147	0.031477	0.2296
PPM1G	10	0.29595	2.1066	0.062864	0.59341	0.035152	0.28487	0.47797	3.4024	0.029104	0.44828	0.00066802	0.027325
DND1	10	0.077202	0.68388	0.5227	0.93037	0.49405	0.80991	-0.059197	-0.52422	0.68452	0.98294	0.60013	0.8345
DNMT1	10	-0.12628	-0.94668	0.63446	0.95567	0.3438	0.75983	-0.18297	-1.3698	0.3213	0.90705	0.17074	0.52947
PRKAA1	10	-0.080041	-0.72663	0.81607	0.98946	0.46745	0.80332	-0.21868	-1.9844	0.25029	0.89212	0.047212	0.27054
TXNL4A	10	-0.37175	-1.9946	0.066356	0.59375	0.046084	0.34111	-0.081589	-0.43879	0.6135	0.97623	0.66082	0.85299
PRDM8	10	-0.12578	-0.88733	0.63446	0.95567	0.3749	0.77413	0.18451	1.3024	0.44121	0.97623	0.19278	0.55383
TRIM28	10	-0.42988	-2.0586	0.025611	0.38596	0.039535	0.30813	-0.21861	-1.0487	0.25146	0.89256	0.29431	0.6366
WHSC1	10	0.072257	0.5519	0.54715	0.93037	0.58101	0.85024	0.27184	2.0782	0.22701	0.88158	0.037695	0.24963
HDAC10	10	0.036786	0.33824	0.69383	0.9644	0.73518	0.9105	0.10238	0.9414	0.72759	0.98294	0.3465	0.67955
HLTF	10	0.21856	2.009	0.15134	0.71429	0.044538	0.33732	0.12718	1.1684	0.62165	0.97623	0.24263	0.60412
FBL	10	0.013531	0.070001	0.79162	0.98408	0.94419	0.98429	0.2263	1.1743	0.32363	0.90705	0.24028	0.60412
DPF3	10	-0.12574	-0.80378	0.63446	0.95567	0.42152	0.80019	-0.06499	-0.41543	0.6624	0.97623	0.67782	0.85902
ZNF711	10	-0.078301	-0.66135	0.82421	0.98946	0.50839	0.81769	0.12995	1.0978	0.61234	0.97623	0.27229	0.62207
MRGBP	10	0.13643	0.9422	0.34692	0.89977	0.34609	0.75983	0.18461	1.2749	0.44121	0.97623	0.20235	0.57009
ZRANB3	10	-0.34717	-2.1649	0.086147	0.62712	0.030392	0.26914	-0.095921	-0.59922	0.57392	0.97623	0.54903	0.80677
TET1	10	-0.18607	-1.4204	0.42258	0.89977	0.1555	0.55425	0.14395	1.0995	0.57159	0.97623	0.27155	0.62207
ZNHIT1	10	0.0031562	0.018906	0.86263	0.98946	0.98492	0.99423	-0.10006	-0.59861	0.55995	0.97623	0.54944	0.80677
KMT2B	10	0.31154	1.4963	0.044237	0.49367	0.13459	0.53032	0.53981	2.5942	0.01397	0.4	0.0094824	0.11925
DPF2	10	0.15556	0.51458	0.29104	0.87931	0.60685	0.85959	0.068309	0.22542	0.84983	0.98294	0.82165	0.92136
CHD7	10	-0.34056	-2.8401	0.098952	0.65217	0.0045097	0.094485	-0.23684	-1.9753	0.22235	0.88158	0.048231	0.27242
ADNP	10	-0.083236	-0.57707	0.80442	0.98435	0.56389	0.83878	0.26657	1.8495	0.23399	0.88158	0.064386	0.32216
RAI1	10	-0.14923	-1.0202	0.55064	0.93037	0.30763	0.72458	-0.034606	-0.23664	0.77299	0.98294	0.81294	0.91726
TAF12	10	-0.060667	-0.36689	0.88009	0.99213	0.7137	0.89893	0.080249	0.48547	0.80675	0.98294	0.62734	0.83925
NEK9	10	-0.075585	-0.50737	0.8312	0.98946	0.6119	0.85959	-0.0024175	-0.016228	0.90454	0.98494	0.98705	0.99608
MBD4	10	0.14082	0.98468	0.33062	0.89977	0.32478	0.74677	0.057329	0.40075	0.8929	0.98494	0.6886	0.85976
ZBTB38	10	0.21717	1.5488	0.15134	0.71429	0.12143	0.50975	0.27978	1.9953	0.20722	0.88158	0.046007	0.27054
PCGF3	10	0.42387	1.8882	0.0093132	0.20513	0.058999	0.37423	0.45969	2.047	0.030268	0.44828	0.040659	0.25871
MASTL	10	0.30929	1.9554	0.045402	0.49367	0.05053	0.36171	0.19521	1.2335	0.40745	0.97623	0.2174	0.57638
TRMT112	10	0.25632	1.0527	0.10361	0.65217	0.29247	0.72458	0.18111	0.74177	0.45052	0.97623	0.45822	0.75261
CHTOP	10	-0.43353	-3.1904	0.024447	0.375	0.0014208	0.040683	-0.25858	-1.9032	0.19441	0.88158	0.05702	0.30656
CDK17	10	0.089446	0.72641	0.48079	0.90652	0.46759	0.80332	-0.073827	-0.59937	0.63446	0.97623	0.54892	0.80677
ARID2	10	0.15426	0.93882	0.29686	0.87931	0.34782	0.75983	-0.06687	-0.40525	0.65541	0.97623	0.68529	0.85954
FBRSL1	10	-0.014493	-0.10251	0.93481	0.9965	0.91835	0.97391	0.00025156	0.001779	0.91269	0.98494	0.99858	0.99967
JDP2	10	-0.026535	-0.25277	0.9837	0.9965	0.80044	0.94099	-0.11638	-1.1078	0.51455	0.97623	0.26796	0.62014
SUV420H2	10	0.17274	0.73908	0.2468	0.83137	0.45986	0.80332	0.1655	0.70759	0.49709	0.97623	0.4792	0.76999
STK4	10	0.025722	0.19362	0.7404	0.97248	0.84647	0.94634	0.13746	1.0349	0.59139	0.97623	0.30073	0.6366
ATM	10	0.0087058	0.055338	0.82305	0.98946	0.95587	0.98689	-0.17861	-1.1331	0.32829	0.90705	0.25716	0.61251
YEATS4	10	-0.13441	-1.0395	0.60186	0.94516	0.29857	0.72458	-0.10025	-0.77518	0.55879	0.97623	0.43823	0.74427
RUVBL1	10	-0.48011	-3.2491	0.011641	0.21739	0.0011578	0.03721	-0.36348	-2.4624	0.071013	0.69072	0.0138	0.14282
NSL1	10	-0.34711	-1.1939	0.086147	0.62712	0.2325	0.6702	-0.61909	-2.1065	0.0058207	0.2381	0.035165	0.2436
APOBEC3B	10	-0.18389	-1.7753	0.4319	0.89977	0.075849	0.40978	-0.073015	-0.70492	0.63679	0.97623	0.48086	0.77063
EHMT2	10	-0.18244	-1.7154	0.43655	0.89977	0.086281	0.43849	0.027828	0.26173	0.98254	0.99177	0.79353	0.9074
GFI1B	10	-0.14401	-0.76669	0.57159	0.94242	0.44327	0.80306	-0.15617	-0.83019	0.40629	0.97623	0.40643	0.72812
PARG	10	-0.12281	-0.69817	0.64494	0.95567	0.48507	0.80636	0.13175	0.75022	0.59953	0.97623	0.45313	0.74925
LRWD1	10	0.066439	0.65301	0.56461	0.93629	0.51375	0.82028	0.063953	0.62855	0.87194	0.98294	0.52965	0.79983
FAM175B	10	0.074713	0.69863	0.54249	0.93037	0.48479	0.80636	0.16494	1.5423	0.49942	0.97623	0.123	0.44959
EZH2	10	0.097776	1.0719	0.44703	0.89977	0.28377	0.72458	-0.050305	-0.55138	0.72177	0.98294	0.58137	0.82274
SRSF3	10	0.090717	0.41712	0.47614	0.90652	0.67659	0.88284	-0.088524	-0.40554	0.59139	0.97623	0.68508	0.85954
PHF12	10	-0.20162	-1.8405	0.37718	0.89977	0.065688	0.38766	-0.27274	-2.4876	0.1688	0.87879	0.01286	0.1409
BRD4	10	-0.32714	-1.8799	0.11758	0.69655	0.060121	0.37423	-0.16116	-0.92802	0.38999	0.97384	0.3534	0.68526
SETD7	10	0.14319	0.85386	0.32596	0.89977	0.39318	0.78629	0.33251	1.9841	0.12573	0.80147	0.047242	0.27054
PHC2	10	-0.12288	-0.94482	0.64494	0.95567	0.34475	0.75983	0.027689	0.21299	0.98254	0.99177	0.83134	0.92302
SMEK2	10	-0.055879	-0.46398	0.89639	0.9965	0.64266	0.87546	-0.051459	-0.42719	0.71711	0.98294	0.66924	0.85675
ZBTB7C	10	-0.076737	-0.49731	0.82771	0.98946	0.61897	0.86035	0.062037	0.40225	0.88242	0.98494	0.6875	0.85963
CHD1	10	0.16458	1.1625	0.26077	0.84528	0.24504	0.68341	0.33347	2.3559	0.12573	0.80147	0.018479	0.17441
DR1	10	-0.26377	-1.8504	0.22235	0.80252	0.064256	0.38766	-0.14088	-0.98902	0.44237	0.97623	0.32265	0.66073
KAT6A	10	-0.28265	-2.2429	0.18393	0.77941	0.024902	0.23543	-0.22761	-1.8059	0.23749	0.89083	0.070939	0.33482
MGMT	10	-0.031025	-0.22671	0.99534	0.9965	0.82065	0.944	-0.17597	-1.2845	0.33411	0.91111	0.19895	0.56589
GATAD2B	10	0.035123	0.322	0.70431	0.9689	0.74745	0.91627	-0.07084	-0.64929	0.6461	0.97623	0.51615	0.79515
FOXP1	10	0.062527	0.49931	0.57974	0.94403	0.61756	0.86035	0.059261	0.473	0.89173	0.98494	0.63621	0.83949
RCC1	10	0.11624	0.95967	0.39348	0.89977	0.33722	0.75983	0.016407	0.1354	0.97439	0.99177	0.8923	0.95106
PHC1	10	-0.068349	-0.50624	0.85681	0.98946	0.61269	0.85959	0.080418	0.5958	0.80675	0.98294	0.55131	0.80677
PRDM6	10	0.16994	1.1366	0.24913	0.83142	0.25572	0.69863	0.22557	1.5086	0.3248	0.90705	0.13141	0.46389
HDAC1	10	0.28401	2.0068	0.075669	0.61905	0.044767	0.33732	0.077474	0.5472	0.8149	0.98294	0.58424	0.82544
APOBEC3G	10	-0.030715	-0.2567	0.99534	0.9965	0.79741	0.9409	0.072808	0.60853	0.8312	0.98294	0.54284	0.80396
USP7	10	-0.014926	-0.072523	0.93714	0.9965	0.94219	0.98429	0.53592	2.6132	0.015134	0.40625	0.0089705	0.11855
JMJD6	10	-0.12182	-0.83509	0.65192	0.95567	0.40367	0.78629	-0.099758	-0.68366	0.56228	0.97623	0.49419	0.77978
TRRAP	10	0.21746	0.95211	0.15134	0.71429	0.34104	0.75983	0.0065752	0.028657	0.93481	0.99014	0.97714	0.99493
EP300	10	0.64032	4.0926	0.0023283	0.11765	4.2657e-05	0.0033311	0.45799	2.9252	0.032596	0.45902	0.0034425	0.066349
NIPBL	10	0.21946	0.88799	0.15134	0.71429	0.37454	0.77413	0.75456	3.0545	0	0	0.0022545	0.066249
CTBP2	10	0.10877	0.78432	0.41094	0.89977	0.43285	0.80133	0.14016	1.0106	0.58207	0.97623	0.31221	0.65253
PRDM14	10	-0.0068966	-0.03525	0.9057	0.9965	0.97188	0.98915	0.12546	0.64175	0.62747	0.97623	0.52104	0.79639
BRD1	10	-0.31443	-1.7583	0.13271	0.71429	0.078693	0.41727	-0.051911	-0.29103	0.71711	0.98294	0.77103	0.89606
TADA3	10	-0.0069955	-0.068173	0.9057	0.9965	0.94565	0.98429	0.12812	1.2486	0.61816	0.97623	0.21181	0.57451
ZCWPW1	10	-0.025441	-0.24006	0.98021	0.9965	0.81028	0.94179	0.037281	0.35177	0.94878	0.99177	0.72501	0.88224
ARID4B	10	0.054609	0.19762	0.61234	0.94849	0.84334	0.94634	0.1194	0.43207	0.65076	0.97623	0.66569	0.85655
YWHAE	10	-0.58755	-4.3576	0.0069849	0.2	1.3147e-05	0.0014117	-0.30711	-2.28	0.11991	0.79845	0.022609	0.19617
SETD6	10	-0.099018	-0.60551	0.73108	0.96937	0.54484	0.83724	0.10262	0.62793	0.72643	0.98294	0.53005	0.79983
ASXL1	10	-0.15089	-1.0925	0.54598	0.93037	0.27461	0.71917	0.052561	0.3807	0.90454	0.98494	0.70342	0.86963
RAN	10	-0.25208	-1.341	0.24098	0.82937	0.17993	0.57888	-0.25037	-1.33	0.20838	0.88158	0.18353	0.54473
CENPC	10	0.060318	0.41918	0.58789	0.94403	0.67509	0.88284	-0.11514	-0.7982	0.51804	0.97623	0.42476	0.73611
E2F6	10	-0.12953	-1.1046	0.62165	0.94849	0.26934	0.71599	-0.03897	-0.33234	0.75553	0.98294	0.73964	0.88601
MTA1	10	0.26659	1.4499	0.094296	0.65079	0.14708	0.54929	0.30734	1.6715	0.16298	0.875	0.094633	0.39848
RAD54B	10	0.18052	0.84079	0.22235	0.80252	0.40046	0.78629	0.26621	1.2403	0.23399	0.88158	0.21488	0.57503
IKZF3	10	0.041735	0.51014	0.67404	0.95567	0.60995	0.85959	0.042423	0.51849	0.93132	0.99014	0.60412	0.83699
ARID1A	10	0.034365	0.16419	0.7078	0.9689	0.86958	0.9555	0.1285	0.61415	0.61816	0.97623	0.53912	0.79983
FOXO1	10	-0.040518	-0.30868	0.96391	0.9965	0.75756	0.92055	0.16385	1.2486	0.50524	0.97623	0.21183	0.57451
C14orf169	10	-0.043354	-0.31405	0.95693	0.9965	0.75348	0.91938	0.019809	0.14349	0.98254	0.99177	0.8859	0.94887
RNF20	10	-0.11835	-0.69198	0.66123	0.95567	0.48895	0.80636	0.086124	0.50386	0.78231	0.98294	0.61436	0.83925
LRP1	10	-0.11065	-0.82854	0.67753	0.95567	0.40737	0.79169	0.056722	0.42484	0.89523	0.98494	0.67095	0.85742
RPL8	10	-0.049857	-0.24809	0.92782	0.9965	0.80406	0.94099	0.059496	0.29627	0.89057	0.98494	0.76702	0.8958
KDM5D	10	0.045588	0.3708	0.65425	0.95567	0.71079	0.89892	0.14948	1.216	0.5518	0.97623	0.22397	0.58835
PARP1	10	0.20014	1.6061	0.1851	0.77941	0.10825	0.49201	0.11957	0.95909	0.65076	0.97623	0.33751	0.67346
PRMT7	10	-0.56497	-4.0488	0.0069849	0.2	5.1491e-05	0.0034023	-0.34763	-2.4927	0.079162	0.69388	0.012677	0.1409
TET3	10	-0.11191	-0.73273	0.6752	0.95567	0.46373	0.80332	0.031661	0.2074	0.9709	0.99177	0.8357	0.92302
EPC2	10	-0.0051844	-0.04044	0.89756	0.9965	0.96774	0.98814	-0.044554	-0.34739	0.73923	0.98294	0.7283	0.88224
NEK6	10	-0.21894	-1.7976	0.32712	0.89977	0.072235	0.40173	-0.075216	-0.6178	0.62747	0.97623	0.53671	0.79983
CBX2	10	-0.23468	-1.5466	0.28056	0.87636	0.12195	0.50975	-0.53484	-3.5079	0.01397	0.4	0.00045164	0.024247
PPP4C	10	0.28199	1.4567	0.077998	0.62712	0.14519	0.54929	0.47264	2.4436	0.029104	0.44828	0.01454	0.14694
BUB1	10	-0.22914	-1.623	0.29104	0.87931	0.10459	0.48637	-0.13759	-0.97473	0.44936	0.97623	0.32969	0.66892
CECR2	10	0.087022	0.70635	0.48545	0.90652	0.47997	0.80636	0.069521	0.56422	0.84284	0.98294	0.57261	0.81842
HR	10	-0.063016	-0.54231	0.87427	0.98946	0.5876	0.85137	-0.045418	-0.39083	0.7369	0.98294	0.69592	0.86262
KAT7	10	-0.39609	-1.9342	0.045402	0.49367	0.053088	0.36482	-0.18843	-0.9229	0.31315	0.90705	0.35606	0.6865
SAP18	10	-0.14773	-0.70588	0.5553	0.93037	0.48026	0.80636	0.14196	0.68191	0.57625	0.97623	0.49529	0.77978
ZNF592	10	-0.17934	-1.5314	0.44354	0.89977	0.12568	0.51367	-0.14765	-1.2606	0.42724	0.97623	0.20747	0.57451
TLK1	10	0.20383	1.4618	0.18044	0.77114	0.14379	0.54895	0.092399	0.66239	0.75902	0.98294	0.50772	0.78867
ANP32A	10	-0.43122	-2.4665	0.024447	0.375	0.013642	0.17756	-0.23262	-1.3321	0.22817	0.88158	0.18282	0.54473
JARID2	10	0.17532	1.3206	0.24331	0.82937	0.18663	0.59158	0.16495	1.2422	0.49942	0.97623	0.21416	0.57488
POLR2C	10	0.1483	1.1054	0.30617	0.88255	0.269	0.71599	0.32213	2.4017	0.1362	0.8069	0.016317	0.15928
BAZ1B	10	-0.48381	-3.3778	0.011641	0.21739	0.00073063	0.029886	-0.61003	-4.2506	0.0058207	0.2381	2.1318e-05	0.004578
PARP3	10	0.017871	0.13327	0.77532	0.97944	0.89398	0.96473	0.12255	0.91397	0.64028	0.97623	0.36073	0.6873
NSD1	10	0.068545	0.49538	0.55879	0.93037	0.62033	0.86085	0.12303	0.88912	0.63795	0.97623	0.37394	0.69582
GATAD2A	10	0.052051	0.48846	0.62515	0.95213	0.62522	0.86439	-0.26363	-2.4726	0.18277	0.88158	0.013415	0.1409
PRKCA	10	-0.042948	-0.23165	0.95809	0.9965	0.81681	0.94179	-0.18022	-0.96816	0.3248	0.90705	0.33297	0.66983
FAM175A	10	0.22624	1.7787	0.1397	0.71429	0.075282	0.40929	0.23458	1.8442	0.30617	0.90705	0.065156	0.32216
PCGF5	10	-0.094648	-0.68773	0.75437	0.97615	0.49162	0.80885	-0.25894	-1.8783	0.19441	0.88158	0.060342	0.31414
GLYR1	10	0.26164	1.7391	0.10128	0.65217	0.082023	0.41942	0.40052	2.6626	0.050058	0.57333	0.007753	0.10571
KPNB1	10	-0.11134	-0.85777	0.6752	0.95567	0.39102	0.78629	-0.4952	-3.8078	0.020955	0.44828	0.00014024	0.010039
NAT10	10	-0.19337	-1.3549	0.40279	0.89977	0.17545	0.57742	-0.028059	-0.1967	0.79744	0.98294	0.84406	0.92412
UIMC1	10	0.10304	0.84307	0.42491	0.89977	0.39919	0.78629	0.035181	0.28761	0.96042	0.99177	0.77365	0.89685
UBR5	10	-0.043923	-0.30482	0.95111	0.9965	0.76051	0.92055	-0.10847	-0.7524	0.53434	0.97623	0.45181	0.74925
CIT	10	-0.23809	-1.6898	0.27474	0.87179	0.091068	0.44701	0.19039	1.352	0.42026	0.97623	0.17639	0.5354
ING3	10	-0.41103	-2.0772	0.037253	0.45714	0.037782	0.29775	0.54595	2.77	0.01397	0.4	0.005605	0.086556
PRKAA2	10	0.061914	0.53699	0.58324	0.94403	0.59127	0.85345	-0.046051	-0.39905	0.73458	0.98294	0.68986	0.86007
PHF1	10	-0.012631	-0.10553	0.92666	0.9965	0.91596	0.97257	0.024427	0.20407	0.99185	0.99301	0.8383	0.9232
HAT1	10	-0.14649	-0.70351	0.55646	0.93037	0.48174	0.80636	-0.042653	-0.20491	0.74505	0.98294	0.83764	0.9232
TWIST1	10	-0.13136	-1.2022	0.61816	0.94849	0.22929	0.66846	-0.090629	-0.82943	0.58789	0.97623	0.40686	0.72812
CCT2	10	-0.036727	-0.24305	0.97672	0.9965	0.80797	0.94179	-0.12108	-0.79955	0.50407	0.97623	0.42397	0.73611
CRB2	10	-0.28919	-2.4121	0.16764	0.74359	0.015861	0.19746	-0.26015	-2.1698	0.18976	0.88158	0.030022	0.22425
YWHAZ	10	-0.57224	-4.0215	0.0069849	0.2	5.7836e-05	0.0035486	-0.49965	-3.5116	0.020955	0.44828	0.00044545	0.024247
UHRF2	10	-0.47538	-3.2294	0.012806	0.23404	0.0012404	0.03721	-0.27338	-1.8598	0.16764	0.87879	0.06291	0.31976
CDY1	10	0.12404	1.3267	0.37835	0.89977	0.18462	0.58735	0.12707	1.3589	0.62165	0.97623	0.17417	0.5354
ATF7IP	10	-0.10996	-1.0814	0.67986	0.95581	0.27952	0.72458	-0.034613	-0.34042	0.77299	0.98294	0.73354	0.88601
AURKA	10	-0.1034	-0.71775	0.71595	0.9689	0.47291	0.80636	-0.20374	-1.4105	0.27939	0.90705	0.15839	0.51282
WDR82	10	0.31328	2.1737	0.044237	0.49367	0.029726	0.26599	0.31883	2.2117	0.14203	0.82993	0.026986	0.21074
EID2	10	0.23966	0.93241	0.12689	0.71429	0.35112	0.75983	0.045813	0.17734	0.92317	0.99014	0.85924	0.93105
HDAC7	10	0.26995	1.6428	0.089639	0.64706	0.10042	0.47396	0.15685	0.9539	0.52386	0.97623	0.34013	0.67346
ATN1	10	0.064014	0.41718	0.57392	0.94403	0.67654	0.88284	0.073132	0.4765	0.82887	0.98294	0.63372	0.83925
NR3C1	10	0.19199	1.2725	0.20373	0.80252	0.20321	0.62341	0.22378	1.4832	0.32712	0.90705	0.13803	0.47428
PADI3	10	-0.33117	-3.2258	0.11525	0.69655	0.0012562	0.03721	-0.14285	-1.3918	0.43655	0.97623	0.16397	0.51804
BRCA1	10	0.059474	0.44744	0.58906	0.94403	0.65455	0.88002	0.027601	0.20762	0.98254	0.99177	0.83553	0.92302
SETD5	10	-0.45681	-3.0152	0.016298	0.26923	0.0025685	0.064892	-0.41955	-2.7678	0.041909	0.51429	0.0056428	0.086556
MSL1	10	-0.2033	-1.5926	0.37485	0.89977	0.11126	0.49439	-0.11633	-0.91138	0.51455	0.97623	0.3621	0.6873
SETDB2	10	0.09993	0.80129	0.44121	0.89977	0.42296	0.80019	0.26728	2.1435	0.23166	0.88158	0.032075	0.2296
KEAP1	10	-0.68288	-5.6986	0.0011641	0.11111	1.2077e-08	3.458e-06	-0.18803	-1.5718	0.31315	0.90705	0.116	0.44484
ZMYND11	10	-0.31396	-2.2952	0.13271	0.71429	0.021724	0.23326	-0.5509	-4.0217	0.010477	0.36	5.7791e-05	0.00558
FOXP3	10	-0.018626	-0.11857	0.95111	0.9965	0.90561	0.9704	0.29602	1.8856	0.17928	0.88	0.059352	0.31278
UBE2E1	10	0.2265	1.6743	0.1397	0.71429	0.094078	0.45401	-0.046925	-0.34618	0.73225	0.98294	0.72921	0.88224
SMARCC2	10	0.099075	0.58391	0.4447	0.89977	0.55928	0.83778	0.24319	1.4339	0.27707	0.90705	0.1516	0.49631
CHUK	10	0.043201	0.42463	0.66473	0.95567	0.67111	0.88284	0.078382	0.7704	0.81141	0.98294	0.44106	0.74486
SMARCA5	10	-0.1695	-0.74331	0.47148	0.90604	0.45729	0.80332	-0.0072429	-0.031821	0.88475	0.98494	0.97461	0.99443
MTA3	10	-0.094618	-0.6683	0.75437	0.97615	0.50394	0.81633	-0.066281	-0.46803	0.65774	0.97623	0.63976	0.84211
HRK	10	-0.042321	-0.2849	0.95925	0.9965	0.77572	0.92935	0.18545	1.2507	0.43772	0.97623	0.21105	0.57451
BABAM1	10	-0.21399	-1.7097	0.34109	0.89977	0.087322	0.43849	-0.1665	-1.3302	0.37253	0.94395	0.18344	0.54473
NPM2	10	0.014088	0.11359	0.78929	0.98261	0.90957	0.9704	-0.032003	-0.2579	0.78347	0.98294	0.79649	0.9074
C11orf30	10	-0.10824	-0.70556	0.68568	0.95928	0.48046	0.80636	-0.041635	-0.27141	0.74622	0.98294	0.78608	0.90636
TFPT	10	0.069586	0.25124	0.5553	0.93037	0.80163	0.94099	0.081285	0.29293	0.80326	0.98294	0.76957	0.8958
MBD3	10	0.014565	0.11174	0.7858	0.9811	0.91103	0.9704	-0.053384	-0.40942	0.71013	0.98294	0.68223	0.85954
GADD45A	10	0.18327	1.0164	0.21769	0.80252	0.30942	0.72458	0.1062	0.58869	0.70896	0.98294	0.55607	0.80825
KDM7A	10	0.18701	1.4516	0.21187	0.80252	0.14662	0.54929	0.14887	1.1553	0.5553	0.97623	0.24796	0.60672
RYBP	10	-0.10759	-0.70192	0.68801	0.95942	0.48273	0.80636	0.1701	1.1113	0.47846	0.97623	0.26643	0.61855
UBE2H	10	0.05006	0.249	0.63562	0.95567	0.80336	0.94099	-0.11121	-0.55149	0.52619	0.97623	0.5813	0.82274
ACTL6B	10	0.047888	0.23575	0.64377	0.95567	0.81363	0.94179	0.0054251	0.026675	0.93015	0.99014	0.97872	0.99493
SETD2	10	-0.17369	-0.8609	0.45634	0.89977	0.38929	0.78629	-0.17406	-0.86118	0.34692	0.92615	0.38914	0.71121
PPP2CA	10	-0.0092061	-0.067407	0.91385	0.9965	0.94626	0.98429	-0.041243	-0.30176	0.74854	0.98294	0.76284	0.89275
ELP6	10	0.30945	1.4908	0.045402	0.49367	0.136	0.53103	0.45302	2.1853	0.03376	0.46774	0.028866	0.21751
TAF6	10	0.046647	0.16244	0.64843	0.95567	0.87096	0.9555	0.35188	1.2357	0.10012	0.76106	0.21656	0.57593
UBL5	10	-0.091732	-0.45492	0.76135	0.97615	0.64917	0.87955	-0.024627	-0.12213	0.81024	0.98294	0.9028	0.95336
EIF4A3	10	0.078895	0.26877	0.51455	0.92469	0.78811	0.93636	-0.26363	-0.88673	0.18277	0.88158	0.37523	0.69582
PRDM7	10	0.061632	0.42247	0.58324	0.94403	0.67268	0.88284	0.28796	1.9755	0.19558	0.88158	0.048213	0.27242
TADA2A	10	-0.41124	-2.8719	0.037253	0.45714	0.0040796	0.087609	-0.32777	-2.2896	0.10244	0.76522	0.022044	0.19322
UBR7	10	-0.079633	-0.58426	0.81723	0.98946	0.55904	0.83778	-0.17996	-1.3198	0.3248	0.90705	0.1869	0.54645
CBX1	10	0.12466	0.90531	0.37835	0.89977	0.3653	0.76533	0.14617	1.0615	0.56112	0.97623	0.28848	0.63215
CHD6	10	-0.23788	-1.2317	0.2759	0.87179	0.21806	0.6476	-0.3035	-1.5686	0.12689	0.80147	0.11675	0.44557
UBE2B	10	0.105	0.83997	0.42142	0.89977	0.40093	0.78629	0.2816	2.2529	0.20605	0.88158	0.024265	0.20042
KDM5A	10	0.16853	1.286	0.25262	0.83142	0.19845	0.61254	0.064882	0.49484	0.86962	0.98294	0.62072	0.83925
NAP1L4	10	0.19449	1.3036	0.19674	0.78972	0.19238	0.59918	-0.11646	-0.77931	0.51455	0.97623	0.4358	0.74368
PAF1	10	-0.2749	-1.926	0.19907	0.79535	0.054104	0.36885	0.013047	0.091588	0.96624	0.99177	0.92703	0.96406
UTY	10	-0.16639	-1.0832	0.48545	0.90652	0.2787	0.72458	-0.064428	-0.41953	0.66356	0.97623	0.67483	0.85878
NPM1	10	0.060938	0.46196	0.58673	0.94403	0.64411	0.87546	0.0099929	0.07572	0.94994	0.99177	0.93964	0.96911
ZBTB33	10	0.11758	0.66723	0.39232	0.89977	0.50463	0.81633	0.14016	0.79498	0.58207	0.97623	0.42663	0.73621
APBB1	10	-0.087085	-0.67895	0.78347	0.98105	0.49717	0.81192	-0.14458	-1.1267	0.43306	0.97623	0.25986	0.61251
HSPA1A	10	-0.13626	-0.91867	0.59371	0.94455	0.35827	0.76192	-0.29095	-1.9552	0.14552	0.83333	0.050557	0.27839
APOBEC3C	10	0.094908	0.96586	0.45751	0.89977	0.33411	0.75727	0.16477	1.6769	0.50058	0.97623	0.093564	0.39788
USP46	10	0.029119	0.21006	0.72526	0.9689	0.83362	0.94634	0.16649	1.2014	0.4901	0.97623	0.22961	0.59269
SETDB1	10	0.55117	2.9354	0.0023283	0.11765	0.0033308	0.075294	0.59716	3.1803	0.010477	0.36	0.0014713	0.052661
ELP2	10	-0.25873	-1.8361	0.2305	0.81818	0.06634	0.38766	-0.013383	-0.095292	0.85914	0.98294	0.92408	0.96406
CDK7	10	-0.03345	-0.11527	0.98836	0.9965	0.90823	0.9704	-0.21868	-0.74949	0.25029	0.89212	0.45356	0.74925
AURKB	10	-0.30264	-2.0556	0.14668	0.71429	0.039816	0.30813	-0.22416	-1.5227	0.24447	0.89212	0.12783	0.45864
MCRS1	10	0.12521	0.74547	0.37835	0.89977	0.45599	0.80332	0.22144	1.3188	0.32945	0.90705	0.18723	0.54645
CDY2A	7	0.13191	0.76445	0.42841	0.89977	0.4446	0.80306	0.36267	2.1024	0.156	0.87421	0.035516	0.24407
DKK1	10	-0.33727	-2.2655	0.10827	0.66906	0.023482	0.23483	-0.072037	-0.48429	0.64377	0.97623	0.62818	0.83925
UBE2N	10	0.31852	1.5099	0.038417	0.45833	0.13108	0.5237	0.53276	2.5296	0.016298	0.41667	0.011419	0.13255
L3MBTL4	10	0.11869	1.1577	0.38999	0.89977	0.24697	0.68557	0.10131	0.98819	0.73225	0.98294	0.32306	0.66073
HJURP	10	-0.2959	-1.9348	0.15367	0.71739	0.053015	0.36482	-0.69978	-4.5526	0	0	5.2998e-06	0.0031522
NonTargetingControlGuideForHuman_0002	1	0.92975	1.0937	0.10477	0.65217	0.27408	0.71917	0.79192	0.93158	0.21653	0.88158	0.35155	0.68526
TAF10	10	0.18057	1.0252	0.22235	0.80252	0.30527	0.72458	0.13555	0.76872	0.59255	0.97623	0.44206	0.74486
GFI1	10	-0.27752	-2.2409	0.19441	0.78972	0.025034	0.23543	0.1024	0.82723	0.72759	0.98294	0.40811	0.72883
RAD54L	10	-0.12994	-0.69409	0.62165	0.94849	0.48763	0.80636	-0.11717	-0.62537	0.51455	0.97623	0.53173	0.79983
HDAC6	10	-0.18325	-1.6253	0.4319	0.89977	0.1041	0.48637	-0.042501	-0.37701	0.74505	0.98294	0.70617	0.86963
EXOSC4	10	-0.25618	-1.1993	0.2305	0.81818	0.23042	0.66846	-0.12575	-0.58952	0.48661	0.97623	0.55551	0.80825
WAC	10	-0.082046	-0.40464	0.80559	0.98435	0.68574	0.88284	-0.315	-1.5441	0.11525	0.78571	0.12256	0.44959
CHEK1	10	-0.18816	-1.345	0.42026	0.89977	0.17863	0.57888	0.15071	1.0796	0.54715	0.97623	0.28034	0.62993
EPC1	10	0.015015	0.15444	0.78463	0.98108	0.87727	0.95874	0.071255	0.73289	0.83702	0.98294	0.46363	0.75714
HDAC3	10	-0.13661	-0.97089	0.59371	0.94455	0.3316	0.75727	-0.19089	-1.3549	0.3085	0.90705	0.17546	0.5354
UBE2D1	10	0.004408	0.029465	0.85215	0.98946	0.97649	0.9915	0.041319	0.27615	0.93364	0.99014	0.78243	0.90459
PRDM2	10	-0.1306	-1.0928	0.61932	0.94849	0.27447	0.71917	-0.08101	-0.67784	0.61467	0.97623	0.49787	0.78017
VRK1	10	-0.098039	-0.73174	0.73574	0.96937	0.46433	0.80332	-0.0055597	-0.0415	0.89523	0.98494	0.9669	0.99037
A1CF	10	0.11471	0.61708	0.39697	0.89977	0.53718	0.83113	0.27381	1.4737	0.22119	0.88158	0.14055	0.47721
PHF2	10	0.24223	1.5783	0.11991	0.69799	0.1145	0.50363	0.31867	2.0765	0.14319	0.83108	0.037845	0.24963
SAP25	10	0.28548	1.7691	0.074505	0.61538	0.076876	0.41096	0.20953	1.2969	0.36903	0.94345	0.19468	0.55557
AIRE	10	-0.15032	-0.72651	0.54715	0.93037	0.46752	0.80332	-0.028509	-0.13788	0.79744	0.98294	0.89034	0.95106
YY1	10	0.42774	1.434	0.0093132	0.20513	0.15157	0.55425	0.62805	2.1102	0.0069849	0.26087	0.034837	0.24329
IKZF1	10	-0.10293	-0.86117	0.71711	0.9689	0.38914	0.78629	-0.093382	-0.78122	0.58091	0.97623	0.43467	0.74368
LBR	10	-0.071705	-0.52525	0.84517	0.98946	0.59941	0.85508	0.22579	1.6546	0.3248	0.90705	0.098006	0.40607
IMP3	10	-0.36338	-1.9912	0.072177	0.61386	0.046461	0.34111	-0.1933	-1.062	0.30151	0.90705	0.28824	0.63215
EXOSC2	10	-0.18408	-1.0018	0.4319	0.89977	0.31645	0.73269	0.067784	0.36997	0.85332	0.98294	0.7114	0.87299
YEATS2	10	-0.37	-3.0597	0.06752	0.59596	0.0022152	0.059465	-0.11151	-0.92287	0.52619	0.97623	0.35607	0.6865
TWIST2	10	0.057635	0.45515	0.59604	0.94465	0.649	0.87955	0.10958	0.86538	0.69034	0.98294	0.38683	0.71002
GADD45B	10	-0.37339	-2.4689	0.066356	0.59375	0.013553	0.17756	-0.18849	-1.248	0.31315	0.90705	0.21202	0.57451
RPLP0	10	-0.034899	-0.13707	0.98487	0.9965	0.89097	0.96473	-0.2505	-0.977	0.20838	0.88158	0.32857	0.66892
TAF6L	10	0.64616	2.6228	0.0023283	0.11765	0.0087223	0.13875	0.81264	3.299	0	0	0.00097028	0.037885
RNF8	10	-0.10859	-0.52028	0.68452	0.95922	0.60287	0.85739	0.050778	0.24356	0.90803	0.98494	0.80757	0.91547
EXOSC9	10	-0.04931	-0.2981	0.93015	0.9965	0.76563	0.92055	-0.12273	-0.74033	0.49709	0.97623	0.4591	0.75261
PRDM11	10	0.15058	0.91801	0.30151	0.88095	0.35862	0.76192	0.33677	2.0538	0.11874	0.79688	0.039996	0.25832
GSE1	10	-0.27071	-1.0646	0.20605	0.80252	0.28708	0.72458	-0.20505	-0.80635	0.2759	0.90705	0.42004	0.73404
NonTargetingControlGuideForHuman_0023	1	-0.36297	-1.0943	0.55646	0.93037	0.27384	0.71917	-0.6617	-1.9949	0.30966	0.90705	0.046057	0.27054
MBTD1	10	-0.15406	-1.2325	0.52969	0.93037	0.21777	0.6476	-0.17944	-1.4347	0.32596	0.90705	0.15136	0.49631
MLLT1	10	-0.26663	-1.5454	0.21304	0.80252	0.12224	0.50975	-0.17341	-1.0052	0.35041	0.92615	0.31478	0.65601
KDM6A	10	-0.13341	-1.0214	0.60536	0.94545	0.30708	0.72458	-0.20195	-1.5445	0.28172	0.90705	0.12246	0.44959
KDM8	10	-0.09261	-0.58767	0.75902	0.97615	0.55675	0.83778	-0.0013354	-0.0084755	0.90803	0.98494	0.99324	0.99608
PRKAG2	10	0.1615	0.76736	0.26892	0.85874	0.44287	0.80306	0.52061	2.4783	0.017462	0.41667	0.013202	0.1409
RCOR1	10	-0.10022	-0.3707	0.72526	0.9689	0.71086	0.89892	0.24414	0.91217	0.27474	0.90705	0.36168	0.6873
SUPT3H	10	0.24104	1.748	0.12224	0.7	0.080471	0.41894	0.32376	2.3478	0.13271	0.80556	0.018882	0.17441
PRDM4	10	-0.15876	-1.3489	0.50757	0.92469	0.17738	0.57888	-0.08717	-0.74063	0.59371	0.97623	0.45892	0.75261
TDRD7	10	0.078985	0.86423	0.51455	0.92469	0.38746	0.78629	0.088147	0.96436	0.77648	0.98294	0.33487	0.67125
ACTL6A	10	0.10577	0.37233	0.42026	0.89977	0.70965	0.89892	0.28417	1.0039	0.20256	0.88158	0.3154	0.65601
BAP1	10	-0.028765	-0.19198	0.99302	0.9965	0.84776	0.94634	-0.01893	-0.12632	0.83353	0.98294	0.89948	0.95336
YWHAB	10	-0.090515	-0.67332	0.7695	0.97926	0.50074	0.81465	0.094996	0.707	0.74971	0.98294	0.47956	0.76999
PRKCD	10	0.12641	0.9067	0.37136	0.89977	0.36456	0.76533	0.16154	1.1583	0.51222	0.97623	0.24672	0.60553
PAXIP1	10	0.029807	0.2571	0.72526	0.9689	0.7971	0.9409	0.16188	1.3964	0.51222	0.97623	0.16259	0.51726
DNMT3B	10	-0.037435	-0.27223	0.97206	0.9965	0.78545	0.93449	0.14421	1.0488	0.57159	0.97623	0.29426	0.6366
INO80E	9	-0.32946	-1.886	0.15134	0.71429	0.0593	0.37423	-0.23124	-1.3242	0.24331	0.89212	0.18545	0.54593
MSL3	10	0.33476	2.5903	0.029104	0.39683	0.0095889	0.14595	0.22589	1.7473	0.32363	0.90705	0.08059	0.36242
CTR9	10	0.06835	0.42584	0.55879	0.93037	0.67022	0.88284	0.14574	0.90814	0.56112	0.97623	0.3638	0.68834
ING1	10	0.00139	0.010015	0.86612	0.98946	0.99201	0.99643	0.16439	1.185	0.50407	0.97623	0.23602	0.59983
RPS6KA5	10	0.034504	0.29681	0.7078	0.9689	0.76661	0.92055	-0.034296	-0.29477	0.77416	0.98294	0.76817	0.8958
CUL4B	10	-0.021772	-0.20549	0.96275	0.9965	0.83719	0.94634	-0.079452	-0.74962	0.617	0.97623	0.45348	0.74925
TAF9B	10	0.24228	1.708	0.11874	0.69799	0.08763	0.43849	0.29778	2.0992	0.17695	0.88	0.035801	0.24407
CDYL	10	0.39304	2.5254	0.01397	0.2449	0.011556	0.15816	0.47686	3.064	0.029104	0.44828	0.0021838	0.066249
MST1	10	0.098687	0.84254	0.4447	0.89977	0.39948	0.78629	0.038292	0.32679	0.94179	0.99021	0.74383	0.88601
SIRT2	10	0.16557	0.91684	0.25495	0.8327	0.35923	0.76192	0.094665	0.52359	0.74971	0.98294	0.60057	0.8345
KDM1B	10	0.10396	1.0135	0.42142	0.89977	0.3108	0.72549	0.031505	0.30699	0.97322	0.99177	0.75885	0.89051
NAP1L1	10	0.3349	2.5199	0.027939	0.39683	0.011737	0.15816	0.20164	1.517	0.38999	0.97384	0.12926	0.46074
CXXC1	10	0.16294	1.0476	0.26542	0.85714	0.29483	0.72458	0.048159	0.3094	0.91153	0.98494	0.75701	0.89019
HIF1AN	10	0.19534	1.4281	0.19558	0.78972	0.15325	0.55425	0.20332	1.486	0.38766	0.97368	0.13728	0.47359
CDK1	10	-0.23159	-1.0639	0.28522	0.87931	0.28738	0.72458	-0.54431	-2.4804	0.011641	0.38462	0.013125	0.1409
KDM6B	10	0.0078391	0.053324	0.82654	0.98946	0.95747	0.98736	0.026026	0.177	0.98603	0.9918	0.85951	0.93105
NPAS2	10	-0.11556	-0.95449	0.66822	0.95567	0.33984	0.75983	-0.1498	-1.237	0.42258	0.97623	0.21608	0.57593
CCDC101	10	0.19954	1.191	0.1851	0.77941	0.23367	0.67132	0.38834	2.319	0.059371	0.64557	0.020397	0.18379
TOP2B	10	-0.14426	-1.369	0.56927	0.94038	0.17099	0.5693	0.022016	0.20896	0.99069	0.993	0.83448	0.92302
RING1	10	-0.15149	-0.91818	0.54249	0.93037	0.35852	0.76192	0.18419	1.1177	0.44354	0.97623	0.26369	0.61408
NAP1L2	10	-5.7217e-06	-5.2007e-05	0.87427	0.98946	0.99996	0.99996	-0.063071	-0.57312	0.66589	0.97623	0.56657	0.8137
PHC3	10	0.18146	1.3715	0.22002	0.80252	0.17023	0.56896	0.21119	1.596	0.36554	0.94294	0.11048	0.43138
AICDA	10	-0.025151	-0.19059	0.97788	0.9965	0.84885	0.94634	0.076137	0.57703	0.81723	0.98294	0.56392	0.81276
PRMT5	10	0.082862	0.27689	0.50291	0.92469	0.78186	0.93325	0.21908	0.73355	0.34226	0.92453	0.46322	0.75714
TLE2	10	0.29793	1.4289	0.060536	0.57778	0.15303	0.55425	0.1044	0.49899	0.7241	0.98294	0.61778	0.83925
NELFB	10	-0.62155	-3.4811	0.0023283	0.11765	0.0004994	0.021449	-0.18386	-1.0351	0.31898	0.90705	0.30063	0.6366
C17orf49	10	0.24463	1.889	0.11641	0.69655	0.05889	0.37423	0.13464	1.0388	0.59255	0.97623	0.29889	0.6366
EXOSC7	10	0.0097192	0.056046	0.81024	0.98864	0.95531	0.98689	-0.02832	-0.16313	0.79744	0.98294	0.87042	0.93578
PRKAG1	10	-0.057317	-0.4002	0.89173	0.9965	0.68901	0.88284	-0.14691	-1.0247	0.42841	0.97623	0.30549	0.64003
TNP1	10	0.034665	0.24173	0.7078	0.9689	0.80899	0.94179	0.15237	1.0628	0.54133	0.97623	0.28788	0.63215
PRKAB2	10	-0.034117	-0.28165	0.98603	0.9965	0.77821	0.93104	0.16809	1.3881	0.48312	0.97623	0.16511	0.51952
INO80C	10	-0.030669	-0.17276	0.99534	0.9965	0.86284	0.95145	-0.042977	-0.24185	0.74389	0.98294	0.80889	0.91547
ACTR8	10	-0.0067431	-0.04165	0.9057	0.9965	0.96678	0.98814	0.016358	0.10099	0.97439	0.99177	0.91956	0.96212
BRD9	10	0.43821	2.7993	0.008149	0.2	0.0051221	0.099997	0.19531	1.2456	0.40745	0.97623	0.2129	0.57488
ZHX1	10	-0.17493	-1.317	0.45518	0.89977	0.18784	0.59323	-0.17879	-1.3453	0.32712	0.90705	0.17854	0.54001
NonTargetingControlGuideForHuman_0032	1	-0.27062	-0.69202	0.6752	0.95567	0.48893	0.80636	-0.56026	-1.4327	0.37369	0.94412	0.15195	0.49631
DBR1	10	0.24211	0.72912	0.12107	0.69799	0.46593	0.80332	0.49149	1.4884	0.027939	0.44828	0.13666	0.47359
NFRKB	10	-0.16967	-0.97013	0.47031	0.90583	0.33198	0.75727	-0.15472	-0.88405	0.40978	0.97623	0.37667	0.69582
HDGF	10	-0.0032715	-0.013146	0.89057	0.9965	0.98951	0.99643	-0.19196	-0.76565	0.30384	0.90705	0.44389	0.74618
NCOA6	10	-0.023549	-0.15116	0.96973	0.9965	0.87985	0.95911	-0.077282	-0.49549	0.62165	0.97623	0.62025	0.83925
ZGPAT	10	-0.22665	-1.4042	0.29919	0.88014	0.16026	0.55648	0.19726	1.2243	0.40047	0.97623	0.22082	0.58365
BRDT	10	-0.16626	-1.4746	0.48545	0.90652	0.14033	0.53917	-0.30251	-2.6805	0.12806	0.80292	0.0073504	0.10184
INO80D	10	0.13469	1.0231	0.34924	0.89977	0.30627	0.72458	0.28163	2.14	0.20605	0.88158	0.032358	0.22972
BRCC3	10	0.19651	1.5539	0.19558	0.78972	0.12022	0.50975	0.22036	1.7424	0.33644	0.91456	0.081439	0.36242
HMG20B	10	0.001215	0.0088407	0.86845	0.98946	0.99295	0.99643	0.086546	0.62986	0.78114	0.98294	0.52879	0.79983
SPOP	10	-0.18391	-1.1217	0.4319	0.89977	0.262	0.70995	-0.25557	-1.5557	0.20023	0.88158	0.11978	0.44929
DMAP1	10	-0.06403	-0.40473	0.87311	0.98946	0.68568	0.88284	0.0019219	0.012148	0.91385	0.98494	0.99031	0.99608
CHAF1A	10	0.15526	0.55699	0.2922	0.87931	0.57754	0.84804	0.17976	0.6442	0.45285	0.97623	0.51945	0.79541
FOXA1	10	-0.087731	-0.34173	0.77648	0.97944	0.73255	0.90934	-0.032101	-0.125	0.78347	0.98294	0.90052	0.95336
MEN1	10	0.25524	1.8097	0.10477	0.65217	0.070345	0.39754	0.35512	2.5181	0.097788	0.75	0.011798	0.13513
PADI2	10	-0.071552	-0.59735	0.84517	0.98946	0.55027	0.83778	0.063037	0.52637	0.87544	0.98494	0.59863	0.8345
DAXX	10	-0.09785	-0.57488	0.7369	0.96937	0.56537	0.83878	-0.19274	-1.1282	0.30268	0.90705	0.25922	0.61251
SMARCD3	10	0.086379	0.59918	0.48661	0.90672	0.54906	0.83778	0.104	0.72132	0.72526	0.98294	0.47071	0.7658
SCMH1	10	0.003174	0.022645	0.86263	0.98946	0.98193	0.99423	0.12406	0.88532	0.63329	0.97623	0.37599	0.69582
HDAC9	10	-0.30323	-2.2642	0.14552	0.71429	0.02356	0.23483	-0.46141	-3.4405	0.027939	0.44828	0.00058059	0.027325
SIRT1	10	0.079578	0.48575	0.51339	0.92469	0.62714	0.86471	0.14543	0.88771	0.56228	0.97623	0.3747	0.69582
MBIP	10	-0.22138	-1.4391	0.31665	0.89902	0.15011	0.55425	-0.12831	-0.83425	0.47846	0.97623	0.40414	0.72627
RPL11	10	0.11492	0.57542	0.39464	0.89977	0.56501	0.83878	-0.024085	-0.12032	0.81257	0.98294	0.90423	0.95336
SMYD3	10	0.058834	0.43736	0.59139	0.94455	0.66185	0.88284	0.22089	1.6422	0.33178	0.90764	0.10055	0.41152
EHMT1	10	0.28455	1.8419	0.074505	0.61538	0.065488	0.38766	0.44957	2.9104	0.034924	0.46875	0.0036098	0.066349
APOBEC2	10	-0.0062685	-0.042381	0.90454	0.9965	0.9662	0.98814	-0.011404	-0.077096	0.86496	0.98294	0.93855	0.96911
CHD2	10	-0.1808	-1.3506	0.44005	0.89977	0.17681	0.57888	0.043646	0.32642	0.92899	0.99014	0.74411	0.88601
GTF3C4	10	-0.17257	-1.0161	0.45867	0.89977	0.30957	0.72458	0.076611	0.45162	0.81723	0.98294	0.65155	0.84937
SATB1	10	-0.21031	-1.8389	0.35506	0.89977	0.065926	0.38766	-0.34572	-3.022	0.082654	0.69524	0.0025111	0.066249
ATF2	10	-0.19012	-1.5552	0.40978	0.89977	0.1199	0.50975	-0.2079	-1.7	0.27125	0.90705	0.089127	0.38863
MSL2	10	-0.045233	-0.43331	0.94529	0.9965	0.66479	0.88284	-0.28102	-2.6901	0.15949	0.87421	0.0071439	0.10184
DDB1	10	-0.55026	-3.5277	0.0069849	0.2	0.00041912	0.019923	-0.22156	-1.4266	0.2468	0.89212	0.1537	0.5001
ARID1B	10	-0.17377	-1.2675	0.45634	0.89977	0.20498	0.62662	-0.071749	-0.52352	0.64377	0.97623	0.60061	0.8345
MOV10	10	0.13218	0.79266	0.35623	0.89977	0.42798	0.80133	0.34318	2.0594	0.11176	0.768	0.039453	0.25674
MSH6	10	-0.026027	-0.18737	0.98021	0.9965	0.85137	0.94634	0.2373	1.709	0.29336	0.90705	0.08746	0.38331
ZNF687	10	0.25588	1.9962	0.10477	0.65217	0.045907	0.34111	0.43681	3.4079	0.037253	0.48485	0.0006546	0.027325
KDM5B	10	0.18695	1.4285	0.21187	0.80252	0.15315	0.55425	0.17107	1.3065	0.47614	0.97623	0.19138	0.55165
DNMT3A	10	0.2617	1.6558	0.10128	0.65217	0.097761	0.46396	0.1474	0.93209	0.55879	0.97623	0.35129	0.68526
SIN3B	10	-0.28556	-2.2562	0.17695	0.76768	0.024057	0.23483	-0.22127	-1.7483	0.24913	0.89212	0.080413	0.36242
NBN	10	0.19631	1.895	0.19558	0.78972	0.058094	0.37423	0.019974	0.19276	0.98254	0.99177	0.84715	0.92455
SUPT6H	10	-0.18895	-1.0322	0.4156	0.89977	0.30197	0.72458	-0.13001	-0.71012	0.47497	0.97623	0.47763	0.76999
PRMT6	10	-0.13968	-1.1331	0.5844	0.94403	0.25718	0.69909	0.055228	0.44808	0.89872	0.98494	0.6541	0.85014
SRCAP	10	0.17173	1.0222	0.2468	0.83137	0.3067	0.72458	0.27087	1.6126	0.22701	0.88158	0.10683	0.42555
BRD2	10	-0.093108	-0.49735	0.75786	0.97615	0.61894	0.86035	0.038739	0.20703	0.94179	0.99021	0.83598	0.92302
BARD1	10	-0.1299	-0.66279	0.62165	0.94849	0.50747	0.81769	-0.3199	-1.624	0.10943	0.768	0.10439	0.42097
KDM1A	10	-0.30439	-1.7504	0.14319	0.71429	0.080045	0.41894	0.034216	0.1976	0.96275	0.99177	0.84336	0.92412
VDR	10	0.13506	1.0403	0.34808	0.89977	0.29819	0.72458	0.15812	1.2178	0.52154	0.97623	0.22331	0.58835
UBE2D3	10	0.32802	2.6858	0.030268	0.40625	0.007236	0.12188	0.19586	1.6029	0.40629	0.97623	0.10895	0.42736
KAT8	10	-0.38936	-1.3032	0.057043	0.55682	0.19252	0.59918	-0.20039	-0.67192	0.28405	0.90705	0.50164	0.78347
ARNTL	10	0.12254	0.90147	0.383	0.89977	0.36734	0.76533	0.15899	1.1695	0.52037	0.97623	0.2422	0.60412
AEBP2	10	-0.38504	-2.4417	0.058207	0.5618	0.01462	0.18468	-0.34501	-2.187	0.084983	0.69524	0.028746	0.21751
ZNF541	10	0.14108	0.87633	0.32945	0.89977	0.38085	0.78078	0.1821	1.1309	0.4482	0.97623	0.25811	0.61251
RRP8	10	0.16835	0.90204	0.25262	0.83142	0.36704	0.76533	0.073649	0.39402	0.82654	0.98294	0.69357	0.86262
NOC2L	10	-0.18823	-1.1636	0.42026	0.89977	0.24459	0.68341	-0.018505	-0.11449	0.83469	0.98294	0.90885	0.95493
PHF10	10	-0.027293	-0.26555	0.9837	0.9965	0.79058	0.93701	-0.026602	-0.25882	0.80093	0.98294	0.79577	0.9074
NonTargetingControlGuideForHuman_0035	1	0.41986	0.85076	0.41676	0.89977	0.3949	0.78629	0.74555	1.5107	0.24563	0.89212	0.13087	0.46389
CSRP2BP	10	0.12189	0.72651	0.383	0.89977	0.46753	0.80332	0.22817	1.36	0.31898	0.90705	0.17382	0.5354
PELP1	10	0.042724	0.2348	0.66473	0.95567	0.81436	0.94179	0.041662	0.22885	0.93364	0.99014	0.81898	0.92136
DPPA3	10	-0.026514	-0.23393	0.9837	0.9965	0.81504	0.94179	0.066812	0.58951	0.8603	0.98294	0.55552	0.80825
HP1BP3	10	-0.13242	-1.0507	0.61118	0.94849	0.29339	0.72458	0.12256	0.97317	0.64028	0.97623	0.33047	0.66892
MBD6	10	-0.090592	-0.69178	0.76834	0.97926	0.48908	0.80636	0.052889	0.40394	0.90338	0.98494	0.68626	0.85954
ELP5	10	-0.38996	-2.1516	0.055879	0.55682	0.031428	0.27222	-0.26749	-1.4779	0.17811	0.88	0.13943	0.47717
RB1	10	0.23978	1.4074	0.12689	0.71429	0.15931	0.55648	0.3338	1.9595	0.12573	0.80147	0.050051	0.27738
KDM2A	10	0.070104	0.49165	0.5518	0.93037	0.62297	0.86312	0.23343	1.6372	0.30733	0.90705	0.10159	0.41162
CBX6	10	-0.023047	-0.16084	0.96857	0.9965	0.87222	0.95566	0.34727	2.4251	0.10477	0.768	0.015305	0.15247
RUVBL2	10	-0.15652	-0.66548	0.51688	0.92693	0.50574	0.8166	-0.23408	-0.99306	0.22584	0.88158	0.32068	0.65901
CTCFL	10	0.052765	0.36907	0.62165	0.94849	0.71207	0.89892	0.028044	0.19613	0.98254	0.99177	0.84451	0.92412
HDAC4	10	-0.31797	-2.7876	0.12806	0.71429	0.0053095	0.10074	-0.14443	-1.2676	0.43306	0.97623	0.20494	0.57451
USP36	10	-0.34855	-2.3849	0.086147	0.62712	0.017082	0.20095	-0.12016	-0.8228	0.5064	0.97623	0.41062	0.73179
TLK2	10	0.055403	0.35061	0.61001	0.94849	0.72588	0.90367	-0.12927	-0.81611	0.4773	0.97623	0.41444	0.73284
JMJD1C	10	-0.57492	-4.785	0.0069849	0.2	1.7097e-06	0.00029372	-0.48296	-4.0199	0.024447	0.44828	5.8215e-05	0.00558
MAP3K7	10	0.14118	1.1029	0.32945	0.89977	0.27006	0.71599	0.24185	1.8895	0.27939	0.90705	0.058831	0.31195
MINA	10	-0.39305	-2.5692	0.051222	0.54321	0.010194	0.14595	-0.16601	-1.0862	0.37253	0.94395	0.27739	0.6287
HELLS	10	0.20551	1.5175	0.16647	0.74359	0.12914	0.51836	0.044454	0.32795	0.92782	0.99014	0.74295	0.88601
SYNCRIP	10	-0.35334	-2.1334	0.082654	0.62712	0.032888	0.27428	-0.4904	-2.9545	0.022119	0.44828	0.0031317	0.066349
CUL4A	10	0.011083	0.096678	0.80559	0.98435	0.92298	0.9752	0.016561	0.14446	0.97439	0.99177	0.88514	0.94887
TAF5L	10	0.99998	2.349	0	0	0.018822	0.21558	1.2615	2.9666	0	0	0.003011	0.066349
MORF4L1	10	0.22068	1.7986	0.15017	0.71429	0.072088	0.40173	0.019154	0.15605	0.98021	0.99177	0.876	0.9406
PADI1	10	0.14917	0.91007	0.30501	0.88255	0.36279	0.76533	0.17654	1.0767	0.461	0.97623	0.2816	0.62993
BMI1	10	-0.12055	-0.85645	0.65891	0.95567	0.39175	0.78629	0.11077	0.78729	0.68568	0.98294	0.43111	0.73971
HMGN5	10	-0.13384	-0.89862	0.60303	0.94526	0.36885	0.76533	-0.25155	-1.6854	0.20605	0.88158	0.091914	0.39477
SNAI1	10	-0.20411	-1.252	0.37369	0.89977	0.21057	0.64099	-0.015332	-0.094114	0.85099	0.98294	0.92502	0.96406
BRPF1	10	-0.33287	-2.3973	0.11292	0.69286	0.016517	0.20095	-0.22375	-1.6118	0.24447	0.89212	0.10701	0.42555
WHSC1L1	10	-0.27226	-1.9068	0.20489	0.80252	0.056545	0.37376	-0.079222	-0.55563	0.617	0.97623	0.57846	0.82274
SFPQ	10	0.035759	0.093331	0.69849	0.96774	0.92564	0.97681	0.19578	0.51252	0.40629	0.97623	0.60829	0.83925
CHD1L	10	-0.084632	-0.62784	0.80093	0.98435	0.53011	0.82588	-0.242	-1.7929	0.21304	0.88158	0.072982	0.34257
SS18L1	10	-0.26748	-1.678	0.21071	0.80252	0.09334	0.45299	-0.15205	-0.95425	0.41909	0.97623	0.33996	0.67346
PIWIL4	10	0.018409	0.16332	0.77416	0.97944	0.87027	0.9555	0.11747	1.0422	0.66007	0.97623	0.2973	0.6366
PDP1	10	-0.088065	-0.80269	0.77648	0.97944	0.42215	0.80019	-0.2367	-2.1567	0.22235	0.88158	0.031031	0.2296
ING5	10	0.11156	0.58008	0.40629	0.89977	0.56186	0.83791	0.1105	0.57398	0.68801	0.98294	0.56598	0.8137
ESR1	10	0.008873	0.076812	0.82189	0.98946	0.93877	0.98429	-0.062447	-0.54039	0.66705	0.97623	0.58893	0.82662
PPARGC1A	10	-0.033643	-0.26522	0.98603	0.9965	0.79084	0.93701	0.011773	0.092809	0.96158	0.99177	0.92606	0.96406
PGR	10	0.18613	0.93392	0.21304	0.80252	0.35034	0.75983	0.27728	1.3916	0.2142	0.88158	0.16403	0.51804
EXOSC3	10	-0.34148	-2.125	0.094296	0.65079	0.033586	0.2774	-0.067948	-0.42373	0.65541	0.97623	0.67176	0.85742
HUWE1	10	0.063202	0.47268	0.57858	0.94403	0.63644	0.87208	0.24175	1.8084	0.27939	0.90705	0.070543	0.33479
SETD8	10	-0.071048	-0.50148	0.84633	0.98946	0.61603	0.86035	0.11623	0.82092	0.6624	0.97623	0.41169	0.73218
MDC1	10	-0.30509	-2.3286	0.14086	0.71429	0.019878	0.22176	-0.040924	-0.31245	0.74854	0.98294	0.7547	0.89019
ATAD2	10	-0.21962	-1.4072	0.3213	0.89902	0.15938	0.55648	-0.28296	-1.81	0.156	0.87421	0.070294	0.33479
DDX21	10	-0.46268	-3.2582	0.015134	0.26	0.0011212	0.03721	-0.63374	-4.4465	0.0034924	0.17647	8.73e-06	0.0031522
KAT2A	10	0.32614	1.9069	0.032596	0.42424	0.056532	0.37376	0.67865	3.9685	0.0023283	0.13333	7.2325e-05	0.0062127
ZBTB16	10	-0.10159	-0.73565	0.72293	0.9689	0.46194	0.80332	-0.094694	-0.68537	0.57509	0.97623	0.49311	0.77978
HDAC8	10	-0.19453	-1.538	0.39697	0.89977	0.12406	0.51235	0.13489	1.0693	0.59255	0.97623	0.28493	0.63215
TDRD3	10	-0.086106	-0.75776	0.79395	0.98435	0.4486	0.80332	0.097029	0.85408	0.74389	0.98294	0.39306	0.71534
DNAJC2	10	0.015807	0.14885	0.78231	0.98102	0.88167	0.95911	0.06397	0.60239	0.87194	0.98294	0.54691	0.80677
RCOR3	10	-0.065123	-0.42391	0.87311	0.98946	0.67163	0.88284	-0.036511	-0.23761	0.76484	0.98294	0.81218	0.91726
MLLT10	10	0.075412	0.54096	0.539	0.93037	0.58853	0.85137	0.04511	0.32356	0.92782	0.99014	0.74627	0.88601
DPF1	10	0.20379	0.7724	0.18044	0.77114	0.43987	0.80306	-0.050659	-0.19112	0.72177	0.98294	0.84843	0.92455
CUL3	10	-0.3572	-2.5186	0.080326	0.62712	0.011783	0.15816	-0.24893	-1.7559	0.20838	0.88158	0.079099	0.36242
UBN1	10	0.22932	1.3564	0.1362	0.71429	0.17497	0.57742	0.020358	0.11994	0.9837	0.99178	0.90453	0.95336
DNMT3L	10	-0.10934	-0.8047	0.68219	0.95752	0.42099	0.80019	0.11433	0.84175	0.66938	0.97623	0.39993	0.72324
PKM	10	-0.2757	-2.38	0.19674	0.78972	0.017311	0.20095	-0.24134	-2.0833	0.21304	0.88158	0.037226	0.24963
SFRP1	10	-0.047735	-0.31599	0.93481	0.9965	0.75201	0.91938	0.096211	0.63699	0.74738	0.98294	0.52413	0.79835
CLNS1A	10	-0.20107	-0.98895	0.37835	0.89977	0.32269	0.74513	0.023728	0.11693	0.99651	0.99651	0.90691	0.95471
APOBEC3F	10	-0.17663	-1.5571	0.4482	0.89977	0.11944	0.50975	-0.12752	-1.1241	0.48196	0.97623	0.26098	0.61251
KDM5C	10	0.57143	3.2573	0.0023283	0.11765	0.0011247	0.03721	0.47492	2.7067	0.029104	0.44828	0.0067956	0.09912
INO80	10	-0.42863	-2.6354	0.027939	0.39683	0.0084031	0.13875	-0.46901	-2.8803	0.026775	0.44828	0.0039736	0.07111
PRMT8	10	0.071743	0.52856	0.54831	0.93037	0.59711	0.85508	0.17023	1.2543	0.4773	0.97623	0.20974	0.57451
PRMT2	10	-0.34865	-2.3033	0.086147	0.62712	0.021265	0.23169	-0.43024	-2.8378	0.032596	0.45902	0.0045427	0.074049
PRKCB	10	0.058135	0.40599	0.59488	0.94455	0.68475	0.88284	0.15445	1.0787	0.53201	0.97623	0.28071	0.62993
ACTR5	10	-0.99739	-5.9751	0	0	2.2993e-09	1.4374e-06	-0.66956	-4.0189	0.0011641	0.076923	5.8463e-05	0.00558
DNTTIP2	10	0.10585	0.77748	0.42026	0.89977	0.43687	0.80306	0.068277	0.50139	0.85099	0.98294	0.6161	0.83925
KANSL2	10	-0.066808	-0.21596	0.86612	0.98946	0.82902	0.94634	0.1912	0.62193	0.4156	0.97623	0.53399	0.79983
KAT2B	10	0.10705	0.65046	0.41676	0.89977	0.51539	0.82101	0.40626	2.4716	0.04773	0.56944	0.01345	0.1409
HIRA	10	0.40254	2.6257	0.011641	0.21739	0.0086478	0.13875	0.28501	1.8567	0.20256	0.88158	0.063361	0.32016
PBK	10	0.11703	0.71226	0.39348	0.89977	0.4763	0.80636	0.16417	0.99903	0.50524	0.97623	0.31778	0.65776
MTA2	10	0.053924	0.34678	0.61467	0.94849	0.72875	0.90593	0.21796	1.4021	0.34459	0.92615	0.16089	0.51501
EP400	10	0.1307	1.0176	0.36088	0.89977	0.30889	0.72458	-0.024011	-0.18684	0.81257	0.98294	0.85179	0.92618
TAF1L	10	0.0066896	0.049133	0.83818	0.98946	0.96081	0.98814	-0.12506	-0.91672	0.48894	0.97623	0.35929	0.6873
KDM4C	10	-0.20646	-1.0582	0.36671	0.89977	0.28996	0.72458	-0.090762	-0.46562	0.58789	0.97623	0.64149	0.84211
SS18L2	10	0.15585	0.79977	0.28871	0.87931	0.42385	0.80019	0.15505	0.79466	0.53201	0.97623	0.42681	0.73621
CDYL2	10	0.18154	1.3036	0.22002	0.80252	0.19236	0.59918	0.2602	1.8685	0.24913	0.89212	0.061696	0.3156
BRCA2	10	-0.13245	-1.247	0.61118	0.94849	0.21238	0.64099	0.010852	0.1022	0.95576	0.99177	0.9186	0.96212
PRDM5	10	-0.0087742	-0.067129	0.91153	0.9965	0.94648	0.98429	0.11553	0.88408	0.66589	0.97623	0.37665	0.69582
ZNF217	10	0.30103	2.2381	0.057043	0.55682	0.025215	0.23543	0.39121	2.9086	0.054715	0.61039	0.0036303	0.066349
CUL5	10	0.17814	1.4331	0.23516	0.82114	0.15183	0.55425	0.16152	1.2992	0.51222	0.97623	0.19389	0.55516
USP49	10	-0.16606	-1.0285	0.48545	0.90652	0.30371	0.72458	-0.011933	-0.07395	0.8638	0.98294	0.94105	0.96926
SFMBT1	10	0.15495	0.94006	0.29336	0.87931	0.34719	0.75983	-0.069045	-0.41796	0.65192	0.97623	0.67598	0.85897
RLIM	10	-0.02309	-0.18324	0.96857	0.9965	0.85461	0.94641	-0.34124	-2.7061	0.084983	0.69524	0.006808	0.09912
HCFC2	10	-0.031925	-0.2521	0.99069	0.9965	0.80097	0.94099	0.0029629	0.023393	0.92084	0.99014	0.98134	0.99493
RPL12	10	-0.096925	-0.41989	0.74272	0.97405	0.67456	0.88284	0.22799	0.99371	0.31898	0.90705	0.32036	0.65901
HDAC2	10	0.084067	0.6129	0.49825	0.92241	0.53994	0.83269	0.25283	1.8435	0.26077	0.90705	0.065258	0.32216
DZIP3	10	0.32003	2.3368	0.038417	0.45833	0.019447	0.21981	0.12734	0.92949	0.62049	0.97623	0.35263	0.68526
NonTargetingControlGuideForHuman_0012	1	-1.0186	-2.231	0.15716	0.72581	0.025683	0.23722	-0.92314	-2.022	0.17462	0.88	0.043176	0.26492
SMARCB1	10	-0.034674	-0.14834	0.98603	0.9965	0.88207	0.95911	0.2428	1.0417	0.27707	0.90705	0.29757	0.6366
EYA3	10	-0.28682	-1.3729	0.17229	0.7551	0.16977	0.56896	0.035832	0.17197	0.95576	0.99177	0.86346	0.93415
PKN1	10	-0.030513	-0.19216	0.99651	0.99651	0.84762	0.94634	0.078853	0.49664	0.80908	0.98294	0.61945	0.83925
USP11	10	-0.057779	-0.4038	0.88941	0.9965	0.68636	0.88284	-0.089321	-0.6239	0.59022	0.97623	0.53269	0.79983
HINFP	10	0.21329	0.9375	0.16065	0.73797	0.3485	0.75983	0.18562	0.8138	0.43772	0.97623	0.41576	0.73284
GATAD1	10	-0.0064616	-0.059436	0.9057	0.9965	0.95261	0.98689	0.22169	2.0394	0.32945	0.90705	0.041407	0.25991
CDK9	10	0.17588	0.65757	0.24214	0.82937	0.51081	0.81863	0.07048	0.26255	0.84051	0.98294	0.7929	0.9074
CDC6	10	-0.065027	-0.36831	0.87311	0.98946	0.71265	0.89892	-0.074209	-0.41998	0.63097	0.97623	0.6745	0.85878
SMARCD1	10	-0.20899	-1.3732	0.35856	0.89977	0.16968	0.56896	0.22671	1.4918	0.32247	0.90705	0.13575	0.47359
NCOA1	10	0.049067	0.33045	0.64028	0.95567	0.74106	0.9133	0.096453	0.64952	0.74738	0.98294	0.51601	0.79515
PHF20L1	10	-0.0084332	-0.061076	0.91153	0.9965	0.9513	0.98689	0.13301	0.96363	0.59953	0.97623	0.33523	0.67125
BPTF	10	-0.1762	-0.87309	0.45052	0.89977	0.38261	0.78254	-0.067311	-0.33382	0.65541	0.97623	0.73852	0.88601
RBBP5	10	-0.15549	-0.80004	0.52386	0.93037	0.42369	0.80019	-0.38558	-1.9721	0.059371	0.64557	0.048594	0.27242
MBD5	10	-0.022022	-0.18654	0.96508	0.9965	0.85202	0.94634	0.079883	0.67667	0.80675	0.98294	0.49862	0.78017
APOBEC3H	10	-0.48932	-3.5144	0.011641	0.21739	0.00044068	0.019923	-0.35525	-2.5527	0.074505	0.69072	0.010689	0.12752
KDM2B	10	0.11425	0.95095	0.39814	0.89977	0.34163	0.75983	0.068711	0.57187	0.8475	0.98294	0.56741	0.8137
LEO1	10	0.097205	0.64204	0.4482	0.89977	0.52085	0.82396	-0.054929	-0.36233	0.70198	0.98294	0.71711	0.87748
EID1	10	0.22997	1.6107	0.1362	0.71429	0.10724	0.49201	0.16484	1.1537	0.50058	0.97623	0.24862	0.60672
PRKAB1	10	-0.092406	-0.40217	0.76019	0.97615	0.68756	0.88284	-0.10945	-0.47572	0.53085	0.97623	0.63427	0.83925
PRKDC	10	-0.34281	-2.1441	0.093132	0.65079	0.032022	0.27222	-0.15962	-0.99959	0.39232	0.97623	0.31751	0.65776
PRDM12	10	-0.24766	-1.5396	0.25495	0.8327	0.12366	0.51235	-0.076565	-0.47631	0.62398	0.97623	0.63385	0.83925
NAA60	10	0.32244	1.5949	0.037253	0.45714	0.11073	0.49439	0.24247	1.1974	0.27823	0.90705	0.23114	0.59269
PAGR1	10	0.4718	2.7101	0.0058207	0.2	0.0067267	0.12038	0.50776	2.9164	0.022119	0.44828	0.003541	0.066349
EID2B	10	0.12947	0.84226	0.36205	0.89977	0.39964	0.78629	0.03982	0.25846	0.94179	0.99021	0.79605	0.9074
CASP8	10	0.069106	0.39932	0.55646	0.93037	0.68966	0.88284	0.36466	2.1119	0.083818	0.69524	0.034699	0.24329
DAPK3	10	-0.30814	-2.3025	0.1397	0.71429	0.021308	0.23169	-0.28043	-2.0947	0.15949	0.87421	0.036196	0.24482
BAHD1	10	0.20766	1.4736	0.16298	0.74359	0.1406	0.53917	0.064354	0.4566	0.86962	0.98294	0.64796	0.84718
EXOSC8	10	-0.2021	-1.1461	0.37718	0.89977	0.25174	0.6931	-0.2669	-1.5072	0.17928	0.88	0.13177	0.46389
SUPT16H	10	-0.29908	-1.4529	0.15134	0.71429	0.14624	0.54929	-0.12038	-0.58587	0.50524	0.97623	0.55796	0.80825
CBX5	10	0.12034	0.78689	0.38533	0.89977	0.43134	0.80133	0.15201	0.99384	0.54366	0.97623	0.3203	0.65901
ANP32B	10	0.20427	0.91223	0.17811	0.76884	0.36165	0.76516	0.51745	2.3163	0.018626	0.43243	0.02054	0.18379
ATXN7L3	10	0.067987	0.50609	0.55995	0.93037	0.61279	0.85959	0.342	2.5462	0.11176	0.768	0.010891	0.12815
PHF8	10	-0.10376	-0.78548	0.71362	0.9689	0.43217	0.80133	-0.050085	-0.37913	0.72177	0.98294	0.70459	0.86963
ABCB1	10	-0.047957	-0.32162	0.93364	0.9965	0.74774	0.91627	-0.34471	-2.304	0.084983	0.69524	0.021221	0.18793
TET2	10	0.1686	0.77035	0.25262	0.83142	0.44109	0.80306	0.67501	3.0923	0.0023283	0.13333	0.0019859	0.065611
WDR77	10	-0.43737	-2.806	0.022119	0.35185	0.0050158	0.099997	-0.16405	-1.0572	0.38068	0.95894	0.29042	0.63317
TNP2	10	0.079954	0.41837	0.51222	0.92469	0.67568	0.88284	0.058223	0.30421	0.8929	0.98494	0.76096	0.89177
ZNF532	10	0.059011	0.4875	0.58906	0.94403	0.6259	0.86439	0.094225	0.77839	0.7532	0.98294	0.43634	0.74368
RPS11	10	-0.025917	-0.12217	0.98021	0.9965	0.90276	0.9704	0.15794	0.7454	0.52154	0.97623	0.45603	0.75188
HMGN1	10	0.15356	0.76457	0.29686	0.87931	0.44453	0.80306	-0.042334	-0.20998	0.74505	0.98294	0.83368	0.92302
USP17L2	10	-0.37968	-2.9882	0.065192	0.59375	0.002806	0.068135	-0.087262	-0.68694	0.59371	0.97623	0.49212	0.77978
MTF2	10	0.11115	0.67022	0.40745	0.89977	0.50272	0.81632	-0.0012994	-0.0078235	0.90803	0.98494	0.99376	0.99608
TAF7	10	-0.23511	-1.5908	0.28056	0.87636	0.11166	0.49439	-0.22553	-1.5252	0.24098	0.89212	0.12721	0.45864
NFYC	10	0.07542	0.48388	0.53783	0.93037	0.62847	0.86516	0.22426	1.4393	0.32596	0.90705	0.15005	0.49595
NASP	10	-0.013318	-0.097425	0.93248	0.9965	0.92239	0.9752	0.17265	1.2635	0.47031	0.97623	0.2064	0.57451
TYW5	10	0.13362	1.0281	0.3539	0.89977	0.30392	0.72458	0.088576	0.68124	0.77416	0.98294	0.49572	0.77978
APOBEC1	10	-0.010951	-0.08611	0.91967	0.9965	0.93138	0.98046	0.28562	2.2479	0.2014	0.88158	0.024582	0.2011
ATR	10	-0.29466	-2.0914	0.15716	0.72581	0.036489	0.29294	-0.41552	-2.9422	0.043073	0.52113	0.0032587	0.066349
USP15	10	-0.034302	-0.30433	0.98603	0.9965	0.76088	0.92055	-0.030406	-0.26974	0.79278	0.98294	0.78736	0.90662
SETD3	10	-0.0053173	-0.031826	0.89756	0.9965	0.97461	0.99076	-0.2833	-1.688	0.156	0.87421	0.091405	0.39469
HLCS	10	-0.10309	-0.78874	0.71711	0.9689	0.43026	0.80133	-0.204	-1.5599	0.27823	0.90705	0.11879	0.44756
ERCC6	10	-0.20832	-1.6223	0.36088	0.89977	0.10475	0.48637	-0.027316	-0.21275	0.79977	0.98294	0.83152	0.92302
NCOR1	10	0.10582	0.62764	0.42026	0.89977	0.53024	0.82588	-0.012087	-0.071527	0.86263	0.98294	0.94298	0.97008
BRMS1L	10	-0.15704	-0.52942	0.51339	0.92469	0.59651	0.85508	0.12292	0.41517	0.63795	0.97623	0.67801	0.85902
TAF2	10	-0.11581	-0.70165	0.66705	0.95567	0.4829	0.80636	-0.11828	-0.71598	0.51222	0.97623	0.47401	0.7668
WDR5	10	-0.0099879	-0.081945	0.91502	0.9965	0.93469	0.98274	0.028728	0.23569	0.98137	0.99177	0.81368	0.91726
BRE	10	0.29288	1.8324	0.066356	0.59375	0.06689	0.38824	0.3429	2.1453	0.11176	0.768	0.031929	0.2296
MAX	10	-0.11457	-0.7894	0.67171	0.95567	0.42988	0.80133	-0.32533	-2.237	0.10827	0.768	0.025284	0.20298
SP140	10	-0.049779	-0.2959	0.92782	0.9965	0.76731	0.92055	0.26662	1.5875	0.23399	0.88158	0.11239	0.43685
APEX1	10	0.091849	0.70474	0.46799	0.90337	0.48097	0.80636	0.12431	0.95366	0.63213	0.97623	0.34026	0.67346
FBRS	10	-0.032907	-0.23356	0.98836	0.9965	0.81533	0.94179	0.040837	0.28986	0.93364	0.99014	0.77192	0.89606
PHF20	10	-0.22324	-1.595	0.3085	0.88333	0.11071	0.49439	-0.42193	-3.0089	0.040745	0.51429	0.0026222	0.066249
SMYD2	10	-0.30411	-2.2717	0.14319	0.71429	0.023106	0.23483	-0.40546	-3.0268	0.048894	0.57333	0.0024714	0.066249
YAF2	10	0.015964	0.11416	0.78114	0.98102	0.90911	0.9704	-0.27884	-1.9897	0.16065	0.87421	0.046625	0.27054
EZH1	10	0.021271	0.20841	0.76251	0.97615	0.83491	0.94634	-0.091954	-0.90088	0.58324	0.97623	0.36765	0.69106
CHAF1B	10	-0.074511	-0.62378	0.83236	0.98946	0.53277	0.82758	-0.23118	-1.9341	0.2305	0.88158	0.053101	0.29054
TADA2B	10	0.56237	2.3815	0.0023283	0.11765	0.017241	0.20095	0.66823	2.8303	0.0034924	0.17647	0.004651	0.074049
TTK	10	0.02233	0.1157	0.75669	0.97615	0.90789	0.9704	0.099026	0.51313	0.73923	0.98294	0.60786	0.83925
ZZZ3	10	-0.27957	-1.74	0.18976	0.78744	0.081865	0.41942	-0.18066	-1.1248	0.3248	0.90705	0.26067	0.61251
HMGB1	10	-0.7109	-4.0547	0	0	5.019e-05	0.0034023	-0.77307	-4.3963	0	0	1.1009e-05	0.0031522
CTCF	10	0.044916	0.25764	0.65891	0.95567	0.79668	0.9409	0.12181	0.69878	0.64377	0.97623	0.48469	0.77388
BAZ2B	10	0.089773	0.61134	0.47846	0.90652	0.54097	0.83279	0.072527	0.49374	0.83236	0.98294	0.62149	0.83925
SF3B3	10	-0.064203	-0.43664	0.87311	0.98946	0.66237	0.88284	0.081492	0.55471	0.8021	0.98294	0.57909	0.82274
TLE1	10	0.093897	0.54557	0.46333	0.90249	0.58536	0.85137	0.034158	0.19811	0.96391	0.99177	0.84296	0.92412
USP22	10	0.44482	1.6836	0.008149	0.2	0.092268	0.45033	0.80348	3.0415	0	0	0.0023539	0.066249
CHD9	10	-0.020253	-0.16622	0.95809	0.9965	0.86798	0.9555	-0.24839	-2.036	0.20838	0.88158	0.041755	0.25991
BID	10	-0.11007	-0.8374	0.67986	0.95581	0.40237	0.78629	0.33694	2.5674	0.11874	0.79688	0.010248	0.12398
ZMYND8	10	-0.086845	-0.64934	0.78813	0.98258	0.51612	0.82101	-0.016382	-0.12249	0.84983	0.98294	0.90251	0.95336
SUZ12	10	-0.024443	-0.1516	0.97555	0.9965	0.8795	0.95911	0.074903	0.46474	0.82305	0.98294	0.64212	0.84211
BANP	10	-0.05577	-0.40006	0.89639	0.9965	0.68912	0.88284	0.14803	1.0627	0.55646	0.97623	0.28793	0.63215
EYA4	10	0.25726	2.453	0.10361	0.65217	0.014165	0.18161	0.2122	2.023	0.36088	0.94277	0.043074	0.26492
CDK3	10	-0.35354	-1.7929	0.082654	0.62712	0.07299	0.40173	-0.43382	-2.1898	0.032596	0.45902	0.028537	0.21751
LAS1L	10	0.16254	1.1142	0.26659	0.85768	0.26519	0.7141	0.035415	0.2422	0.95925	0.99177	0.80862	0.91547
TAF3	10	0.11931	0.42571	0.38882	0.89977	0.67032	0.88284	0.14657	0.52247	0.55995	0.97623	0.60134	0.8345
SET	10	-0.029717	-0.18568	0.99534	0.9965	0.85269	0.94634	0.079202	0.49507	0.80908	0.98294	0.62055	0.83925
PRMT9	10	-0.098766	-0.58234	0.73108	0.96937	0.56033	0.83778	0.26543	1.5665	0.23399	0.88158	0.11723	0.44557
BRWD1	10	0.17783	1.0396	0.23865	0.82661	0.29852	0.72458	0.21622	1.2639	0.35041	0.92615	0.20628	0.57451
BRPF3	10	0.062732	0.45346	0.57974	0.94403	0.65022	0.87959	0.22167	1.6032	0.32945	0.90705	0.10889	0.42736
TP53BP1	10	0.11131	0.78271	0.40745	0.89977	0.4338	0.80136	0.0503	0.35362	0.90803	0.98494	0.72362	0.88224
RPL32	10	0.0070429	0.026206	0.83469	0.98946	0.97909	0.99296	-0.010529	-0.039138	0.86845	0.98294	0.96878	0.99069
RPS6KA4	10	0.072504	0.58906	0.54715	0.93037	0.55582	0.83778	0.1033	0.83925	0.72526	0.98294	0.40133	0.72425
MYBBP1A	10	-0.03064	-0.20825	0.99534	0.9965	0.83504	0.94634	-0.16948	-1.15	0.36438	0.94277	0.25013	0.60708
MYSM1	10	-0.16053	-1.1567	0.50407	0.92469	0.24741	0.68557	-0.3438	-2.473	0.084983	0.69524	0.013397	0.1409
MECP2	10	-0.073982	-0.74638	0.83586	0.98946	0.45544	0.80332	-0.044404	-0.44796	0.73923	0.98294	0.65418	0.85014
ZEB2	10	0.12655	0.77444	0.37136	0.89977	0.43867	0.80306	0.4672	2.8609	0.029104	0.44828	0.0042249	0.074049
BCORL1	10	-0.027304	-0.20094	0.9837	0.9965	0.84074	0.94634	0.15471	1.1388	0.53201	0.97623	0.25481	0.61251
FOXP2	10	0.042613	0.31219	0.66473	0.95567	0.7549	0.9198	-0.051066	-0.37403	0.71711	0.98294	0.70838	0.87053
CHRAC1	10	-0.063558	-0.47917	0.87311	0.98946	0.63182	0.86837	0.064914	0.48944	0.86845	0.98294	0.62453	0.83925
UHRF1	10	-0.39066	-2.7333	0.054715	0.55682	0.0062706	0.11461	-0.13931	-0.97565	0.44587	0.97623	0.32924	0.66892
RPL9	10	-0.26099	-1.3955	0.22701	0.8125	0.16285	0.55734	-0.19233	-1.0284	0.30268	0.90705	0.30375	0.64003
ASXL3	10	0.0047047	0.046575	0.84983	0.98946	0.96285	0.98814	0.062236	0.61612	0.88009	0.98494	0.53782	0.79983
SAP130	10	-0.26306	-1.2938	0.22235	0.80252	0.19573	0.60699	-0.094345	-0.46538	0.57625	0.97623	0.64166	0.84211
CDK2	10	0.15439	1.0076	0.29686	0.87931	0.31365	0.72897	-0.032128	-0.20919	0.78231	0.98294	0.8343	0.92302
CBX7	10	-0.52733	-3.6858	0.008149	0.2	0.00022799	0.01245	-0.37748	-2.6399	0.066356	0.69072	0.0082924	0.1113
USP16	10	-0.0048638	-0.039381	0.89639	0.9965	0.96859	0.98814	0.11492	0.93082	0.66822	0.97623	0.35195	0.68526
HMGN2	10	-0.07763	-0.44832	0.82538	0.98946	0.65392	0.88002	0.20918	1.2107	0.36903	0.94345	0.22602	0.59013
TDRKH	10	-0.17465	-1.5739	0.45518	0.89977	0.1155	0.50363	0.089694	0.80858	0.7695	0.98294	0.41876	0.73404
EYA2	10	0.093798	0.65997	0.46333	0.90249	0.50927	0.81769	0.23985	1.6879	0.28522	0.90705	0.091435	0.39469
ZNF516	10	0.028638	0.22601	0.72526	0.9689	0.82119	0.944	0.041138	0.32462	0.93364	0.99014	0.74547	0.88601
SCML4	10	0.046059	0.30236	0.64959	0.95567	0.76238	0.92055	0.0487	0.31956	0.9092	0.98494	0.7493	0.88779
CHD5	10	-0.016498	-0.087998	0.94179	0.9965	0.92988	0.98008	-0.090671	-0.48288	0.58789	0.97623	0.62918	0.83925
JADE3	10	-0.11707	-0.70308	0.66123	0.95567	0.482	0.80636	-0.3187	-1.9083	0.11059	0.768	0.056354	0.30638
ARRB1	10	-0.095231	-0.76378	0.75204	0.97615	0.445	0.80306	0.014194	0.11386	0.9674	0.99177	0.90935	0.95493
HCFC1	10	-0.21774	-0.83725	0.32945	0.89977	0.40245	0.78629	0.072642	0.28064	0.83236	0.98294	0.77899	0.90182
ZMYM3	10	0.13206	0.96642	0.35623	0.89977	0.33383	0.75727	0.081593	0.59693	0.8021	0.98294	0.55055	0.80677
NonTargetingControlGuideForHuman_0017	1	-0.37847	-1.5233	0.54598	0.93037	0.12767	0.51731	-0.20194	-0.81281	0.71478	0.98294	0.41633	0.73284
MAZ	10	-0.19327	-1.609	0.40279	0.89977	0.10761	0.49201	-0.35764	-2.9744	0.074505	0.69072	0.0029353	0.066349
CTBP1	10	-0.090335	-0.79197	0.7695	0.97926	0.42838	0.80133	-0.036864	-0.32318	0.76368	0.98294	0.74656	0.88601
PCGF2	10	-0.058918	-0.29809	0.88359	0.99346	0.76563	0.92055	0.22868	1.161	0.31432	0.90705	0.24564	0.60459
PRPF31	10	0.0031213	0.012272	0.86263	0.98946	0.99021	0.99643	0.1842	0.72513	0.44354	0.97623	0.46837	0.76344
SIN3A	10	-0.28862	-1.9441	0.1688	0.74359	0.051886	0.36333	-0.13227	-0.8919	0.47031	0.97623	0.37244	0.69582
DNAJC1	10	0.088236	0.53573	0.48312	0.90652	0.59215	0.85345	0.19687	1.1955	0.40396	0.97623	0.23189	0.59284
GSG2	10	0.23549	1.4113	0.13271	0.71429	0.15816	0.55648	0.44782	2.6857	0.034924	0.46875	0.0072385	0.10184
TRIM27	10	-0.080898	-0.43456	0.81141	0.98865	0.66388	0.88284	-0.13202	-0.70846	0.47031	0.97623	0.47866	0.76999
HDAC11	10	-0.16196	-1.5036	0.49593	0.92009	0.13269	0.52767	-0.10444	-0.96951	0.54715	0.97623	0.33229	0.66983
ENY2	10	-0.026863	-0.12599	0.9837	0.9965	0.89974	0.96852	0.37449	1.7606	0.074505	0.69072	0.078313	0.36167
NonTargetingControlGuideForHuman_0068	1	0.46581	0.84977	0.37485	0.89977	0.39545	0.78629	0.20632	0.37638	0.78347	0.98294	0.70663	0.86963
TEX10	10	-0.50606	-2.7825	0.0093132	0.20513	0.0053947	0.10074	-0.24633	-1.3575	0.21187	0.88158	0.17462	0.5354
SMEK1	10	0.091606	0.46321	0.46799	0.90337	0.64321	0.87546	0.14175	0.71669	0.57625	0.97623	0.47356	0.7668
KANSL1	10	-0.42831	-2.9829	0.027939	0.39683	0.0028555	0.068135	0.062713	0.43807	0.87893	0.98494	0.66134	0.85299
NonTargetingControlGuideForHuman_0026	1	-0.45065	-1.5294	0.46682	0.90337	0.12617	0.51367	-0.2493	-0.84607	0.64959	0.97623	0.39751	0.72191
CHD3	10	-0.19378	-1.2282	0.40163	0.89977	0.21937	0.6476	0.1617	1.0256	0.51222	0.97623	0.30508	0.64003
USP21	10	-0.06121	-0.37795	0.87776	0.99211	0.70547	0.89892	0.21624	1.3356	0.35041	0.92615	0.18168	0.54473
ZFP57	10	-0.0016249	-0.01082	0.88359	0.99346	0.99137	0.99643	0.10749	0.71609	0.70547	0.98294	0.47394	0.7668
ERBB4	10	-0.10634	-0.89935	0.69616	0.96607	0.36847	0.76533	-0.26728	-2.2592	0.17811	0.88	0.023871	0.19908
L3MBTL1	10	0.13218	0.82338	0.35623	0.89977	0.41029	0.79398	-0.036018	-0.2241	0.76601	0.98294	0.82268	0.92136
KDM3A	10	0.10912	0.8839	0.41094	0.89977	0.37675	0.77608	0.22572	1.8287	0.3248	0.90705	0.067442	0.32916
HMG20A	10	-0.2068	-1.3436	0.36671	0.89977	0.17907	0.57888	0.080893	0.52611	0.80326	0.98294	0.59881	0.8345
HMGN3	10	-0.16632	-1.4748	0.48545	0.90652	0.14027	0.53917	0.086646	0.76843	0.78114	0.98294	0.44223	0.74486
NonTargetingControlGuideForHuman_0003	1	-0.54302	-1.5588	0.38417	0.89977	0.11904	0.50975	-0.42243	-1.2127	0.47497	0.97623	0.22526	0.58992
MORF4L2	10	-0.2889	-2.5718	0.16764	0.74359	0.010118	0.14595	-0.15191	-1.3524	0.42026	0.97623	0.17624	0.5354
KDM4B	10	-0.16681	-1.142	0.48312	0.90652	0.25347	0.69561	-0.014242	-0.097604	0.85565	0.98294	0.92225	0.96376
PRDM16	10	0.040857	0.33257	0.67753	0.95567	0.73946	0.91263	0.0092836	0.075549	0.94645	0.99177	0.93978	0.96911
SMYD1	10	-0.26861	-1.818	0.20838	0.80252	0.069064	0.39288	0.059535	0.4037	0.89057	0.98494	0.68643	0.85954
EED	10	0.11981	1.0535	0.3865	0.89977	0.29209	0.72458	-0.03767	-0.33119	0.76368	0.98294	0.7405	0.88601
SUV39H2	10	0.15283	0.93703	0.29919	0.88014	0.34874	0.75983	-0.23057	-1.4091	0.23166	0.88158	0.1588	0.51282
PCGF6	10	0.071703	0.40414	0.54831	0.93037	0.68611	0.88284	0.29651	1.6728	0.17928	0.88	0.094358	0.39848
MBD1	10	0.0073389	0.045564	0.8312	0.98946	0.96366	0.98814	-0.11197	-0.69392	0.52619	0.97623	0.48773	0.77585
WNT3A	10	-0.050632	-0.27499	0.92549	0.9965	0.78333	0.93325	0.36947	2.0123	0.077998	0.69072	0.04419	0.26922
SAP30	10	0.056893	0.33768	0.6007	0.94516	0.7356	0.9105	0.37188	2.2132	0.077998	0.69072	0.026887	0.21074
MGA	10	0.13937	1.1736	0.33411	0.89977	0.24054	0.68138	0.21769	1.8332	0.34692	0.92615	0.066769	0.32774
PRDM9	10	-0.012236	-0.10002	0.92549	0.9965	0.92032	0.9748	0.21074	1.7234	0.36671	0.94311	0.084816	0.37362
KDM4A	10	-0.0096043	-0.075747	0.91385	0.9965	0.93962	0.98429	0.099745	0.78675	0.73458	0.98294	0.43143	0.73971
UBE2A	10	-0.21975	-1.1777	0.3213	0.89902	0.23892	0.68138	0.091717	0.49351	0.76019	0.98294	0.62165	0.83925
SRSF1	10	-0.092378	-0.42311	0.76019	0.97615	0.67221	0.88284	-0.10651	-0.48701	0.54133	0.97623	0.62625	0.83925
SMARCE1	10	-0.083939	-0.42041	0.80326	0.98435	0.67418	0.88284	0.11131	0.55824	0.68335	0.98294	0.57668	0.82274
ING2	10	0.045045	0.32752	0.65774	0.95567	0.74328	0.91472	0.11778	0.85643	0.66007	0.97623	0.39176	0.71448
PCNA	10	-0.53828	-2.085	0.008149	0.2	0.037068	0.29482	-0.26624	-1.0383	0.17928	0.88	0.29914	0.6366
CDY2B	5	-0.17431	-0.82158	0.59488	0.94455	0.41132	0.79398	0.22747	1.0725	0.4901	0.97623	0.28349	0.63176
SUV39H1	10	-0.13884	-0.59307	0.58673	0.94403	0.55314	0.83778	0.031268	0.13389	0.97439	0.99177	0.89349	0.95106
CUL1	10	0.082802	0.62875	0.50291	0.92469	0.52951	0.82588	0.30938	2.3496	0.16182	0.87421	0.018795	0.17441
TP53	10	-0.29891	-2.1404	0.15134	0.71429	0.032325	0.27222	0.086069	0.61708	0.78231	0.98294	0.53718	0.79983
TONSL	10	-0.2082	-1.24	0.36088	0.89977	0.21498	0.64568	-0.091302	-0.54417	0.58673	0.97623	0.58633	0.82662
TOP2A	10	0.26058	1.5522	0.10128	0.65217	0.12063	0.50975	0.27779	1.6542	0.21304	0.88158	0.098097	0.40607
INO80B	10	-0.28789	-1.9753	0.1688	0.74359	0.04824	0.35117	-0.1693	-1.1619	0.36438	0.94277	0.24527	0.60459
HMGN4	10	-0.0029531	-0.018842	0.89057	0.9965	0.98497	0.99423	0.29322	1.8716	0.18743	0.88158	0.061262	0.3156
APOBEC3A	10	0.089795	0.84992	0.47846	0.90652	0.39537	0.78629	0.0084942	0.080374	0.93946	0.99021	0.93594	0.96864
BRD3	10	-0.22503	-1.6603	0.30617	0.88255	0.09686	0.46396	-0.17005	-1.2546	0.36321	0.94277	0.20961	0.57451
SHPRH	10	0.067871	0.50663	0.55995	0.93037	0.61241	0.85959	0.14821	1.1064	0.5553	0.97623	0.26856	0.62014
RAD51	10	-0.16748	-0.81489	0.48312	0.90652	0.41514	0.79777	-0.32203	-1.5618	0.10827	0.768	0.11834	0.44756
PHF13	10	-0.021928	-0.18895	0.96508	0.9965	0.85013	0.94634	-0.047233	-0.40684	0.73108	0.98294	0.68413	0.85954
CIR1	10	0.036444	0.35682	0.69383	0.9644	0.72123	0.9018	0.025833	0.25291	0.98603	0.9918	0.80034	0.91058
FOXP4	10	-0.080114	-0.54069	0.8149	0.98946	0.58872	0.85137	0.1842	1.2439	0.44354	0.97623	0.21355	0.57488
MBD2	10	0.15703	1.3339	0.28638	0.87931	0.18225	0.58197	4.8033e-05	0.00040733	0.91036	0.98494	0.99967	0.99967
ING4	10	-0.23764	-1.6029	0.27707	0.87179	0.10895	0.49258	-0.26937	-1.8157	0.17579	0.88	0.069414	0.33311
NonTargetingControlGuideForHuman_0061	1	-1.0926	-1.8925	0.13388	0.71429	0.05843	0.37423	-0.21764	-0.37719	0.68917	0.98294	0.70603	0.86963
TAF8	10	0.015868	0.11094	0.78231	0.98102	0.91166	0.9704	0.22121	1.5481	0.33062	0.90735	0.12161	0.44959
RAG2	10	0.28143	1.5761	0.079162	0.62712	0.11499	0.50363	0.13593	0.76008	0.59255	0.97623	0.44721	0.74838
PAK2	10	-0.23659	-2.2674	0.27707	0.87179	0.023369	0.23483	-0.19638	-1.882	0.29686	0.90705	0.059835	0.3134
POLR2D	10	-0.35284	-1.791	0.082654	0.62712	0.073298	0.40173	-0.15229	-0.77487	0.41793	0.97623	0.43842	0.74427
CBX4	10	-0.27648	-2.2572	0.19674	0.78972	0.023997	0.23483	-0.20247	-1.653	0.28172	0.90705	0.098326	0.40607
ATXN7	10	0.086918	0.62811	0.48545	0.90652	0.52993	0.82588	0.2869	2.0741	0.19907	0.88158	0.038069	0.24963
RAG1	10	-0.049862	-0.41757	0.92782	0.9965	0.67626	0.88284	0.029953	0.25085	0.98021	0.99177	0.80193	0.91118
PADI4	10	0.050349	0.47111	0.63213	0.95567	0.63756	0.87208	0.13664	1.2785	0.59139	0.97623	0.20106	0.57001
ANP32E	10	-0.097749	-0.54192	0.7369	0.96937	0.58787	0.85137	-0.085661	-0.47462	0.59837	0.97623	0.63506	0.83925
MLLT6	10	-0.17815	-1.0069	0.44587	0.89977	0.31399	0.72897	0.19314	1.0951	0.41094	0.97623	0.27348	0.62313
BCOR	10	0.18537	1.3364	0.21304	0.80252	0.18143	0.58151	0.12779	0.92064	0.61932	0.97623	0.35724	0.6865
RPS13	10	-0.42239	-2.1088	0.031432	0.41538	0.034963	0.28487	-0.21071	-1.0552	0.26193	0.90705	0.29131	0.63352
SUDS3	10	0.17857	0.71302	0.23516	0.82114	0.47583	0.80636	0.26822	1.0716	0.2305	0.88158	0.28389	0.63176
ASF1B	10	0.1242	0.83655	0.37835	0.89977	0.40285	0.78629	0.086188	0.58028	0.78231	0.98294	0.56172	0.81232
NonTargetingControlGuideForHuman_0049	1	0.010758	0.048849	0.92666	0.9965	0.96104	0.98814	0.20301	0.92178	0.78696	0.98294	0.35664	0.6865
RBBP4	10	0.22581	0.93356	0.14086	0.71429	0.35053	0.75983	0.36367	1.5043	0.086147	0.69811	0.13249	0.46454
JAK2	10	-0.6836	-3.2803	0.0011641	0.11111	0.0010369	0.03721	-0.81855	-3.9003	0	0	9.6068e-05	0.007502
RNF2	10	-0.0477	-0.354	0.93481	0.9965	0.72334	0.90181	-0.15759	-1.1687	0.40279	0.97623	0.24254	0.60412
POGZ	10	0.040917	0.35898	0.67753	0.95567	0.71961	0.90109	-0.057704	-0.50616	0.68568	0.98294	0.61274	0.83925
RAD54L2	10	-0.20019	-1.697	0.383	0.89977	0.089688	0.44277	-0.19647	-1.6648	0.29686	0.90705	0.09595	0.40205
KAT6B	10	0.11081	0.88071	0.40745	0.89977	0.37847	0.77777	-0.016882	-0.13414	0.8475	0.98294	0.89329	0.95106
SAP30L	10	-0.098942	-0.63355	0.73108	0.96937	0.52638	0.82588	-0.020226	-0.12952	0.83003	0.98294	0.89694	0.95296
BAZ2A	10	-0.039019	-0.33384	0.96624	0.9965	0.7385	0.91263	-0.14014	-1.198	0.4447	0.97623	0.23091	0.59269
ZEB1	10	0.15328	0.95005	0.29686	0.87931	0.34209	0.75983	0.24992	1.5496	0.26659	0.90705	0.12124	0.44959
USP12	10	-0.063228	-0.52405	0.87427	0.98946	0.60025	0.85508	-0.15904	-1.3175	0.39814	0.97623	0.18766	0.54645
TRIM24	10	0.26571	1.3985	0.09546	0.65079	0.16196	0.55648	0.36139	1.9025	0.088475	0.7037	0.057101	0.30656
SP1	10	-0.61039	-3.6815	0.0034924	0.16667	0.00023189	0.01245	-0.68219	-4.1036	0.0011641	0.076923	4.0672e-05	0.00558
SETMAR	10	-0.070833	-0.46218	0.84633	0.98946	0.64395	0.87546	-0.06199	-0.40437	0.66938	0.97623	0.68594	0.85954
KDM3B	10	-0.20375	-0.59837	0.37485	0.89977	0.5496	0.83778	0.46115	1.3718	0.030268	0.44828	0.17014	0.52947
ASH1L	10	-0.127	-0.86865	0.63213	0.95567	0.38504	0.78563	0.11936	0.81722	0.65076	0.97623	0.4138	0.73284
NonTargetingControlGuideForHuman_0021	1	-0.27655	-1.0646	0.66123	0.95567	0.28706	0.72458	-0.28043	-1.0796	0.61118	0.97623	0.28034	0.62993
EIF2S1	10	0.11852	0.73487	0.39115	0.89977	0.46242	0.80332	-0.072089	-0.44618	0.64377	0.97623	0.65547	0.85053
RNF40	10	-0.18112	-1.0694	0.44005	0.89977	0.28491	0.72458	-0.01449	-0.085597	0.85565	0.98294	0.93179	0.96667
ALKBH1	10	0.30104	1.739	0.057043	0.55682	0.082029	0.41942	0.27296	1.5753	0.22235	0.88158	0.11519	0.44484
ZMYM2	10	-0.18131	-1.0596	0.43888	0.89977	0.28933	0.72458	-0.014695	-0.085915	0.85448	0.98294	0.93153	0.96667
PRPF19	10	-0.19456	-1.0541	0.39697	0.89977	0.29185	0.72458	-0.1219	-0.66051	0.50175	0.97623	0.50893	0.78911
PBRM1	10	-0.048211	-0.37091	0.93364	0.9965	0.71071	0.89892	-0.33682	-2.5878	0.089639	0.70642	0.0096582	0.11925
GTF2I	10	0.096826	0.60087	0.44936	0.89977	0.54793	0.83778	0.28057	1.742	0.20605	0.88158	0.081503	0.36242
UBE2T	10	-0.0066233	-0.040177	0.9057	0.9965	0.96795	0.98814	0.12669	0.76878	0.62282	0.97623	0.44203	0.74486
UBR2	10	0.027931	0.19816	0.72992	0.96937	0.84292	0.94634	-0.12168	-0.8619	0.50175	0.97623	0.38874	0.71121
PRR14	10	-0.18868	-1.0505	0.4156	0.89977	0.29347	0.72458	-0.21574	-1.1992	0.25844	0.90705	0.23046	0.59269
DEK	10	0.068295	0.47111	0.55879	0.93037	0.63756	0.87208	0.18242	1.2588	0.4482	0.97623	0.20812	0.57451
PHF19	10	0.41271	2.3906	0.011641	0.21739	0.016822	0.20095	0.51119	2.9612	0.01979	0.44737	0.0030647	0.066349
SHOX2	10	0.26391	1.3822	0.097788	0.65217	0.16692	0.56874	0.43319	2.2704	0.037253	0.48485	0.023184	0.19841
CLOCK	10	0.057482	0.32354	0.59837	0.94516	0.74628	0.91627	0.20021	1.1284	0.39581	0.97623	0.25917	0.61251
ANKRD32	10	0.17404	0.6436	0.24563	0.83137	0.51983	0.82387	0.37192	1.3761	0.077998	0.69072	0.16879	0.52915
AR	10	-0.06801	-0.29977	0.8603	0.98946	0.76435	0.92055	0.024924	0.10993	0.98952	0.99299	0.91247	0.95703
RBX1	10	0.24315	3.2288	0.11758	0.69655	0.0012431	0.03721	0.24535	3.2589	0.27357	0.90705	0.0011184	0.041768
SNAI2	10	-0.20614	-1.2846	0.36903	0.89977	0.19895	0.61254	-0.026289	-0.16405	0.80326	0.98294	0.86969	0.93578
ACTB	10	-0.094286	-0.36123	0.75437	0.97615	0.71793	0.90029	0.051833	0.19897	0.9057	0.98494	0.84229	0.92412
RPS6KA3	10	-0.19425	-1.8829	0.40047	0.89977	0.059709	0.37423	-0.14145	-1.371	0.44121	0.97623	0.17036	0.52947
SENP3	10	0.13573	0.82282	0.34692	0.89977	0.41061	0.79398	0.17075	1.0345	0.47614	0.97623	0.30089	0.6366
PRRX1	10	-0.24601	-1.1685	0.25844	0.84091	0.24261	0.68138	-0.016975	-0.080828	0.84633	0.98294	0.93558	0.96864
IARS	10	0.052773	0.30446	0.62165	0.94849	0.76078	0.92055	0.031212	0.17987	0.97439	0.99177	0.85726	0.93095
NonTargetingControlGuideForHuman_0079	1	-0.64548	-1.7026	0.31781	0.89902	0.088652	0.44018	-0.22278	-0.58772	0.68335	0.98294	0.55672	0.80825
OGT	10	0.011614	0.057078	0.8021	0.98435	0.95448	0.98689	0.086924	0.42727	0.78114	0.98294	0.66918	0.85675
MEAF6	10	-0.060567	-0.40636	0.88009	0.99213	0.68448	0.88284	-0.17349	-1.1622	0.35041	0.92615	0.24516	0.60459
DOT1L	10	-0.62413	-4.1485	0.0023283	0.11765	3.347e-05	0.0031946	-0.53035	-3.5269	0.015134	0.40625	0.00042044	0.024247
SP100	10	-0.00030123	-0.0018397	0.87427	0.98946	0.99853	0.9997	-0.07946	-0.48469	0.617	0.97623	0.6279	0.83925
NFYB	10	0.017298	0.13441	0.77765	0.97947	0.89308	0.96473	0.14552	1.1311	0.56228	0.97623	0.25801	0.61251
NCOA3	10	0.18161	0.93233	0.22002	0.80252	0.35117	0.75983	0.23465	1.2046	0.30617	0.90705	0.22838	0.59267
CARM1	10	-0.051988	-0.27582	0.91618	0.9965	0.78268	0.93325	0.153	0.81369	0.53434	0.97623	0.41582	0.73284
L3MBTL2	10	-0.15779	-1.2312	0.5099	0.92469	0.21823	0.6476	-0.087252	-0.68085	0.59371	0.97623	0.49596	0.77978
PRKAG3	10	-0.13421	-0.77778	0.60186	0.94516	0.4367	0.80306	-0.053713	-0.31134	0.7078	0.98294	0.75555	0.89019
USP44	10	0.31747	1.9067	0.041909	0.48649	0.056564	0.37376	0.33169	1.9909	0.12689	0.80147	0.04649	0.27054
MAPKAPK3	10	0.070956	0.76064	0.55064	0.93037	0.44687	0.80332	0.11891	1.2747	0.65308	0.97623	0.20242	0.57009
KDM4D	10	0.16774	1.425	0.25262	0.83142	0.15417	0.55425	0.19792	1.6814	0.3993	0.97623	0.092694	0.39614
NonTargetingControlGuideForHuman_0054	1	-1.3079	-3.0331	0.08149	0.62712	0.0024202	0.062998	-1.4818	-3.4366	0.075669	0.69072	0.00058902	0.027325
PHIP	10	-0.596	-4.1067	0.0058207	0.2	4.0142e-05	0.0033311	-0.60351	-4.1566	0.0058207	0.2381	3.2308e-05	0.0055505
NonTargetingControlGuideForHuman_0022	1	-0.15305	-0.58408	0.83935	0.98946	0.55917	0.83778	-0.16689	-0.63692	0.75902	0.98294	0.52418	0.79835
SSRP1	10	0.11589	0.63267	0.39348	0.89977	0.52695	0.82588	0.06554	0.35714	0.86612	0.98294	0.72099	0.88098
SATB2	10	0.056382	0.52754	0.60419	0.94536	0.59782	0.85508	0.014722	0.13773	0.96973	0.99177	0.89045	0.95106
HIRIP3	10	-0.15613	-1.4795	0.5227	0.93037	0.139	0.53917	-0.046347	-0.4393	0.73341	0.98294	0.66044	0.85299
DPY30	10	-0.039931	-0.18278	0.96508	0.9965	0.85497	0.94641	-0.049056	-0.22426	0.7241	0.98294	0.82255	0.92136
CBX3	10	0.26494	1.4013	0.09546	0.65079	0.16112	0.55648	0.33359	1.7644	0.12573	0.80147	0.077657	0.36058
SETD1B	10	-0.41541	-2.1773	0.03376	0.43284	0.029457	0.26599	-0.45345	-2.3747	0.030268	0.44828	0.017563	0.16951
APOBEC3D	10	-0.15916	-1.1182	0.50757	0.92469	0.26347	0.71169	-0.16649	-1.1691	0.37253	0.94395	0.24238	0.60412
NonTargetingControlGuideForHuman_0071	1	-0.47078	-1.1975	0.44936	0.89977	0.23112	0.66846	-0.57779	-1.4697	0.35972	0.94277	0.14165	0.47903
SMARCAL1	10	-0.13833	-0.73856	0.58789	0.94403	0.46017	0.80332	-0.30107	-1.6051	0.12922	0.80435	0.10848	0.42736
KAT5	10	-0.089323	-0.45107	0.77299	0.97944	0.65194	0.88002	-0.2188	-1.1002	0.25029	0.89212	0.27125	0.62207
RBBP7	10	0.30726	1.1689	0.04773	0.5125	0.24244	0.68138	0.30915	1.1756	0.16182	0.87421	0.23975	0.60412
CBX8	10	0.062416	0.51441	0.57974	0.94403	0.60696	0.85959	0.068711	0.56625	0.8475	0.98294	0.57122	0.8178
RPL38	10	0.11952	0.717	0.3865	0.89977	0.47337	0.80636	0.12639	0.75761	0.62515	0.97623	0.44868	0.74838
PPP4R2	10	0.25786	0.98396	0.10244	0.65217	0.32513	0.74677	0.23143	0.88214	0.30966	0.90705	0.3777	0.69623
SNRPF	10	-0.045069	-0.13407	0.94645	0.9965	0.89335	0.96473	0.017148	0.051002	0.97672	0.99177	0.95932	0.98454
FOXC2	10	-0.15824	-0.92133	0.5099	0.92469	0.35688	0.76192	-0.25025	-1.4536	0.20838	0.88158	0.14605	0.48829
SETD1A	10	-0.11472	-0.51085	0.67055	0.95567	0.60946	0.85959	-0.18073	-0.80251	0.3248	0.90705	0.42226	0.73574
CREBBP	10	-0.22787	-1.1682	0.29336	0.87931	0.24273	0.68138	-0.2977	-1.5221	0.13388	0.80556	0.12798	0.45864
MUM1	10	0.29136	1.7682	0.068685	0.59596	0.077026	0.41096	0.39894	2.4218	0.050058	0.57333	0.015442	0.15247
SKP1	10	0.14515	0.83915	0.3213	0.89902	0.40138	0.78629	0.30301	1.7527	0.16764	0.87879	0.079652	0.36242
NonTargetingControlGuideForHuman_0039	1	0.41368	0.56619	0.42491	0.89977	0.57127	0.84383	-0.78685	-1.0768	0.23166	0.88158	0.28156	0.62993
TLE4	10	-0.085213	-0.68639	0.79744	0.98435	0.49247	0.80885	-0.0728	-0.58619	0.63912	0.97623	0.55775	0.80825
NCOR2	10	-0.033404	-0.13794	0.98836	0.9965	0.89028	0.96473	0.12365	0.51111	0.63446	0.97623	0.60927	0.83925
NonTargetingControlGuideForHuman_0043	1	-0.22299	-0.74915	0.74971	0.97615	0.45377	0.80332	-0.15074	-0.50643	0.77066	0.98294	0.61255	0.83925
NonTargetingControlGuideForHuman_0066	1	-0.062697	-0.15739	0.96624	0.9965	0.87494	0.95742	0.30319	0.7611	0.63795	0.97623	0.4466	0.74838
PSIP1	10	0.23691	0.80338	0.13271	0.71429	0.42175	0.80019	0.081558	0.27472	0.8021	0.98294	0.78353	0.90464
DDB2	10	-0.1118	-0.84569	0.6752	0.95567	0.39773	0.78629	-0.14949	-1.1303	0.42258	0.97623	0.25836	0.61251
USP3	10	-0.032417	-0.21233	0.98836	0.9965	0.83185	0.94634	0.12292	0.80568	0.63795	0.97623	0.42043	0.73404
MGEA5	10	-0.18302	-1.1989	0.43423	0.89977	0.23058	0.66846	0.0062538	0.040982	0.93481	0.99014	0.96731	0.99037
TAF4	10	0.04108	0.23636	0.67637	0.95567	0.81315	0.94179	0.26595	1.5334	0.23399	0.88158	0.12517	0.45559
CDC16	10	0.091901	0.50129	0.46799	0.90337	0.61617	0.86035	-0.12782	-0.69475	0.48079	0.97623	0.48721	0.77585
BRD7	10	0.2851	1.6564	0.074505	0.61538	0.097643	0.46396	0.081924	0.47483	0.8021	0.98294	0.63491	0.83925
GADD45G	10	0.1414	1.0382	0.32945	0.89977	0.29916	0.72458	0.11391	0.83605	0.67288	0.978	0.40313	0.72597
RPS18	10	-0.19116	-1.0514	0.40629	0.89977	0.29306	0.72458	-0.25574	-1.4008	0.20023	0.88158	0.16128	0.51501
KDM4E	10	-0.16371	-1.1354	0.49243	0.91558	0.25619	0.69863	-0.070396	-0.4883	0.64843	0.97623	0.62534	0.83925
SAFB	10	0.40242	1.4982	0.011641	0.21739	0.13407	0.53032	0.50166	1.8683	0.024447	0.44828	0.061724	0.3156
AURKC	10	0.076709	0.62692	0.52619	0.93037	0.53071	0.82588	0.14775	1.2076	0.55879	0.97623	0.22721	0.59144
KMT2E	10	0.27371	1.7902	0.086147	0.62712	0.073425	0.40173	0.30662	2.0053	0.16414	0.87578	0.044927	0.27054
PHF21A	10	0.10246	0.71215	0.42724	0.89977	0.47637	0.80636	-0.046899	-0.32557	0.73225	0.98294	0.74475	0.88601
NCOA2	10	-0.22527	-1.3578	0.30617	0.88255	0.17452	0.57742	-0.052388	-0.3163	0.71595	0.98294	0.75177	0.88827
ABCG2	10	0.034088	0.19213	0.71013	0.9689	0.84764	0.94634	-0.26329	-1.4746	0.18393	0.88158	0.14033	0.47721
RARA	10	-0.76393	-4.4456	0	0	8.7637e-06	0.0010754	-0.48427	-2.83	0.024447	0.44828	0.004655	0.074049
CDK5	10	0.47044	1.9429	0.0058207	0.2	0.052025	0.36333	0.71212	2.9452	0	0	0.003227	0.066349
SMARCAD1	10	0.024972	0.13357	0.74505	0.97561	0.89375	0.96473	-0.0041777	-0.022327	0.89872	0.98494	0.98219	0.99493
SFMBT2	10	0.39072	1.9572	0.01397	0.2449	0.05032	0.36171	0.1295	0.647	0.61234	0.97623	0.51763	0.79541
ELP3	10	-0.091663	-0.63203	0.76251	0.97615	0.52737	0.82588	0.0020635	0.01423	0.91385	0.98494	0.98865	0.99608
SF3B1	10	-0.13478	-0.9222	0.59953	0.94516	0.35643	0.76192	-0.34402	-2.348	0.084983	0.69524	0.018877	0.17441
SCML2	10	-0.20865	-1.4209	0.35856	0.89977	0.15533	0.55425	-0.039107	-0.26645	0.75437	0.98294	0.7899	0.90711
RNF168	10	0.018398	0.10659	0.77416	0.97944	0.91512	0.97257	0.0015204	0.0088017	0.91385	0.98494	0.99298	0.99608
NonTargetingControlGuideForHuman_0048	1	0.52677	1.5189	0.33411	0.89977	0.12879	0.51836	0.38863	1.1206	0.53434	0.97623	0.26246	0.61408
PHF14	10	0.011215	0.079723	0.80559	0.98435	0.93646	0.9834	-0.12693	-0.90158	0.48428	0.97623	0.36728	0.69106
HSPA5	10	-0.58542	-1.8387	0.0069849	0.2	0.065962	0.38766	-0.51574	-1.62	0.017462	0.41667	0.10524	0.42244
SMARCA2	10	-0.55665	-4.4501	0.0069849	0.2	8.584e-06	0.0010754	-0.26784	-2.1436	0.17811	0.88	0.032065	0.2296
KANSL3	10	-0.4028	-2.5403	0.040745	0.47945	0.011077	0.15599	-0.0050031	-0.031655	0.89523	0.98494	0.97475	0.99443
TAF1	10	0.11356	0.73788	0.40163	0.89977	0.46059	0.80332	-0.094933	-0.61547	0.57509	0.97623	0.53825	0.79983
SENP1	10	0.28866	1.4157	0.072177	0.61386	0.15687	0.55648	0.22302	1.0914	0.32712	0.90705	0.27509	0.62515
MPHOSPH8	10	0.18246	1.0604	0.21886	0.80252	0.28898	0.72458	0.15376	0.89308	0.53201	0.97623	0.37182	0.69582
EXOSC1	10	-0.25496	-1.8888	0.23283	0.81967	0.058918	0.37423	-0.086932	-0.64417	0.59371	0.97623	0.51947	0.79541
NonTargetingControlGuideForHuman_0069	1	-0.37922	-2.0366	0.54598	0.93037	0.041688	0.31973	-0.084074	-0.45153	0.83818	0.98294	0.65161	0.84937
SIRT6	10	-0.070496	-0.58255	0.84983	0.98946	0.5602	0.83778	0.091418	0.75556	0.76135	0.98294	0.44992	0.74899
CHD8	10	-0.28905	-1.8226	0.16764	0.74359	0.068362	0.39148	0.17347	1.0983	0.46915	0.97623	0.27208	0.62207
RPS15A	10	-0.15005	-0.6159	0.54715	0.93037	0.53796	0.83113	-0.046278	-0.19013	0.73341	0.98294	0.84921	0.92455
IKBKAP	10	-0.084324	-0.56057	0.8021	0.98435	0.57509	0.8459	0.16787	1.1175	0.48545	0.97623	0.26379	0.61408
SMARCD2	10	-0.42438	-2.7028	0.029104	0.39683	0.0068749	0.12052	-0.35547	-2.2641	0.074505	0.69072	0.023569	0.19849
POLE3	10	-0.36785	-3.2686	0.068685	0.59596	0.0010807	0.03721	-0.33435	-2.9707	0.091967	0.71171	0.0029708	0.066349
MYO1C	10	0.030551	0.24935	0.72293	0.9689	0.80309	0.94099	-0.020324	-0.16586	0.82887	0.98294	0.86827	0.93578
NonTargetingControlGuideForHuman_0005	1	-0.1461	-0.3628	0.85099	0.98946	0.71675	0.90013	-0.37964	-0.94275	0.51688	0.97623	0.34581	0.67955
PRDM13	10	-0.098501	-0.62166	0.73341	0.96937	0.53417	0.82825	0.091428	0.57751	0.76019	0.98294	0.5636	0.81276
TADA1	10	0.66863	2.2427	0.0011641	0.11111	0.024919	0.23543	0.91796	3.0805	0	0	0.0020662	0.065736
ASXL2	10	-0.17386	-1.2174	0.45634	0.89977	0.22346	0.65729	-0.078857	-0.55219	0.61816	0.97623	0.58082	0.82274
NonTargetingControlGuideForHuman_0015	1	-0.2111	-0.57029	0.76484	0.97768	0.56848	0.84194	0.34927	0.94358	0.57509	0.97623	0.34538	0.67955
PRMT1	10	-0.26655	-1.376	0.21304	0.80252	0.16883	0.56896	-0.35369	-1.8214	0.074505	0.69072	0.068545	0.33079
EXOSC6	10	-0.22418	-0.71078	0.30733	0.88294	0.47722	0.80636	-0.040433	-0.12884	0.74971	0.98294	0.89749	0.95296
CSNK2A1	10	-0.12155	-0.64445	0.65425	0.95567	0.51928	0.82387	0.11759	0.6246	0.66007	0.97623	0.53223	0.79983
TSSK6	10	-0.51349	-3.583	0.008149	0.2	0.00033968	0.017164	-0.23473	-1.6419	0.22584	0.88158	0.1006	0.41152
DTX3L	10	0.0020884	0.019436	0.86496	0.98946	0.98449	0.99423	-0.14358	-1.3358	0.43539	0.97623	0.18161	0.54473
SPEN	10	0.068394	0.38365	0.55879	0.93037	0.70123	0.89504	0.11872	0.66589	0.65425	0.97623	0.50548	0.7866
RPL36	10	-0.50489	-1.7071	0.0093132	0.20513	0.087801	0.43849	-0.60658	-2.0371	0.0058207	0.2381	0.041637	0.25991
NonTargetingControlGuideForHuman_0020	1	0.04654	0.1954	0.86845	0.98946	0.84508	0.94634	-0.37445	-1.5721	0.5227	0.97623	0.11593	0.44484
CDY1B	4	0.083466	0.40766	0.68685	0.95935	0.68352	0.88284	0.16561	0.80887	0.67288	0.978	0.41859	0.73404
L3MBTL3	10	-0.14855	-1.2463	0.55297	0.93037	0.21267	0.64099	-0.12395	-1.0396	0.4936	0.97623	0.29854	0.6366
SMYD4	10	-0.094855	-0.59333	0.75437	0.97615	0.55296	0.83778	-0.086812	-0.54286	0.59371	0.97623	0.58723	0.82662
ABCC1	10	-0.11327	-0.73356	0.67171	0.95567	0.46322	0.80332	0.073361	0.47535	0.82887	0.98294	0.63454	0.83925
BAZ1A	10	-0.42334	-3.0713	0.029104	0.39683	0.0021314	0.05906	-0.51859	-3.7614	0.017462	0.41667	0.00016896	0.011164
TRIM16	10	-0.23062	-1.6081	0.28754	0.87931	0.10781	0.49201	-0.12961	-0.90404	0.4773	0.97623	0.36597	0.69092
NonTargetingControlGuideForHuman_0029	1	-0.017682	-0.073399	0.95693	0.9965	0.94149	0.98429	-0.0054657	-0.022688	0.93714	0.99021	0.9819	0.99493
ACTR6	10	-0.27888	-1.8628	0.18976	0.78744	0.062497	0.38622	-0.072481	-0.48487	0.64144	0.97623	0.62777	0.83925
NonTargetingControlGuideForHuman_0052	1	-0.84531	-2.2583	0.21886	0.80252	0.023926	0.23483	-1.0665	-2.8496	0.13737	0.80822	0.0043776	0.074049
SMARCC1	10	0.6074	2.95	0.0023283	0.11765	0.003178	0.073781	0.48	2.3302	0.029104	0.44828	0.019794	0.18088
NonTargetingControlGuideForHuman_0013	1	0.077982	0.3151	0.82771	0.98946	0.75269	0.91938	-0.079914	-0.32291	0.84168	0.98294	0.74677	0.88601
SMARCA1	10	-0.094644	-0.60392	0.75437	0.97615	0.5459	0.83737	-0.46499	-2.9521	0.027939	0.44828	0.0031566	0.066349
ATRX	10	-0.45247	-2.9255	0.016298	0.26923	0.0034394	0.075755	-0.19506	-1.2621	0.29919	0.90705	0.2069	0.57451
MYC	10	-1.41	-5.9136	0	0	3.3467e-09	1.4374e-06	-0.80388	-3.4183	0	0	0.00063009	0.027325
NonTargetingControlGuideForHuman_0007	1	0.34166	1.0316	0.5064	0.92469	0.30225	0.72458	0.20906	0.63123	0.77881	0.98294	0.52789	0.79983
UCHL5	10	-0.078686	-0.54807	0.82189	0.98946	0.58364	0.85137	0.090934	0.63367	0.76368	0.98294	0.5263	0.79983
NonTargetingControlGuideForHuman_0036	1	0.22024	0.74624	0.64843	0.95567	0.45552	0.80332	0.067045	0.22717	0.97439	0.99177	0.82029	0.92136
TAF5	10	-0.33182	-1.7504	0.11409	0.69504	0.080053	0.41894	-0.062375	-0.32969	0.66705	0.97623	0.74163	0.88601
RSF1	10	-0.11445	-0.5052	0.67171	0.95567	0.61342	0.85959	-0.35485	-1.5523	0.074505	0.69072	0.1206	0.44959
EXOSC5	10	-0.13957	-0.69351	0.5844	0.94403	0.48799	0.80636	0.058873	0.29288	0.89173	0.98494	0.76961	0.8958
NonTargetingControlGuideForHuman_0034	1	-0.022384	-0.11467	0.96275	0.9965	0.9087	0.9704	-0.25537	-1.3083	0.64028	0.97623	0.19077	0.55165
NonTargetingControlGuideForHuman_0004	1	0.15778	0.54672	0.72061	0.9689	0.58457	0.85137	-0.26283	-0.9107	0.6298	0.97623	0.36245	0.6873
NonTargetingControlGuideForHuman_0070	1	-0.080953	-0.23211	0.93364	0.9965	0.81645	0.94179	-0.99319	-2.8476	0.15832	0.87421	0.0044048	0.074049
NonTargetingControlGuideForHuman_0041	1	-0.39973	-1.152	0.52503	0.93037	0.24932	0.68863	-0.1268	-0.36556	0.7986	0.98294	0.71469	0.87578
WSB2	10	0.095267	0.41068	0.45634	0.89977	0.68131	0.88284	0.34388	1.4872	0.10943	0.768	0.13697	0.47359
NonTargetingControlGuideForHuman_0080	1	1.5502	0.67726	0.018626	0.30189	0.49824	0.81213	-0.059645	-0.026053	0.86496	0.98294	0.97922	0.99493
NonTargetingControlGuideForHuman_0016	1	0.20751	0.73765	0.66007	0.95567	0.46073	0.80332	0.25836	0.91844	0.70198	0.98294	0.35839	0.68718
PRDM1	10	-0.30412	-1.8406	0.14319	0.71429	0.065677	0.38766	-0.37002	-2.2376	0.069849	0.69072	0.025245	0.20298
BUD31	10	-0.51066	-1.4571	0.008149	0.2	0.14508	0.54929	0.0045729	0.013254	0.92666	0.99014	0.98943	0.99608
NonTargetingControlGuideForHuman_0074	1	-0.10175	-0.23888	0.91036	0.9965	0.8112	0.94179	0.071007	0.1667	0.9674	0.99177	0.86761	0.93578
TFDP1	10	0.032409	0.19829	0.71944	0.9689	0.84281	0.94634	0.063901	0.39092	0.87194	0.98294	0.69586	0.86262
TRIM33	10	-0.19287	-0.96815	0.40279	0.89977	0.33297	0.75727	0.36191	1.8248	0.088475	0.7037	0.068033	0.33017
NonTargetingControlGuideForHuman_0037	1	-0.13005	-0.37077	0.87078	0.98946	0.71081	0.89892	-0.36003	-1.0264	0.53783	0.97623	0.30468	0.64003
NonTargetingControlGuideForHuman_0025	1	0.54087	0.79809	0.32596	0.89977	0.42482	0.80026	0.80509	1.188	0.21071	0.88158	0.23484	0.5986
NonTargetingControlGuideForHuman_0062	1	0.99095	0.29938	0.080326	0.62712	0.76465	0.92055	2.1644	0.65442	0.0069849	0.26087	0.51284	0.79375
NonTargetingControlGuideForHuman_0008	1	0.32667	0.72968	0.52386	0.93037	0.46559	0.80332	-0.65076	-1.4535	0.31665	0.90705	0.14609	0.48829
TAF9	10	0.16715	1.0228	0.25262	0.83142	0.30641	0.72458	0.37031	2.268	0.077998	0.69072	0.023329	0.19841
NonTargetingControlGuideForHuman_0065	1	0.098947	0.36313	0.79511	0.98435	0.71651	0.90013	-0.094554	-0.34701	0.82654	0.98294	0.72859	0.88224
NonTargetingControlGuideForHuman_0038	1	0.43126	0.73101	0.3993	0.89977	0.46477	0.80332	0.96676	1.6387	0.13504	0.80556	0.10127	0.41162
NonTargetingControlGuideForHuman_0073	1	-0.046902	-0.1783	0.99534	0.9965	0.85849	0.94909	-0.52494	-1.9956	0.40629	0.97623	0.045976	0.27054
NonTargetingControlGuideForHuman_0001	1	-1.1049	-2.1494	0.13388	0.71429	0.0316	0.27222	0.0052852	0.010285	0.95809	0.99177	0.99179	0.99608
CHD4	10	-0.34253	-1.8461	0.093132	0.65079	0.064882	0.38766	-0.082095	-0.44446	0.61234	0.97623	0.65671	0.85086
NonTargetingControlGuideForHuman_0047	1	0.7767	1.1754	0.17346	0.75635	0.23983	0.68138	0.74931	1.134	0.24214	0.89212	0.25681	0.61251
NonTargetingControlGuideForHuman_0006	1	0.15207	0.41828	0.73341	0.96937	0.67575	0.88284	-0.3472	-0.95495	0.54482	0.97623	0.3396	0.67346
NonTargetingControlGuideForHuman_0040	1	-1.0374	-2.8275	0.15367	0.71739	0.0046916	0.095954	-1.0714	-2.9203	0.13504	0.80556	0.0034966	0.066349
NonTargetingControlGuideForHuman_0060	1	-0.52847	-1.2495	0.39814	0.89977	0.21149	0.64099	0.14696	0.34747	0.85332	0.98294	0.72824	0.88224
NonTargetingControlGuideForHuman_0019	1	0.28351	1.3037	0.56927	0.94038	0.19233	0.59918	0.10384	0.4775	0.91036	0.98494	0.63301	0.83925
NonTargetingControlGuideForHuman_0063	1	-0.2761	-0.55528	0.66123	0.95567	0.5787	0.8483	-0.08202	-0.16496	0.83818	0.98294	0.86898	0.93578
NonTargetingControlGuideForHuman_0072	1	1.1346	0.90859	0.052386	0.54878	0.36357	0.76533	1.292	1.0346	0.052386	0.59211	0.30084	0.6366
NonTargetingControlGuideForHuman_0027	1	-0.94828	-2.2162	0.18976	0.78744	0.026678	0.2438	-1.0478	-2.4489	0.14435	0.83221	0.01433	0.14654
NonTargetingControlGuideForHuman_0051	1	-0.15465	-0.39798	0.83586	0.98946	0.69065	0.88284	0.30626	0.78815	0.63679	0.97623	0.43061	0.73971
NonTargetingControlGuideForHuman_0033	1	0.61085	0.93985	0.26775	0.85821	0.3473	0.75983	0.85153	1.3102	0.18859	0.88158	0.19014	0.55165
NonTargetingControlGuideForHuman_0046	1	-0.69091	-2.1424	0.28522	0.87931	0.032158	0.27222	-0.64523	-2.0008	0.31898	0.90705	0.045411	0.27054
NonTargetingControlGuideForHuman_0050	1	0.66919	1.1744	0.22352	0.80335	0.24022	0.68138	0.64695	1.1354	0.31083	0.90705	0.2562	0.61251
NonTargetingControlGuideForHuman_0057	1	-0.56347	-0.93813	0.35972	0.89977	0.34818	0.75983	0.20935	0.34864	0.77881	0.98294	0.72736	0.88224
NonTargetingControlGuideForHuman_0009	1	-0.63307	-1.4929	0.32014	0.89902	0.13546	0.53103	-0.13449	-0.31724	0.79045	0.98294	0.75106	0.88827
NonTargetingControlGuideForHuman_0028	1	-0.46711	-1.0615	0.44936	0.89977	0.28847	0.72458	0.21684	0.49281	0.76019	0.98294	0.62215	0.83925
NonTargetingControlGuideForHuman_0018	1	-0.31445	-0.92056	0.6135	0.94849	0.35728	0.76192	-0.4539	-1.3288	0.45867	0.97623	0.1839	0.54473
NonTargetingControlGuideForHuman_0075	1	-0.69039	-1.9073	0.28522	0.87931	0.056479	0.37376	-0.71307	-1.97	0.26426	0.90705	0.048839	0.27242
NonTargetingControlGuideForHuman_0030	1	-0.45788	-1.8265	0.45984	0.89977	0.06778	0.39076	0.055059	0.21964	0.98952	0.99299	0.82615	0.92284
NonTargetingControlGuideForHuman_0024	1	0.64034	1.5294	0.24331	0.82937	0.12617	0.51367	0.11211	0.26775	0.89872	0.98494	0.78889	0.90711
NonTargetingControlGuideForHuman_0078	1	-0.39062	-0.52604	0.53318	0.93037	0.59886	0.85508	0.56341	0.75895	0.36438	0.94277	0.44788	0.74838
NonTargetingControlGuideForHuman_0064	1	-0.45935	-1.0178	0.45984	0.89977	0.30877	0.72458	-0.83267	-1.845	0.21304	0.88158	0.065035	0.32216
NonTargetingControlGuideForHuman_0053	1	-4.3146	-5.3951	0.0046566	0.2	6.8502e-08	1.4711e-05	-1.3924	-1.74	0.090803	0.70909	0.081851	0.36242
NonTargetingControlGuideForHuman_0077	1	0.82106	1.4061	0.1397	0.71429	0.15971	0.55648	0.11227	0.19225	0.89872	0.98494	0.84754	0.92455
NonTargetingControlGuideForHuman_0014	1	0.094343	0.2149	0.7986	0.98435	0.82984	0.94634	-0.63711	-1.4511	0.32247	0.90705	0.14674	0.48856
NonTargetingControlGuideForHuman_0055	1	-0.13404	-0.39799	0.86263	0.98946	0.69064	0.88284	-0.69058	-2.0505	0.27939	0.90705	0.040319	0.25846
NonTargetingControlGuideForHuman_0044	1	-0.10286	-0.22495	0.9057	0.9965	0.82202	0.944	0.14115	0.30871	0.85914	0.98294	0.75754	0.89019
NonTargetingControlGuideForHuman_0076	1	0.15666	0.56057	0.72526	0.9689	0.57509	0.8459	-0.19002	-0.67992	0.73108	0.98294	0.49655	0.77978
NonTargetingControlGuideForHuman_0010	1	1.0913	1.0667	0.054715	0.55682	0.28613	0.72458	1.1957	1.1687	0.068685	0.69072	0.24254	0.60412
NonTargetingControlGuideForHuman_0056	1	1.9042	0.65386	0.011641	0.21739	0.5132	0.82028	1.8892	0.64871	0.012806	0.4	0.51652	0.79515
NonTargetingControlGuideForHuman_0067	1	0.7051	0.52684	0.20256	0.80252	0.59831	0.85508	-1.5504	-1.1621	0.073341	0.69072	0.24521	0.60459
NonTargetingControlGuideForHuman_0042	1	-0.049124	-0.21754	0.98719	0.9965	0.82779	0.94634	-0.13558	-0.60038	0.78696	0.98294	0.54826	0.80677
NonTargetingControlGuideForHuman_0058	1	-0.39309	-0.62751	0.53085	0.93037	0.53033	0.82588	0.60873	0.97219	0.34109	0.92429	0.33096	0.66892
NonTargetingControlGuideForHuman_0045	1	0.45424	1.2154	0.38184	0.89977	0.2242	0.65729	0.20201	0.54054	0.78813	0.98294	0.58882	0.82662
NonTargetingControlGuideForHuman_0011	1	0.54913	0.58166	0.32014	0.89902	0.5608	0.83778	0.89247	0.94536	0.1688	0.87879	0.34448	0.67955
NonTargetingControlGuideForHuman_0059	1	-1.0574	-2.5696	0.14785	0.71429	0.010181	0.14595	-1.2978	-3.1538	0.10128	0.76316	0.0016118	0.055383

## Sheet: Table S2
Supplementary Table 2		Gene-Ontology Analysis of CRISPR-screening data (STRING-db)						corresponding to Figure 1D
leading edge analysis of top 50 hits from both sides of each screen
Bomedemstat	#category	term ID	term description	observed gene count	background gene count	strength	false discovery rate	matching proteins in your network (IDs)	matching proteins in your network (labels)
Resistance	GO Component	GO:0005654	Nucleoplasm	44	3973	0.64	2.95e-21	9606.ENSP00000080059,9606.ENSP00000216489,9606.ENSP00000225916,9606.ENSP00000254480,9606.ENSP00000258281,9606.ENSP00000258499,9606.ENSP00000261497,9606.ENSP00000262238,9606.ENSP00000263208,9606.ENSP00000263253,9606.ENSP00000271640,9606.ENSP00000279387,9606.ENSP00000294168,9606.ENSP00000296490,9606.ENSP00000308022,9606.ENSP00000312244,9606.ENSP00000312379,9606.ENSP00000316176,9606.ENSP00000326519,…	HDAC7,ALKBH1,KAT2A,SMARCC1,TAF5L,USP44,USP22,YY1,HIRA,EP300,SETDB1,PPP4C,TAF6L,WDR82,TADA2B,MSL3,KMT2E,UBE2N,PA1,MTA1,SUPT7L,TRIM24,PPM1G,BRE,UBE2D3,PCGF3,TADA1,ZNF217,HDAC1,KDM5C,MASTL,RBBP7,BRD7,SFMBT2,CDYL,SENP1,KMT2B,EHMT1,CDK5,TLE2,MUM1,SAFB,RAG2,PHF19
(positively selected)	GO Component	GO:0031981	Nuclear lumen	45	4733	0.57	9.99e-20	9606.ENSP00000080059,9606.ENSP00000216489,9606.ENSP00000225916,9606.ENSP00000254480,9606.ENSP00000258281,9606.ENSP00000258499,9606.ENSP00000261497,9606.ENSP00000262238,9606.ENSP00000263208,9606.ENSP00000263253,9606.ENSP00000271640,9606.ENSP00000279387,9606.ENSP00000294168,9606.ENSP00000296490,9606.ENSP00000308022,9606.ENSP00000312244,9606.ENSP00000312379,9606.ENSP00000316176,9606.ENSP00000326519,…	HDAC7,ALKBH1,KAT2A,SMARCC1,TAF5L,USP44,USP22,YY1,HIRA,EP300,SETDB1,PPP4C,TAF6L,WDR82,TADA2B,MSL3,KMT2E,UBE2N,PA1,MTA1,SUPT7L,TRIM24,PPM1G,BRE,UBE2D3,PCGF3,TADA1,ZNF217,HDAC1,KDM5C,MASTL,RBBP7,BRD7,SFMBT2,CDYL,SENP1,KMT2B,EHMT1,BRD9,CDK5,TLE2,MUM1,SAFB,RAG2,PHF19
	GO Component	GO:1902494	Catalytic complex	27	1328	0.9	4.66e-16	9606.ENSP00000080059,9606.ENSP00000225916,9606.ENSP00000254480,9606.ENSP00000258281,9606.ENSP00000261497,9606.ENSP00000262238,9606.ENSP00000263253,9606.ENSP00000279387,9606.ENSP00000294168,9606.ENSP00000296490,9606.ENSP00000308022,9606.ENSP00000312244,9606.ENSP00000316176,9606.ENSP00000326519,9606.ENSP00000333633,9606.ENSP00000336750,9606.ENSP00000343412,9606.ENSP00000349722,9606.ENSP00000354724,…	HDAC7,KAT2A,SMARCC1,TAF5L,USP22,YY1,EP300,PPP4C,TAF6L,WDR82,TADA2B,MSL3,UBE2N,PA1,MTA1,SUPT7L,BRE,UBE2D3,PCGF3,TADA1,ZNF217,HDAC1,KDM5C,RBBP7,KMT2B,BRD9,CDK5
	GO Component	GO:0005634	Nucleus	48	7390	0.41	6.54e-16	9606.ENSP00000080059,9606.ENSP00000216489,9606.ENSP00000225916,9606.ENSP00000254480,9606.ENSP00000258281,9606.ENSP00000258499,9606.ENSP00000261497,9606.ENSP00000262238,9606.ENSP00000263208,9606.ENSP00000263253,9606.ENSP00000271640,9606.ENSP00000279387,9606.ENSP00000294168,9606.ENSP00000296149,9606.ENSP00000296490,9606.ENSP00000308022,9606.ENSP00000312244,9606.ENSP00000312379,9606.ENSP00000316176,…	HDAC7,ALKBH1,KAT2A,SMARCC1,TAF5L,USP44,USP22,YY1,HIRA,EP300,SETDB1,PPP4C,TAF6L,ELP6,WDR82,TADA2B,MSL3,KMT2E,UBE2N,PA1,MTA1,SUPT7L,TRIM24,PPM1G,BRE,UBE2D3,PCGF3,TADA1,ZNF217,HDAC1,KDM5C,MASTL,RBBP7,BRD7,SFMBT2,CDYL,SENP1,KMT2B,EHMT1,BRD9,CDK5,TLE2,MUM1,SAFB,NAP1L1,RAG2,SAP25,PHF19
	GO Component	GO:1990234	Transferase complex	19	752	1	3.25e-12	9606.ENSP00000225916,9606.ENSP00000258281,9606.ENSP00000261497,9606.ENSP00000263253,9606.ENSP00000294168,9606.ENSP00000296490,9606.ENSP00000308022,9606.ENSP00000312244,9606.ENSP00000316176,9606.ENSP00000326519,9606.ENSP00000336750,9606.ENSP00000343412,9606.ENSP00000349722,9606.ENSP00000354724,9606.ENSP00000356848,9606.ENSP00000364550,9606.ENSP00000369424,9606.ENSP00000398837,9606.ENSP00000419782	KAT2A,TAF5L,USP22,EP300,TAF6L,WDR82,TADA2B,MSL3,UBE2N,PA1,SUPT7L,BRE,UBE2D3,PCGF3,TADA1,KDM5C,RBBP7,KMT2B,CDK5
	GO Component	GO:0000123	Histone acetyltransferase complex	9	83	1.63	2.97e-10	9606.ENSP00000225916,9606.ENSP00000258281,9606.ENSP00000261497,9606.ENSP00000263253,9606.ENSP00000294168,9606.ENSP00000308022,9606.ENSP00000312244,9606.ENSP00000336750,9606.ENSP00000356848	KAT2A,TAF5L,USP22,EP300,TAF6L,TADA2B,MSL3,SUPT7L,TADA1
	GO Component	GO:0070461	SAGA-type complex	7	26	2.02	3.11e-10	9606.ENSP00000225916,9606.ENSP00000258281,9606.ENSP00000261497,9606.ENSP00000294168,9606.ENSP00000308022,9606.ENSP00000336750,9606.ENSP00000356848	KAT2A,TAF5L,USP22,TAF6L,TADA2B,SUPT7L,TADA1
	GO Component	GO:0043231	Intracellular membrane-bounded organelle	49	10761	0.25	6.29e-10	9606.ENSP00000080059,9606.ENSP00000216489,9606.ENSP00000225916,9606.ENSP00000254480,9606.ENSP00000258281,9606.ENSP00000258499,9606.ENSP00000261497,9606.ENSP00000262238,9606.ENSP00000263208,9606.ENSP00000263253,9606.ENSP00000271640,9606.ENSP00000279387,9606.ENSP00000294168,9606.ENSP00000296149,9606.ENSP00000296490,9606.ENSP00000308022,9606.ENSP00000312244,9606.ENSP00000312379,9606.ENSP00000316176,…	HDAC7,ALKBH1,KAT2A,SMARCC1,TAF5L,USP44,USP22,YY1,HIRA,EP300,SETDB1,PPP4C,TAF6L,ELP6,WDR82,TADA2B,MSL3,KMT2E,UBE2N,PA1,MTA1,SUPT7L,TRIM24,PPM1G,BRE,UBE2D3,PCGF3,TADA1,ZNF217,HDAC1,KDM5C,MASTL,RBBP7,BRD7,SFMBT2,CDYL,NAA60,SENP1,KMT2B,EHMT1,BRD9,CDK5,TLE2,MUM1,SAFB,NAP1L1,RAG2,SAP25,PHF19
	GO Component	GO:0030914	STAGA complex	6	13	2.26	6.45e-10	9606.ENSP00000225916,9606.ENSP00000258281,9606.ENSP00000294168,9606.ENSP00000308022,9606.ENSP00000336750,9606.ENSP00000356848	KAT2A,TAF5L,TAF6L,TADA2B,SUPT7L,TADA1
	GO Component	GO:0032991	Protein-containing complex	32	5073	0.39	1.83e-06	9606.ENSP00000080059,9606.ENSP00000225916,9606.ENSP00000254480,9606.ENSP00000258281,9606.ENSP00000261497,9606.ENSP00000262238,9606.ENSP00000263208,9606.ENSP00000263253,9606.ENSP00000279387,9606.ENSP00000294168,9606.ENSP00000296149,9606.ENSP00000296490,9606.ENSP00000308022,9606.ENSP00000312244,9606.ENSP00000312379,9606.ENSP00000316176,9606.ENSP00000326519,9606.ENSP00000333633,9606.ENSP00000336750,…	HDAC7,KAT2A,SMARCC1,TAF5L,USP22,YY1,HIRA,EP300,PPP4C,TAF6L,ELP6,WDR82,TADA2B,MSL3,KMT2E,UBE2N,PA1,MTA1,SUPT7L,BRE,UBE2D3,PCGF3,TADA1,ZNF217,HDAC1,KDM5C,RBBP7,KMT2B,BRD9,CDK5,TLE2,RAG2
	GO Component	GO:0000118	Histone deacetylase complex	6	65	1.56	2.40e-06	9606.ENSP00000080059,9606.ENSP00000294168,9606.ENSP00000333633,9606.ENSP00000360526,9606.ENSP00000362649,9606.ENSP00000369424	HDAC7,TAF6L,MTA1,ZNF217,HDAC1,RBBP7
	GO Component	GO:0070603	SWI/SNF superfamily-type complex	6	78	1.48	6.29e-06	9606.ENSP00000254480,9606.ENSP00000262238,9606.ENSP00000333633,9606.ENSP00000362649,9606.ENSP00000369424,9606.ENSP00000419765	SMARCC1,YY1,MTA1,HDAC1,RBBP7,BRD9
	GO Component	GO:0005694	Chromosome	18	1712	0.61	8.93e-06	9606.ENSP00000216489,9606.ENSP00000225916,9606.ENSP00000254480,9606.ENSP00000258281,9606.ENSP00000262238,9606.ENSP00000263208,9606.ENSP00000263253,9606.ENSP00000271640,9606.ENSP00000296490,9606.ENSP00000312379,9606.ENSP00000333633,9606.ENSP00000340507,9606.ENSP00000354724,9606.ENSP00000362649,9606.ENSP00000369424,9606.ENSP00000380718,9606.ENSP00000417980,9606.ENSP00000419765	ALKBH1,KAT2A,SMARCC1,TAF5L,YY1,HIRA,EP300,SETDB1,WDR82,KMT2E,MTA1,TRIM24,PCGF3,HDAC1,RBBP7,CDYL,EHMT1,BRD9
	GO Component	GO:0005622	Intracellular	50	14276	0.14	1.13e-05	9606.ENSP00000080059,9606.ENSP00000216489,9606.ENSP00000225916,9606.ENSP00000254480,9606.ENSP00000258281,9606.ENSP00000258499,9606.ENSP00000261497,9606.ENSP00000262238,9606.ENSP00000263208,9606.ENSP00000263253,9606.ENSP00000271640,9606.ENSP00000279387,9606.ENSP00000294168,9606.ENSP00000296149,9606.ENSP00000296490,9606.ENSP00000308022,9606.ENSP00000312244,9606.ENSP00000312379,9606.ENSP00000316176,…	HDAC7,ALKBH1,KAT2A,SMARCC1,TAF5L,USP44,USP22,YY1,HIRA,EP300,SETDB1,PPP4C,TAF6L,ELP6,WDR82,TADA2B,MSL3,KMT2E,UBE2N,PA1,MTA1,SUPT7L,TRIM24,PPM1G,BRE,UBE2D3,PCGF3,DZIP3,TADA1,ZNF217,HDAC1,KDM5C,MASTL,RBBP7,BRD7,SFMBT2,CDYL,NAA60,SENP1,KMT2B,EHMT1,BRD9,CDK5,TLE2,MUM1,SAFB,NAP1L1,RAG2,SAP25,PHF19
	GO Component	GO:0005667	Transcription regulator complex	9	431	0.91	0.0001	9606.ENSP00000225916,9606.ENSP00000258281,9606.ENSP00000262238,9606.ENSP00000263253,9606.ENSP00000294168,9606.ENSP00000333633,9606.ENSP00000362649,9606.ENSP00000369424,9606.ENSP00000466542	KAT2A,TAF5L,YY1,EP300,TAF6L,MTA1,HDAC1,RBBP7,TLE2
	GO Component	GO:0035097	Histone methyltransferase complex	5	74	1.42	0.00012	9606.ENSP00000296490,9606.ENSP00000326519,9606.ENSP00000364550,9606.ENSP00000369424,9606.ENSP00000398837	WDR82,PA1,KDM5C,RBBP7,KMT2B
	GO Component	GO:0000785	Chromatin	13	1220	0.62	0.00056	9606.ENSP00000216489,9606.ENSP00000225916,9606.ENSP00000254480,9606.ENSP00000258281,9606.ENSP00000262238,9606.ENSP00000263208,9606.ENSP00000296490,9606.ENSP00000312379,9606.ENSP00000333633,9606.ENSP00000340507,9606.ENSP00000362649,9606.ENSP00000369424,9606.ENSP00000419765	ALKBH1,KAT2A,SMARCC1,TAF5L,YY1,HIRA,WDR82,KMT2E,MTA1,TRIM24,HDAC1,RBBP7,BRD9
	GO Component	GO:0000124	SAGA complex	3	14	1.92	0.00063	9606.ENSP00000261497,9606.ENSP00000294168,9606.ENSP00000356848	USP22,TAF6L,TADA1
	GO Component	GO:0016581	NuRD complex	3	14	1.92	0.00063	9606.ENSP00000333633,9606.ENSP00000362649,9606.ENSP00000369424	MTA1,HDAC1,RBBP7
	GO Component	GO:0000790	Nuclear chromatin	11	1048	0.61	0.0032	9606.ENSP00000216489,9606.ENSP00000225916,9606.ENSP00000254480,9606.ENSP00000258281,9606.ENSP00000262238,9606.ENSP00000263208,9606.ENSP00000333633,9606.ENSP00000340507,9606.ENSP00000362649,9606.ENSP00000369424,9606.ENSP00000419765	ALKBH1,KAT2A,SMARCC1,TAF5L,YY1,HIRA,MTA1,TRIM24,HDAC1,RBBP7,BRD9
	GO Component	GO:0031519	PcG protein complex	3	39	1.48	0.0089	9606.ENSP00000262238,9606.ENSP00000354724,9606.ENSP00000369424	YY1,PCGF3,RBBP7
	GO Component	GO:0016604	Nuclear body	8	789	0.6	0.0422	9606.ENSP00000258281,9606.ENSP00000263208,9606.ENSP00000312379,9606.ENSP00000360526,9606.ENSP00000380353,9606.ENSP00000380718,9606.ENSP00000417980,9606.ENSP00000466542	TAF5L,HIRA,KMT2E,ZNF217,SFMBT2,CDYL,EHMT1,TLE2
	GO Component	GO:0033276	Transcription factor TFTC complex	2	15	1.72	0.0422	9606.ENSP00000225916,9606.ENSP00000258281	KAT2A,TAF5L
Bomedemstat	#category	term ID	term description	observed gene count	background gene count	strength	false discovery rate	matching proteins in your network (IDs)	matching proteins in your network (labels)
Synthetic lethal	GO Component	GO:0005654	Nucleoplasm	43	3973	0.63	7.25e-20	9606.ENSP00000171111,9606.ENSP00000216133,9606.ENSP00000235090,9606.ENSP00000243903,9606.ENSP00000253024,9606.ENSP00000254066,9606.ENSP00000259021,9606.ENSP00000262419,9606.ENSP00000265773,9606.ENSP00000276893,9606.ENSP00000301764,9606.ENSP00000318297,9606.ENSP00000320566,9606.ENSP00000328251,9606.ENSP00000329357,9606.ENSP00000339495,9606.ENSP00000342434,9606.ENSP00000343103,9606.ENSP00000345347,…	KEAP1,CBX7,WDR77,ACTR5,TRIM28,RARA,KAT7,KANSL1,SMARCA2,UHRF2,DDB1,RUVBL1,ING3,MINA,SP1,NELFB,BAZ1B,PRMT7,HMGB1,DDX21,INO80,CHTOP,ATRX,TEX10,PCNA,JAK2,YWHAZ,ELP5,DOT1L,AEBP2,JMJD1C,APOBEC3H,SETD5,BUD31,SMARCD2,KANSL3,KAT8,ANP32A,RPS13,SETD1B,UHRF1,MYC,TADA2A
(negatively selected)	GO Component	GO:0031981	Nuclear lumen	45	4733	0.57	9.99e-20	9606.ENSP00000171111,9606.ENSP00000216133,9606.ENSP00000235090,9606.ENSP00000243903,9606.ENSP00000253024,9606.ENSP00000254066,9606.ENSP00000259021,9606.ENSP00000262419,9606.ENSP00000265773,9606.ENSP00000276893,9606.ENSP00000301764,9606.ENSP00000318297,9606.ENSP00000320566,9606.ENSP00000328251,9606.ENSP00000329357,9606.ENSP00000339495,9606.ENSP00000342434,9606.ENSP00000343103,9606.ENSP00000345347,…	KEAP1,CBX7,WDR77,ACTR5,TRIM28,RARA,KAT7,KANSL1,SMARCA2,UHRF2,DDB1,RUVBL1,ING3,MINA,SP1,NELFB,BAZ1B,PRMT7,HMGB1,DDX21,BAZ1A,INO80,CHTOP,ATRX,TEX10,PCNA,JAK2,YWHAZ,ELP5,DOT1L,AEBP2,JMJD1C,APOBEC3H,SETD5,BUD31,SMARCD2,KANSL3,KAT8,ANP32A,RPS13,SETD1B,RPL36,UHRF1,MYC,TADA2A
	GO Component	GO:0005634	Nucleus	50	7390	0.42	4.54e-19	9606.ENSP00000171111,9606.ENSP00000216133,9606.ENSP00000235090,9606.ENSP00000243903,9606.ENSP00000253024,9606.ENSP00000254066,9606.ENSP00000259021,9606.ENSP00000262419,9606.ENSP00000264335,9606.ENSP00000265773,9606.ENSP00000275034,9606.ENSP00000276893,9606.ENSP00000301764,9606.ENSP00000318297,9606.ENSP00000320566,9606.ENSP00000324173,9606.ENSP00000328251,9606.ENSP00000329357,9606.ENSP00000333329,…	KEAP1,CBX7,WDR77,ACTR5,TRIM28,RARA,KAT7,KANSL1,YWHAE,SMARCA2,PHIP,UHRF2,DDB1,RUVBL1,ING3,HSPA5,MINA,SP1,USP17L2,NELFB,BAZ1B,PRMT7,HMGB1,DDX21,BAZ1A,INO80,CHTOP,ATRX,TEX10,PCNA,JAK2,YWHAZ,ELP5,DOT1L,AEBP2,JMJD1C,APOBEC3H,SETD5,BUD31,SMARCD2,KANSL3,KAT8,ANP32A,RPS13,SETD1B,RPL36,TSSK6,UHRF1,MYC,TADA2A
	GO Component	GO:0070013	Intracellular organelle lumen	46	5857	0.49	2.21e-17	9606.ENSP00000171111,9606.ENSP00000216133,9606.ENSP00000235090,9606.ENSP00000243903,9606.ENSP00000253024,9606.ENSP00000254066,9606.ENSP00000259021,9606.ENSP00000262419,9606.ENSP00000265773,9606.ENSP00000276893,9606.ENSP00000301764,9606.ENSP00000318297,9606.ENSP00000320566,9606.ENSP00000324173,9606.ENSP00000328251,9606.ENSP00000329357,9606.ENSP00000339495,9606.ENSP00000342434,9606.ENSP00000343103,…	KEAP1,CBX7,WDR77,ACTR5,TRIM28,RARA,KAT7,KANSL1,SMARCA2,UHRF2,DDB1,RUVBL1,ING3,HSPA5,MINA,SP1,NELFB,BAZ1B,PRMT7,HMGB1,DDX21,BAZ1A,INO80,CHTOP,ATRX,TEX10,PCNA,JAK2,YWHAZ,ELP5,DOT1L,AEBP2,JMJD1C,APOBEC3H,SETD5,BUD31,SMARCD2,KANSL3,KAT8,ANP32A,RPS13,SETD1B,RPL36,UHRF1,MYC,TADA2A
	GO Component	GO:0005694	Chromosome	28	1712	0.81	8.86e-15	9606.ENSP00000216133,9606.ENSP00000243903,9606.ENSP00000253024,9606.ENSP00000254066,9606.ENSP00000259021,9606.ENSP00000262419,9606.ENSP00000265773,9606.ENSP00000276893,9606.ENSP00000301764,9606.ENSP00000318297,9606.ENSP00000320566,9606.ENSP00000329357,9606.ENSP00000342434,9606.ENSP00000345347,9606.ENSP00000353458,9606.ENSP00000355205,9606.ENSP00000362441,9606.ENSP00000368458,9606.ENSP00000381657,…	CBX7,ACTR5,TRIM28,RARA,KAT7,KANSL1,SMARCA2,UHRF2,DDB1,RUVBL1,ING3,SP1,BAZ1B,HMGB1,BAZ1A,INO80,ATRX,PCNA,DOT1L,AEBP2,JMJD1C,SETD5,SMARCD2,KAT8,SETD1B,UHRF1,MYC,TADA2A
	GO Component	GO:0000785	Chromatin	23	1220	0.87	9.98e-13	9606.ENSP00000216133,9606.ENSP00000243903,9606.ENSP00000253024,9606.ENSP00000254066,9606.ENSP00000259021,9606.ENSP00000265773,9606.ENSP00000276893,9606.ENSP00000318297,9606.ENSP00000320566,9606.ENSP00000329357,9606.ENSP00000342434,9606.ENSP00000345347,9606.ENSP00000353458,9606.ENSP00000355205,9606.ENSP00000362441,9606.ENSP00000368458,9606.ENSP00000381840,9606.ENSP00000382204,9606.ENSP00000385852,…	CBX7,ACTR5,TRIM28,RARA,KAT7,SMARCA2,UHRF2,RUVBL1,ING3,SP1,BAZ1B,HMGB1,BAZ1A,INO80,ATRX,PCNA,AEBP2,JMJD1C,SETD5,SMARCD2,KAT8,UHRF1,MYC
	GO Component	GO:0043232	Intracellular non-membrane-bounded organelle	39	4880	0.5	1.10e-12	9606.ENSP00000171111,9606.ENSP00000216133,9606.ENSP00000243903,9606.ENSP00000253024,9606.ENSP00000254066,9606.ENSP00000259021,9606.ENSP00000262419,9606.ENSP00000264335,9606.ENSP00000265773,9606.ENSP00000276893,9606.ENSP00000301764,9606.ENSP00000318297,9606.ENSP00000320566,9606.ENSP00000328251,9606.ENSP00000329357,9606.ENSP00000342434,9606.ENSP00000343103,9606.ENSP00000345347,9606.ENSP00000346120,…	KEAP1,CBX7,ACTR5,TRIM28,RARA,KAT7,KANSL1,YWHAE,SMARCA2,UHRF2,DDB1,RUVBL1,ING3,MINA,SP1,BAZ1B,PRMT7,HMGB1,DDX21,BAZ1A,INO80,CHTOP,ATRX,TEX10,PCNA,JAK2,DOT1L,AEBP2,JMJD1C,APOBEC3H,SETD5,SMARCD2,KAT8,RPS13,SETD1B,RPL36,UHRF1,MYC,TADA2A
	GO Component	GO:0000228	Nuclear chromosome	22	1256	0.84	1.59e-11	9606.ENSP00000216133,9606.ENSP00000243903,9606.ENSP00000253024,9606.ENSP00000254066,9606.ENSP00000259021,9606.ENSP00000265773,9606.ENSP00000276893,9606.ENSP00000301764,9606.ENSP00000318297,9606.ENSP00000320566,9606.ENSP00000329357,9606.ENSP00000345347,9606.ENSP00000353458,9606.ENSP00000355205,9606.ENSP00000362441,9606.ENSP00000368458,9606.ENSP00000381840,9606.ENSP00000385852,9606.ENSP00000392617,…	CBX7,ACTR5,TRIM28,RARA,KAT7,SMARCA2,UHRF2,DDB1,RUVBL1,ING3,SP1,HMGB1,BAZ1A,INO80,ATRX,PCNA,AEBP2,SETD5,SMARCD2,KAT8,UHRF1,MYC
	GO Component	GO:1902494	Catalytic complex	22	1328	0.81	4.08e-11	9606.ENSP00000171111,9606.ENSP00000216133,9606.ENSP00000235090,9606.ENSP00000243903,9606.ENSP00000259021,9606.ENSP00000262419,9606.ENSP00000265773,9606.ENSP00000301764,9606.ENSP00000318297,9606.ENSP00000320566,9606.ENSP00000353458,9606.ENSP00000355205,9606.ENSP00000364037,9606.ENSP00000368458,9606.ENSP00000381840,9606.ENSP00000385852,9606.ENSP00000386023,9606.ENSP00000392617,9606.ENSP00000396749,…	KEAP1,CBX7,WDR77,ACTR5,KAT7,KANSL1,SMARCA2,DDB1,RUVBL1,ING3,BAZ1A,INO80,TEX10,PCNA,AEBP2,SETD5,BUD31,SMARCD2,KANSL3,KAT8,SETD1B,TADA2A
	GO Component	GO:0000790	Nuclear chromatin	20	1048	0.87	5.28e-11	9606.ENSP00000216133,9606.ENSP00000243903,9606.ENSP00000253024,9606.ENSP00000254066,9606.ENSP00000259021,9606.ENSP00000265773,9606.ENSP00000276893,9606.ENSP00000318297,9606.ENSP00000320566,9606.ENSP00000329357,9606.ENSP00000345347,9606.ENSP00000353458,9606.ENSP00000355205,9606.ENSP00000362441,9606.ENSP00000381840,9606.ENSP00000385852,9606.ENSP00000392617,9606.ENSP00000406037,9606.ENSP00000479617,…	CBX7,ACTR5,TRIM28,RARA,KAT7,SMARCA2,UHRF2,RUVBL1,ING3,SP1,HMGB1,BAZ1A,INO80,ATRX,AEBP2,SETD5,SMARCD2,KAT8,UHRF1,MYC
	GO Component	GO:0032991	Protein-containing complex	36	5073	0.44	1.55e-09	9606.ENSP00000171111,9606.ENSP00000216133,9606.ENSP00000235090,9606.ENSP00000243903,9606.ENSP00000253024,9606.ENSP00000254066,9606.ENSP00000259021,9606.ENSP00000262419,9606.ENSP00000264335,9606.ENSP00000265773,9606.ENSP00000301764,9606.ENSP00000318297,9606.ENSP00000320566,9606.ENSP00000324173,9606.ENSP00000328251,9606.ENSP00000329357,9606.ENSP00000339495,9606.ENSP00000345347,9606.ENSP00000353458,…	KEAP1,CBX7,WDR77,ACTR5,TRIM28,RARA,KAT7,KANSL1,YWHAE,SMARCA2,DDB1,RUVBL1,ING3,HSPA5,MINA,SP1,NELFB,HMGB1,BAZ1A,INO80,CHTOP,TEX10,PCNA,ELP5,DOT1L,AEBP2,SETD5,BUD31,SMARCD2,KANSL3,KAT8,RPS13,SETD1B,RPL36,MYC,TADA2A
	GO Component	GO:1990234	Transferase complex	16	752	0.92	3.93e-09	9606.ENSP00000171111,9606.ENSP00000216133,9606.ENSP00000235090,9606.ENSP00000259021,9606.ENSP00000262419,9606.ENSP00000301764,9606.ENSP00000318297,9606.ENSP00000320566,9606.ENSP00000364037,9606.ENSP00000368458,9606.ENSP00000381840,9606.ENSP00000385852,9606.ENSP00000396749,9606.ENSP00000406037,9606.ENSP00000442924,9606.ENSP00000481091	KEAP1,CBX7,WDR77,KAT7,KANSL1,DDB1,RUVBL1,ING3,TEX10,PCNA,AEBP2,SETD5,KANSL3,KAT8,SETD1B,TADA2A
	GO Component	GO:0070603	SWI/SNF superfamily-type complex	7	78	1.55	1.71e-07	9606.ENSP00000243903,9606.ENSP00000265773,9606.ENSP00000318297,9606.ENSP00000320566,9606.ENSP00000353458,9606.ENSP00000355205,9606.ENSP00000392617	ACTR5,SMARCA2,RUVBL1,ING3,BAZ1A,INO80,SMARCD2
	GO Component	GO:0000123	Histone acetyltransferase complex	7	83	1.52	2.32e-07	9606.ENSP00000259021,9606.ENSP00000262419,9606.ENSP00000318297,9606.ENSP00000320566,9606.ENSP00000396749,9606.ENSP00000406037,9606.ENSP00000481091	KAT7,KANSL1,RUVBL1,ING3,KANSL3,KAT8,TADA2A
	GO Component	GO:0034708	Methyltransferase complex	7	102	1.43	7.51e-07	9606.ENSP00000235090,9606.ENSP00000262419,9606.ENSP00000318297,9606.ENSP00000364037,9606.ENSP00000381840,9606.ENSP00000406037,9606.ENSP00000442924	WDR77,KANSL1,RUVBL1,TEX10,AEBP2,KAT8,SETD1B
	GO Component	GO:0035097	Histone methyltransferase complex	6	74	1.5	3.42e-06	9606.ENSP00000262419,9606.ENSP00000318297,9606.ENSP00000364037,9606.ENSP00000381840,9606.ENSP00000406037,9606.ENSP00000442924	KANSL1,RUVBL1,TEX10,AEBP2,KAT8,SETD1B
	GO Component	GO:1902562	H4 histone acetyltransferase complex	5	41	1.68	6.98e-06	9606.ENSP00000262419,9606.ENSP00000318297,9606.ENSP00000320566,9606.ENSP00000396749,9606.ENSP00000406037	KANSL1,RUVBL1,ING3,KANSL3,KAT8
	GO Component	GO:0097346	INO80-type complex	4	25	1.8	4.96e-05	9606.ENSP00000243903,9606.ENSP00000318297,9606.ENSP00000320566,9606.ENSP00000355205	ACTR5,RUVBL1,ING3,INO80
	GO Component	GO:0098687	Chromosomal region	8	318	0.99	8.85e-05	9606.ENSP00000259021,9606.ENSP00000262419,9606.ENSP00000301764,9606.ENSP00000342434,9606.ENSP00000362441,9606.ENSP00000368458,9606.ENSP00000381657,9606.ENSP00000406037	KAT7,KANSL1,DDB1,BAZ1B,ATRX,PCNA,DOT1L,KAT8
	GO Component	GO:0000792	Heterochromatin	5	76	1.41	0.0001	9606.ENSP00000253024,9606.ENSP00000276893,9606.ENSP00000342434,9606.ENSP00000362441,9606.ENSP00000479617	TRIM28,UHRF2,BAZ1B,ATRX,UHRF1
	GO Component	GO:0071339	MLL1 complex	4	31	1.7	0.0001	9606.ENSP00000262419,9606.ENSP00000318297,9606.ENSP00000364037,9606.ENSP00000406037	KANSL1,RUVBL1,TEX10,KAT8
	GO Component	GO:0005720	Nuclear heterochromatin	4	35	1.65	0.00014	9606.ENSP00000253024,9606.ENSP00000276893,9606.ENSP00000362441,9606.ENSP00000479617	TRIM28,UHRF2,ATRX,UHRF1
	GO Component	GO:0000791	Euchromatin	4	39	1.6	0.00021	9606.ENSP00000253024,9606.ENSP00000329357,9606.ENSP00000385852,9606.ENSP00000479617	TRIM28,SP1,SETD5,UHRF1
	GO Component	GO:0031011	Ino80 complex	3	15	1.89	0.00058	9606.ENSP00000243903,9606.ENSP00000318297,9606.ENSP00000355205	ACTR5,RUVBL1,INO80
	GO Component	GO:0034399	Nuclear periphery	5	133	1.17	0.0012	9606.ENSP00000318297,9606.ENSP00000368458,9606.ENSP00000371067,9606.ENSP00000406037,9606.ENSP00000479617	RUVBL1,PCNA,JAK2,KAT8,UHRF1
	GO Component	GO:0005719	Nuclear euchromatin	3	31	1.58	0.0038	9606.ENSP00000253024,9606.ENSP00000329357,9606.ENSP00000385852	TRIM28,SP1,SETD5
	GO Component	GO:0044545	NSL complex	2	5	2.19	0.0056	9606.ENSP00000262419,9606.ENSP00000396749	KANSL1,KANSL3
	GO Component	GO:0000775	Chromosome, centromeric region	5	193	1.01	0.006	9606.ENSP00000259021,9606.ENSP00000262419,9606.ENSP00000342434,9606.ENSP00000362441,9606.ENSP00000406037	KAT7,KANSL1,BAZ1B,ATRX,KAT8
	GO Component	GO:0016363	Nuclear matrix	4	108	1.16	0.0077	9606.ENSP00000318297,9606.ENSP00000371067,9606.ENSP00000406037,9606.ENSP00000479617	RUVBL1,JAK2,KAT8,UHRF1
	GO Component	GO:0000781	Chromosome, telomeric region	4	134	1.07	0.0166	9606.ENSP00000301764,9606.ENSP00000362441,9606.ENSP00000368458,9606.ENSP00000381657	DDB1,ATRX,PCNA,DOT1L
	GO Component	GO:0000812	Swr1 complex	2	12	1.81	0.0219	9606.ENSP00000318297,9606.ENSP00000320566	RUVBL1,ING3
	GO Component	GO:0035267	NuA4 histone acetyltransferase complex	2	19	1.61	0.0489	9606.ENSP00000318297,9606.ENSP00000320566	RUVBL1,ING3
GSK2879552	#category	term ID	term description	observed gene count	background gene count	strength	false discovery rate	matching proteins in your network (IDs)	matching proteins in your network (labels)
Resistance	GO Component	GO:0005654	Nucleoplasm	45	3973	0.66	1.26e-23	9606.ENSP00000225916,9606.ENSP00000254480,9606.ENSP00000258281,9606.ENSP00000260803,9606.ENSP00000261497,9606.ENSP00000262238,9606.ENSP00000263253,9606.ENSP00000263754,9606.ENSP00000265140,9606.ENSP00000271640,9606.ENSP00000279387,9606.ENSP00000282516,9606.ENSP00000287878,9606.ENSP00000294168,9606.ENSP00000296504,9606.ENSP00000308022,9606.ENSP00000316114,9606.ENSP00000316176,9606.ENSP00000319829,…	KAT2A,SMARCC1,TAF5L,DBR1,USP22,YY1,EP300,KAT2B,ANKRD32,SETDB1,PPP4C,NIPBL,PRKAG2,TAF6L,SAP30,TADA2B,CCDC101,UBE2N,ZNF687,ING3,GLYR1,GSG2,PA1,KDM3B,SUPT7L,PPM1G,USP7,ANP32B,TRIM33,CASP8,PCGF3,TADA1,ZNF217,RBBP4,KDM5C,TAF9,CDYL,KMT2B,EHMT1,CDK5,ENY2,ZEB2,MUM1,SAFB,PHF19
(positively selected)	GO Component	GO:0031981	Nuclear lumen	46	4733	0.59	3.64e-22	9606.ENSP00000225916,9606.ENSP00000254480,9606.ENSP00000258281,9606.ENSP00000260803,9606.ENSP00000261497,9606.ENSP00000262238,9606.ENSP00000263253,9606.ENSP00000263754,9606.ENSP00000265140,9606.ENSP00000271640,9606.ENSP00000279387,9606.ENSP00000282516,9606.ENSP00000287878,9606.ENSP00000294168,9606.ENSP00000296504,9606.ENSP00000308022,9606.ENSP00000316114,9606.ENSP00000316176,9606.ENSP00000319829,…	KAT2A,SMARCC1,TAF5L,DBR1,USP22,YY1,EP300,KAT2B,ANKRD32,SETDB1,PPP4C,NIPBL,PRKAG2,TAF6L,SAP30,TADA2B,CCDC101,UBE2N,ZNF687,ING3,GLYR1,GSG2,PA1,KDM3B,SUPT7L,PPM1G,USP7,ANP32B,TRIM33,CASP8,PCGF3,TADA1,ZNF217,RBBP4,KDM5C,TAF9,SHOX2,CDYL,KMT2B,EHMT1,CDK5,ENY2,ZEB2,MUM1,SAFB,PHF19
	GO Component	GO:0070013	Intracellular organelle lumen	47	5857	0.51	9.09e-20	9606.ENSP00000225916,9606.ENSP00000254480,9606.ENSP00000258281,9606.ENSP00000260803,9606.ENSP00000261497,9606.ENSP00000262238,9606.ENSP00000263253,9606.ENSP00000263754,9606.ENSP00000265140,9606.ENSP00000271640,9606.ENSP00000279387,9606.ENSP00000282516,9606.ENSP00000284523,9606.ENSP00000287878,9606.ENSP00000294168,9606.ENSP00000296504,9606.ENSP00000308022,9606.ENSP00000316114,9606.ENSP00000316176,…	KAT2A,SMARCC1,TAF5L,DBR1,USP22,YY1,EP300,KAT2B,ANKRD32,SETDB1,PPP4C,NIPBL,WNT3A,PRKAG2,TAF6L,SAP30,TADA2B,CCDC101,UBE2N,ZNF687,ING3,GLYR1,GSG2,PA1,KDM3B,SUPT7L,PPM1G,USP7,ANP32B,TRIM33,CASP8,PCGF3,TADA1,ZNF217,RBBP4,KDM5C,TAF9,SHOX2,CDYL,KMT2B,EHMT1,CDK5,ENY2,ZEB2,MUM1,SAFB,PHF19
	GO Component	GO:0070461	SAGA-type complex	11	26	2.23	1.63e-18	9606.ENSP00000225916,9606.ENSP00000258281,9606.ENSP00000261497,9606.ENSP00000263754,9606.ENSP00000294168,9606.ENSP00000308022,9606.ENSP00000316114,9606.ENSP00000336750,9606.ENSP00000356848,9606.ENSP00000370201,9606.ENSP00000429986	KAT2A,TAF5L,USP22,KAT2B,TAF6L,TADA2B,CCDC101,SUPT7L,TADA1,TAF9,ENY2
	GO Component	GO:0000123	Histone acetyltransferase complex	13	83	1.8	2.19e-17	9606.ENSP00000225916,9606.ENSP00000258281,9606.ENSP00000261497,9606.ENSP00000263253,9606.ENSP00000263754,9606.ENSP00000294168,9606.ENSP00000308022,9606.ENSP00000316114,9606.ENSP00000320566,9606.ENSP00000336750,9606.ENSP00000356848,9606.ENSP00000370201,9606.ENSP00000429986	KAT2A,TAF5L,USP22,EP300,KAT2B,TAF6L,TADA2B,CCDC101,ING3,SUPT7L,TADA1,TAF9,ENY2
	GO Component	GO:0005634	Nucleus	48	7390	0.41	3.64e-17	9606.ENSP00000225916,9606.ENSP00000254480,9606.ENSP00000258281,9606.ENSP00000260803,9606.ENSP00000261497,9606.ENSP00000262238,9606.ENSP00000263253,9606.ENSP00000263754,9606.ENSP00000265140,9606.ENSP00000271640,9606.ENSP00000279387,9606.ENSP00000282516,9606.ENSP00000287878,9606.ENSP00000294168,9606.ENSP00000296149,9606.ENSP00000296504,9606.ENSP00000308022,9606.ENSP00000316114,9606.ENSP00000316176,…	KAT2A,SMARCC1,TAF5L,DBR1,USP22,YY1,EP300,KAT2B,ANKRD32,SETDB1,PPP4C,NIPBL,PRKAG2,TAF6L,ELP6,SAP30,TADA2B,CCDC101,UBE2N,ZNF687,ING3,GLYR1,GSG2,PA1,KDM3B,SUPT7L,PPM1G,USP7,ANP32B,TRIM33,CASP8,PCGF3,TADA1,ZNF217,RBBP4,KDM5C,TAF9,SHOX2,CDYL,KMT2B,EHMT1,CDK5,ENY2,TET2,ZEB2,MUM1,SAFB,PHF19
	GO Component	GO:1902494	Catalytic complex	27	1328	0.91	6.61e-17	9606.ENSP00000225916,9606.ENSP00000254480,9606.ENSP00000258281,9606.ENSP00000261497,9606.ENSP00000262238,9606.ENSP00000263253,9606.ENSP00000263754,9606.ENSP00000279387,9606.ENSP00000287878,9606.ENSP00000294168,9606.ENSP00000296504,9606.ENSP00000308022,9606.ENSP00000316114,9606.ENSP00000316176,9606.ENSP00000320566,9606.ENSP00000326519,9606.ENSP00000336750,9606.ENSP00000351273,9606.ENSP00000354724,…	KAT2A,SMARCC1,TAF5L,USP22,YY1,EP300,KAT2B,PPP4C,PRKAG2,TAF6L,SAP30,TADA2B,CCDC101,UBE2N,ING3,PA1,SUPT7L,CASP8,PCGF3,TADA1,ZNF217,RBBP4,KDM5C,TAF9,KMT2B,CDK5,ENY2
	GO Component	GO:1990234	Transferase complex	21	752	1.05	4.81e-15	9606.ENSP00000225916,9606.ENSP00000258281,9606.ENSP00000261497,9606.ENSP00000263253,9606.ENSP00000263754,9606.ENSP00000287878,9606.ENSP00000294168,9606.ENSP00000308022,9606.ENSP00000316114,9606.ENSP00000316176,9606.ENSP00000320566,9606.ENSP00000326519,9606.ENSP00000336750,9606.ENSP00000354724,9606.ENSP00000356848,9606.ENSP00000362592,9606.ENSP00000364550,9606.ENSP00000370201,9606.ENSP00000398837,…	KAT2A,TAF5L,USP22,EP300,KAT2B,PRKAG2,TAF6L,TADA2B,CCDC101,UBE2N,ING3,PA1,SUPT7L,PCGF3,TADA1,RBBP4,KDM5C,TAF9,KMT2B,CDK5,ENY2
	GO Component	GO:0030914	STAGA complex	7	13	2.33	3.84e-12	9606.ENSP00000225916,9606.ENSP00000258281,9606.ENSP00000294168,9606.ENSP00000308022,9606.ENSP00000336750,9606.ENSP00000356848,9606.ENSP00000370201	KAT2A,TAF5L,TAF6L,TADA2B,SUPT7L,TADA1,TAF9
	GO Component	GO:0043231	Intracellular membrane-bounded organelle	49	10761	0.26	2.42e-11	9606.ENSP00000225916,9606.ENSP00000254480,9606.ENSP00000258281,9606.ENSP00000260803,9606.ENSP00000261497,9606.ENSP00000262238,9606.ENSP00000263253,9606.ENSP00000263754,9606.ENSP00000265140,9606.ENSP00000271640,9606.ENSP00000279387,9606.ENSP00000282516,9606.ENSP00000284523,9606.ENSP00000287878,9606.ENSP00000294168,9606.ENSP00000296149,9606.ENSP00000296504,9606.ENSP00000308022,9606.ENSP00000316114,…	KAT2A,SMARCC1,TAF5L,DBR1,USP22,YY1,EP300,KAT2B,ANKRD32,SETDB1,PPP4C,NIPBL,WNT3A,PRKAG2,TAF6L,ELP6,SAP30,TADA2B,CCDC101,UBE2N,ZNF687,ING3,GLYR1,GSG2,PA1,KDM3B,SUPT7L,PPM1G,USP7,ANP32B,TRIM33,CASP8,PCGF3,TADA1,ZNF217,RBBP4,KDM5C,TAF9,SHOX2,CDYL,KMT2B,EHMT1,CDK5,ENY2,TET2,ZEB2,MUM1,SAFB,PHF19
	GO Component	GO:0000124	SAGA complex	6	14	2.23	7.56e-10	9606.ENSP00000261497,9606.ENSP00000294168,9606.ENSP00000316114,9606.ENSP00000356848,9606.ENSP00000370201,9606.ENSP00000429986	USP22,TAF6L,CCDC101,TADA1,TAF9,ENY2
	GO Component	GO:0032991	Protein-containing complex	33	5073	0.41	1.48e-07	9606.ENSP00000225916,9606.ENSP00000254480,9606.ENSP00000258281,9606.ENSP00000261497,9606.ENSP00000262238,9606.ENSP00000263253,9606.ENSP00000263754,9606.ENSP00000265140,9606.ENSP00000279387,9606.ENSP00000282516,9606.ENSP00000284523,9606.ENSP00000287878,9606.ENSP00000294168,9606.ENSP00000296149,9606.ENSP00000296504,9606.ENSP00000308022,9606.ENSP00000316114,9606.ENSP00000316176,9606.ENSP00000320566,…	KAT2A,SMARCC1,TAF5L,USP22,YY1,EP300,KAT2B,ANKRD32,PPP4C,NIPBL,WNT3A,PRKAG2,TAF6L,ELP6,SAP30,TADA2B,CCDC101,UBE2N,ING3,GLYR1,PA1,SUPT7L,USP7,CASP8,PCGF3,TADA1,ZNF217,RBBP4,KDM5C,TAF9,KMT2B,CDK5,ENY2
	GO Component	GO:0005694	Chromosome	20	1712	0.67	1.54e-07	9606.ENSP00000225916,9606.ENSP00000254480,9606.ENSP00000258281,9606.ENSP00000262238,9606.ENSP00000263253,9606.ENSP00000263754,9606.ENSP00000265140,9606.ENSP00000271640,9606.ENSP00000282516,9606.ENSP00000320566,9606.ENSP00000322716,9606.ENSP00000325290,9606.ENSP00000326563,9606.ENSP00000343535,9606.ENSP00000354724,9606.ENSP00000362592,9606.ENSP00000374240,9606.ENSP00000380718,9606.ENSP00000417980,…	KAT2A,SMARCC1,TAF5L,YY1,EP300,KAT2B,ANKRD32,SETDB1,NIPBL,ING3,GLYR1,GSG2,KDM3B,USP7,PCGF3,RBBP4,SHOX2,CDYL,EHMT1,ZEB2
	GO Component	GO:0000118	Histone deacetylase complex	5	65	1.49	6.24e-05	9606.ENSP00000294168,9606.ENSP00000296504,9606.ENSP00000320566,9606.ENSP00000360526,9606.ENSP00000362592	TAF6L,SAP30,ING3,ZNF217,RBBP4
	GO Component	GO:0035097	Histone methyltransferase complex	5	74	1.43	0.00011	9606.ENSP00000326519,9606.ENSP00000362592,9606.ENSP00000364550,9606.ENSP00000370201,9606.ENSP00000398837	PA1,RBBP4,KDM5C,TAF9,KMT2B
	GO Component	GO:1902562	H4 histone acetyltransferase complex	4	41	1.59	0.00032	9606.ENSP00000225916,9606.ENSP00000263754,9606.ENSP00000316114,9606.ENSP00000320566	KAT2A,KAT2B,CCDC101,ING3
	GO Component	GO:0005671	Ada2/Gcn5/Ada3 transcription activator complex	3	14	1.93	0.00061	9606.ENSP00000225916,9606.ENSP00000263754,9606.ENSP00000316114	KAT2A,KAT2B,CCDC101
	GO Component	GO:0033276	Transcription factor TFTC complex	3	15	1.9	0.00071	9606.ENSP00000225916,9606.ENSP00000258281,9606.ENSP00000370201	KAT2A,TAF5L,TAF9
	GO Component	GO:0061695	Transferase complex, transferring phosphorus-containing groups	6	239	1	0.0019	9606.ENSP00000225916,9606.ENSP00000258281,9606.ENSP00000287878,9606.ENSP00000294168,9606.ENSP00000370201,9606.ENSP00000419782	KAT2A,TAF5L,PRKAG2,TAF6L,TAF9,CDK5
	GO Component	GO:0000785	Chromatin	12	1220	0.59	0.0021	9606.ENSP00000225916,9606.ENSP00000254480,9606.ENSP00000258281,9606.ENSP00000262238,9606.ENSP00000265140,9606.ENSP00000282516,9606.ENSP00000320566,9606.ENSP00000322716,9606.ENSP00000326563,9606.ENSP00000362592,9606.ENSP00000374240,9606.ENSP00000454157	KAT2A,SMARCC1,TAF5L,YY1,ANKRD32,NIPBL,ING3,GLYR1,KDM3B,RBBP4,SHOX2,ZEB2
	GO Component	GO:0016591	RNA polymerase II, holoenzyme	4	78	1.31	0.0029	9606.ENSP00000225916,9606.ENSP00000258281,9606.ENSP00000294168,9606.ENSP00000370201	KAT2A,TAF5L,TAF6L,TAF9
	GO Component	GO:0070603	SWI/SNF superfamily-type complex	4	78	1.31	0.0029	9606.ENSP00000254480,9606.ENSP00000262238,9606.ENSP00000320566,9606.ENSP00000362592	SMARCC1,YY1,ING3,RBBP4
	GO Component	GO:0043232	Intracellular non-membrane-bounded organelle	25	4880	0.31	0.0039	9606.ENSP00000225916,9606.ENSP00000254480,9606.ENSP00000258281,9606.ENSP00000262238,9606.ENSP00000263253,9606.ENSP00000263754,9606.ENSP00000265140,9606.ENSP00000271640,9606.ENSP00000279387,9606.ENSP00000282516,9606.ENSP00000316176,9606.ENSP00000320566,9606.ENSP00000322716,9606.ENSP00000325290,9606.ENSP00000326563,9606.ENSP00000343535,9606.ENSP00000351273,9606.ENSP00000354724,9606.ENSP00000362592,…	KAT2A,SMARCC1,TAF5L,YY1,EP300,KAT2B,ANKRD32,SETDB1,PPP4C,NIPBL,UBE2N,ING3,GLYR1,GSG2,KDM3B,USP7,CASP8,PCGF3,RBBP4,TAF9,SHOX2,CDYL,EHMT1,CDK5,ZEB2
	GO Component	GO:0005667	Transcription regulator complex	7	431	0.81	0.0048	9606.ENSP00000225916,9606.ENSP00000258281,9606.ENSP00000262238,9606.ENSP00000263253,9606.ENSP00000294168,9606.ENSP00000362592,9606.ENSP00000370201	KAT2A,TAF5L,YY1,EP300,TAF6L,RBBP4,TAF9
	GO Component	GO:0005669	Transcription factor TFIID complex	3	36	1.52	0.0058	9606.ENSP00000258281,9606.ENSP00000294168,9606.ENSP00000370201	TAF5L,TAF6L,TAF9
	GO Component	GO:0031519	PcG protein complex	3	39	1.49	0.0067	9606.ENSP00000262238,9606.ENSP00000354724,9606.ENSP00000362592	YY1,PCGF3,RBBP4
	GO Component	GO:0000125	PCAF complex	2	7	2.06	0.0088	9606.ENSP00000263754,9606.ENSP00000370201	KAT2B,TAF9
	GO Component	GO:0090575	RNA polymerase II transcription regulator complex	4	163	0.99	0.0315	9606.ENSP00000225916,9606.ENSP00000258281,9606.ENSP00000294168,9606.ENSP00000370201	KAT2A,TAF5L,TAF6L,TAF9
	GO Component	GO:0000790	Nuclear chromatin	9	1048	0.54	0.0418	9606.ENSP00000225916,9606.ENSP00000254480,9606.ENSP00000258281,9606.ENSP00000262238,9606.ENSP00000282516,9606.ENSP00000320566,9606.ENSP00000362592,9606.ENSP00000374240,9606.ENSP00000454157	KAT2A,SMARCC1,TAF5L,YY1,NIPBL,ING3,RBBP4,SHOX2,ZEB2
GSK2879552	#category	term ID	term description	observed gene count	background gene count	strength	false discovery rate	matching proteins in your network (IDs)	matching proteins in your network (labels)
Synthetic lethal	GO Component	GO:0005654	Nucleoplasm	43	3973	0.63	7.25e-20	9606.ENSP00000216133,9606.ENSP00000233630,9606.ENSP00000243903,9606.ENSP00000254066,9606.ENSP00000264515,9606.ENSP00000290158,9606.ENSP00000308750,9606.ENSP00000311513,9606.ENSP00000318297,9606.ENSP00000329357,9606.ENSP00000329466,9606.ENSP00000335321,9606.ENSP00000342434,9606.ENSP00000343103,9606.ENSP00000343741,9606.ENSP00000345347,9606.ENSP00000346120,9606.ENSP00000355205,9606.ENSP00000355924,…	CBX7,PCGF1,ACTR5,RARA,RBBP5,KPNB1,CBX2,RSF1,RUVBL1,SP1,SIRT7,SF3B1,BAZ1B,PRMT7,ATR,HMGB1,DDX21,INO80,SMYD2,NSL1,PRDM1,SYNCRIP,SMARCA1,PHF20,JAK2,CDK1,YWHAZ,PRMT2,ZMYND11,DOT1L,AEBP2,JMJD1C,APOBEC3H,SETD5,SMARCD2,SMARCA4,SATB1,PRMT1,HDAC9,HJURP,KMT2A,SETD1B,MYC
(negatively selected)	GO Component	GO:0031981	Nuclear lumen	45	4733	0.57	9.99e-20	9606.ENSP00000216133,9606.ENSP00000233630,9606.ENSP00000243903,9606.ENSP00000254066,9606.ENSP00000264515,9606.ENSP00000290158,9606.ENSP00000308750,9606.ENSP00000311513,9606.ENSP00000318297,9606.ENSP00000329357,9606.ENSP00000329466,9606.ENSP00000335321,9606.ENSP00000342434,9606.ENSP00000343103,9606.ENSP00000343741,9606.ENSP00000345347,9606.ENSP00000346120,9606.ENSP00000353458,9606.ENSP00000355205,…	CBX7,PCGF1,ACTR5,RARA,RBBP5,KPNB1,CBX2,RSF1,RUVBL1,SP1,SIRT7,SF3B1,BAZ1B,PRMT7,ATR,HMGB1,DDX21,BAZ1A,INO80,SMYD2,NSL1,PRDM1,SYNCRIP,SMARCA1,PHF20,JAK2,CDK1,YWHAZ,PRMT2,ZMYND11,DOT1L,AEBP2,JMJD1C,APOBEC3H,SETD5,SMARCD2,SMARCA4,SATB1,PRMT1,HDAC9,HJURP,KMT2A,SETD1B,RPL36,MYC
	GO Component	GO:0005634	Nucleus	49	7390	0.41	2.95e-17	9606.ENSP00000216133,9606.ENSP00000219782,9606.ENSP00000233630,9606.ENSP00000243903,9606.ENSP00000254066,9606.ENSP00000264515,9606.ENSP00000275034,9606.ENSP00000290158,9606.ENSP00000308750,9606.ENSP00000311513,9606.ENSP00000318297,9606.ENSP00000324173,9606.ENSP00000329357,9606.ENSP00000329466,9606.ENSP00000335321,9606.ENSP00000342434,9606.ENSP00000343103,9606.ENSP00000343741,9606.ENSP00000345347,…	CBX7,MAZ,PCGF1,ACTR5,RARA,RBBP5,PHIP,KPNB1,CBX2,RSF1,RUVBL1,HSPA5,SP1,SIRT7,SF3B1,BAZ1B,PRMT7,ATR,HMGB1,DDX21,BAZ1A,INO80,SMYD2,NSL1,PRDM1,SYNCRIP,SMARCA1,PHF20,JAK2,CDK1,YWHAZ,PRMT2,ZMYND11,DOT1L,AEBP2,JMJD1C,APOBEC3H,SETD5,SMARCD2,SMARCA4,SATB1,PRMT1,HDAC9,CDK3,HJURP,KMT2A,SETD1B,RPL36,MYC
	GO Component	GO:0070013	Intracellular organelle lumen	46	5857	0.49	2.95e-17	9606.ENSP00000216133,9606.ENSP00000233630,9606.ENSP00000243903,9606.ENSP00000254066,9606.ENSP00000264515,9606.ENSP00000290158,9606.ENSP00000308750,9606.ENSP00000311513,9606.ENSP00000318297,9606.ENSP00000324173,9606.ENSP00000329357,9606.ENSP00000329466,9606.ENSP00000335321,9606.ENSP00000342434,9606.ENSP00000343103,9606.ENSP00000343741,9606.ENSP00000345347,9606.ENSP00000346120,9606.ENSP00000353458,…	CBX7,PCGF1,ACTR5,RARA,RBBP5,KPNB1,CBX2,RSF1,RUVBL1,HSPA5,SP1,SIRT7,SF3B1,BAZ1B,PRMT7,ATR,HMGB1,DDX21,BAZ1A,INO80,SMYD2,NSL1,PRDM1,SYNCRIP,SMARCA1,PHF20,JAK2,CDK1,YWHAZ,PRMT2,ZMYND11,DOT1L,AEBP2,JMJD1C,APOBEC3H,SETD5,SMARCD2,SMARCA4,SATB1,PRMT1,HDAC9,HJURP,KMT2A,SETD1B,RPL36,MYC
	GO Component	GO:0005694	Chromosome	27	1712	0.79	1.12e-13	9606.ENSP00000216133,9606.ENSP00000243903,9606.ENSP00000254066,9606.ENSP00000308750,9606.ENSP00000311513,9606.ENSP00000318297,9606.ENSP00000329357,9606.ENSP00000329466,9606.ENSP00000342434,9606.ENSP00000343741,9606.ENSP00000345347,9606.ENSP00000353458,9606.ENSP00000355205,9606.ENSP00000355944,9606.ENSP00000360162,9606.ENSP00000378699,9606.ENSP00000381053,9606.ENSP00000381657,9606.ENSP00000381840,…	CBX7,ACTR5,RARA,CBX2,RSF1,RUVBL1,SP1,SIRT7,BAZ1B,ATR,HMGB1,BAZ1A,INO80,NSL1,SMARCA1,CDK1,ZMYND11,DOT1L,AEBP2,JMJD1C,SETD5,SMARCD2,SMARCA4,SATB1,HJURP,SETD1B,MYC
	GO Component	GO:1902494	Catalytic complex	22	1328	0.81	6.63e-11	9606.ENSP00000216133,9606.ENSP00000233630,9606.ENSP00000243903,9606.ENSP00000264515,9606.ENSP00000308750,9606.ENSP00000311513,9606.ENSP00000318297,9606.ENSP00000335321,9606.ENSP00000353458,9606.ENSP00000355205,9606.ENSP00000358635,9606.ENSP00000360162,9606.ENSP00000363124,9606.ENSP00000378699,9606.ENSP00000381840,9606.ENSP00000385852,9606.ENSP00000392617,9606.ENSP00000395654,9606.ENSP00000406162,…	CBX7,PCGF1,ACTR5,RBBP5,CBX2,RSF1,RUVBL1,SF3B1,BAZ1A,INO80,SYNCRIP,SMARCA1,PHF20,CDK1,AEBP2,SETD5,SMARCD2,SMARCA4,PRMT1,HDAC9,KMT2A,SETD1B
	GO Component	GO:0000785	Chromatin	20	1220	0.81	1.15e-09	9606.ENSP00000216133,9606.ENSP00000243903,9606.ENSP00000254066,9606.ENSP00000308750,9606.ENSP00000311513,9606.ENSP00000318297,9606.ENSP00000329357,9606.ENSP00000329466,9606.ENSP00000342434,9606.ENSP00000345347,9606.ENSP00000353458,9606.ENSP00000355205,9606.ENSP00000360162,9606.ENSP00000381840,9606.ENSP00000382204,9606.ENSP00000385852,9606.ENSP00000392617,9606.ENSP00000395654,9606.ENSP00000399518,…	CBX7,ACTR5,RARA,CBX2,RSF1,RUVBL1,SP1,SIRT7,BAZ1B,HMGB1,BAZ1A,INO80,SMARCA1,AEBP2,JMJD1C,SETD5,SMARCD2,SMARCA4,SATB1,MYC
	GO Component	GO:0043232	Intracellular non-membrane-bounded organelle	35	4880	0.45	4.56e-09	9606.ENSP00000216133,9606.ENSP00000243903,9606.ENSP00000254066,9606.ENSP00000264515,9606.ENSP00000290158,9606.ENSP00000308750,9606.ENSP00000311513,9606.ENSP00000318297,9606.ENSP00000329357,9606.ENSP00000329466,9606.ENSP00000342434,9606.ENSP00000343103,9606.ENSP00000343741,9606.ENSP00000345347,9606.ENSP00000346120,9606.ENSP00000353458,9606.ENSP00000355205,9606.ENSP00000355944,9606.ENSP00000360162,…	CBX7,ACTR5,RARA,RBBP5,KPNB1,CBX2,RSF1,RUVBL1,SP1,SIRT7,BAZ1B,PRMT7,ATR,HMGB1,DDX21,BAZ1A,INO80,NSL1,SMARCA1,JAK2,CDK1,PRMT2,ZMYND11,DOT1L,AEBP2,JMJD1C,APOBEC3H,SETD5,SMARCD2,SMARCA4,SATB1,HJURP,SETD1B,RPL36,MYC
	GO Component	GO:0070603	SWI/SNF superfamily-type complex	8	78	1.6	5.91e-09	9606.ENSP00000243903,9606.ENSP00000311513,9606.ENSP00000318297,9606.ENSP00000353458,9606.ENSP00000355205,9606.ENSP00000360162,9606.ENSP00000392617,9606.ENSP00000395654	ACTR5,RSF1,RUVBL1,BAZ1A,INO80,SMARCA1,SMARCD2,SMARCA4
	GO Component	GO:0043227	Membrane-bounded organelle	50	12427	0.2	1.64e-08	9606.ENSP00000216133,9606.ENSP00000219782,9606.ENSP00000233630,9606.ENSP00000243903,9606.ENSP00000254066,9606.ENSP00000264515,9606.ENSP00000275034,9606.ENSP00000290158,9606.ENSP00000308750,9606.ENSP00000311513,9606.ENSP00000318297,9606.ENSP00000324173,9606.ENSP00000329357,9606.ENSP00000329466,9606.ENSP00000335321,9606.ENSP00000342434,9606.ENSP00000343103,9606.ENSP00000343741,9606.ENSP00000345347,…	CBX7,MAZ,PCGF1,ACTR5,RARA,RBBP5,PHIP,KPNB1,CBX2,RSF1,RUVBL1,HSPA5,SP1,SIRT7,SF3B1,BAZ1B,PRMT7,ATR,HMGB1,DDX21,BAZ1A,INO80,SMYD2,NSL1,PRDM1,SYNCRIP,SMARCA1,PHF20,JAK2,CDK1,YWHAZ,PRMT2,ZMYND11,DOT1L,AEBP2,JMJD1C,APOBEC3H,SETD5,SMARCD2,SMARCA4,SATB1,PRMT1,HDAC9,CDK3,HJURP,KMT2A,SETD1B,RPL36,ABCB1,MYC
	GO Component	GO:0034708	Methyltransferase complex	8	102	1.49	3.54e-08	9606.ENSP00000264515,9606.ENSP00000318297,9606.ENSP00000363124,9606.ENSP00000381840,9606.ENSP00000406162,9606.ENSP00000408617,9606.ENSP00000436786,9606.ENSP00000442924	RBBP5,RUVBL1,PHF20,AEBP2,PRMT1,HDAC9,KMT2A,SETD1B
	GO Component	GO:0000790	Nuclear chromatin	17	1048	0.8	4.89e-08	9606.ENSP00000216133,9606.ENSP00000243903,9606.ENSP00000254066,9606.ENSP00000311513,9606.ENSP00000318297,9606.ENSP00000329357,9606.ENSP00000329466,9606.ENSP00000345347,9606.ENSP00000353458,9606.ENSP00000355205,9606.ENSP00000360162,9606.ENSP00000381840,9606.ENSP00000385852,9606.ENSP00000392617,9606.ENSP00000395654,9606.ENSP00000399518,9606.ENSP00000479618	CBX7,ACTR5,RARA,RSF1,RUVBL1,SP1,SIRT7,HMGB1,BAZ1A,INO80,SMARCA1,AEBP2,SETD5,SMARCD2,SMARCA4,SATB1,MYC
	GO Component	GO:0000228	Nuclear chromosome	18	1256	0.75	8.71e-08	9606.ENSP00000216133,9606.ENSP00000243903,9606.ENSP00000254066,9606.ENSP00000311513,9606.ENSP00000318297,9606.ENSP00000329357,9606.ENSP00000329466,9606.ENSP00000345347,9606.ENSP00000353458,9606.ENSP00000355205,9606.ENSP00000360162,9606.ENSP00000378699,9606.ENSP00000381840,9606.ENSP00000385852,9606.ENSP00000392617,9606.ENSP00000395654,9606.ENSP00000399518,9606.ENSP00000479618	CBX7,ACTR5,RARA,RSF1,RUVBL1,SP1,SIRT7,HMGB1,BAZ1A,INO80,SMARCA1,CDK1,AEBP2,SETD5,SMARCD2,SMARCA4,SATB1,MYC
	GO Component	GO:0035097	Histone methyltransferase complex	7	74	1.57	1.22e-07	9606.ENSP00000264515,9606.ENSP00000318297,9606.ENSP00000363124,9606.ENSP00000381840,9606.ENSP00000408617,9606.ENSP00000436786,9606.ENSP00000442924	RBBP5,RUVBL1,PHF20,AEBP2,HDAC9,KMT2A,SETD1B
	GO Component	GO:1990234	Transferase complex	14	752	0.86	3.68e-07	9606.ENSP00000216133,9606.ENSP00000233630,9606.ENSP00000264515,9606.ENSP00000308750,9606.ENSP00000311513,9606.ENSP00000318297,9606.ENSP00000363124,9606.ENSP00000378699,9606.ENSP00000381840,9606.ENSP00000385852,9606.ENSP00000406162,9606.ENSP00000408617,9606.ENSP00000436786,9606.ENSP00000442924	CBX7,PCGF1,RBBP5,CBX2,RSF1,RUVBL1,PHF20,CDK1,AEBP2,SETD5,PRMT1,HDAC9,KMT2A,SETD1B
	GO Component	GO:0032991	Protein-containing complex	31	5073	0.38	6.61e-06	9606.ENSP00000216133,9606.ENSP00000233630,9606.ENSP00000243903,9606.ENSP00000254066,9606.ENSP00000264515,9606.ENSP00000290158,9606.ENSP00000308750,9606.ENSP00000311513,9606.ENSP00000318297,9606.ENSP00000324173,9606.ENSP00000329357,9606.ENSP00000335321,9606.ENSP00000345347,9606.ENSP00000353458,9606.ENSP00000355205,9606.ENSP00000355944,9606.ENSP00000358635,9606.ENSP00000360162,9606.ENSP00000363124,…	CBX7,PCGF1,ACTR5,RARA,RBBP5,KPNB1,CBX2,RSF1,RUVBL1,HSPA5,SP1,SF3B1,HMGB1,BAZ1A,INO80,NSL1,SYNCRIP,SMARCA1,PHF20,CDK1,DOT1L,AEBP2,SETD5,SMARCD2,SMARCA4,PRMT1,HDAC9,KMT2A,SETD1B,RPL36,MYC
	GO Component	GO:0071339	MLL1 complex	4	31	1.7	0.00013	9606.ENSP00000264515,9606.ENSP00000318297,9606.ENSP00000363124,9606.ENSP00000436786	RBBP5,RUVBL1,PHF20,KMT2A
	GO Component	GO:0031519	PcG protein complex	4	39	1.6	0.00027	9606.ENSP00000216133,9606.ENSP00000233630,9606.ENSP00000308750,9606.ENSP00000381840	CBX7,PCGF1,CBX2,AEBP2
	GO Component	GO:0031010	ISWI-type complex	3	11	2.03	0.00034	9606.ENSP00000311513,9606.ENSP00000353458,9606.ENSP00000360162	RSF1,BAZ1A,SMARCA1
	GO Component	GO:0031011	Ino80 complex	3	15	1.89	0.00073	9606.ENSP00000243903,9606.ENSP00000318297,9606.ENSP00000355205	ACTR5,RUVBL1,INO80
	GO Component	GO:0035102	PRC1 complex	3	18	1.81	0.0011	9606.ENSP00000216133,9606.ENSP00000233630,9606.ENSP00000308750	CBX7,PCGF1,CBX2
	GO Component	GO:0000791	Euchromatin	3	39	1.48	0.0086	9606.ENSP00000308750,9606.ENSP00000329357,9606.ENSP00000385852	CBX2,SP1,SETD5
	GO Component	GO:0005730	Nucleolus	9	924	0.58	0.0251	9606.ENSP00000264515,9606.ENSP00000329466,9606.ENSP00000343103,9606.ENSP00000346120,9606.ENSP00000380759,9606.ENSP00000395654,9606.ENSP00000414109,9606.ENSP00000464342,9606.ENSP00000479618	RBBP5,SIRT7,PRMT7,DDX21,PRMT2,SMARCA4,HJURP,RPL36,MYC
	GO Component	GO:0048188	Set1C/COMPASS complex	2	12	1.81	0.0268	9606.ENSP00000264515,9606.ENSP00000442924	RBBP5,SETD1B
	GO Component	GO:0000792	Heterochromatin	3	76	1.19	0.0494	9606.ENSP00000308750,9606.ENSP00000342434,9606.ENSP00000399518	CBX2,BAZ1B,SATB1

## Sheet: Table S3
Supplementary Table 3		RNAseq: Complete DESeq2 results (comparison DOT1L-ko vs. WT in HEL cells)						corresponding to Figure 2E
Gene	log2FC	padj
THEM4	1.62013	0
S100A10	1.82082	0
SLA2	-1.95764	0
S100A11	1.93069	0
NRAS	-2.98292	0
MPDZ	2.50259	0
TDRKH	1.74615	2.35606600320812e-260
RBM8A	1.13522	9.17414788913639e-242
MALT1	-2.04631	1.05143156373994e-241
PTPRD	1.76923	7.24094258339471e-237
PRKACB	-1.86738	1.77428017719973e-221
KDM4C	1.25179	1.12873895092433e-212
ANGPT1	-2.056	5.47587990439602e-198
IGF2BP2	-2.48939	3.93462861288059e-190
NDRG1	3.02527	5.92614358106124e-190
FCER1A	-1.51532	2.92656463330713e-189
MS4A3	-2.15179	3.05796466906808e-180
TPM4	-1.48764	3.48152528583448e-171
MRPL9	1.37912	4.50002100589832e-161
HDAC9	3.68115	2.76740568516819e-149
CDC42SE1	1.02401	3.86618091418632e-149
PTPRC	-1.27633	1.55030805580803e-146
APLNR	2.28988	3.79834700751444e-146
NCF4	-3.09889	2.31846365706242e-144
HMGA2	5.71975	2.06401620739165e-143
UHRF2	1.05661	2.56142423157774e-141
SUCNR1	-1.50948	6.02292146731478e-139			Supplementary Table 8
HCLS1	-3.09382	2.69520441983577e-138
ARNT	1.23006	8.42659677954262e-137
SCRN1	-1.32321	3.46479560272873e-136
LOC100420587	-1.35602	6.97291995626791e-135
EPB41L2	-1.30032	2.41426687229586e-130
IFI6	2.11232	2.0359691334179e-127
MCL1	0.938102	8.18895123199832e-125
CREB5	-3.80316	3.534199066328e-124
CERS2	0.837965	4.24772100353448e-122
OAS3	1.53961	1.36264947568565e-121
NXF3	-2.88742	1.26786375207594e-119
EPB41L3	4.43885	3.11608307180555e-119
SPTBN1	-1.74032	5.03554519417061e-118
PROX1	2.77783	1.44924794685424e-117
IGSF10	-2.36731	3.00624265470131e-115
F2RL2	-1.27143	2.90872603341662e-114
CYYR1	3.07636	2.80012743769947e-113
SERPINE2	2.07053	1.74559876779487e-112
SETDB1	1.09353	2.3329445508163e-112
PSMD4	0.963762	2.66908850447742e-111
CALD1	5.9795	3.65175188253215e-111
JAK3	-1.63476	4.72644903685723e-111
PI4KB	1.08687	1.63783025651691e-108
EPSTI1	2.16791	7.85594256489576e-108
FYB1	-1.43795	2.84209589873484e-107
ADD2	5.5314	4.60816960952439e-107
TMEM132E	2.73448	3.4426224077792e-106
GULP1	-2.03218	2.2680179467121e-104
ROBO2	-2.04433	7.71866770109821e-104
MRPS21	1.07385	4.33306999704856e-103
CD84	-1.26524	8.28418081202643e-101
ARHGAP28	5.08724	8.60239766637994e-101
CGN	1.6013	7.87431216200869e-100
MBOAT1	-1.32232	1.98119197152846e-99
TUFT1	2.02043	3.14846158917729e-98
VPS45	1.03047	3.96931998243713e-98
ALAS2	1.79717	6.06084952529848e-98
PRPF3	0.916386	6.95180727300315e-98
TRIB2	1.01975	1.02238815971651e-97
POLR3C	0.923148	2.27343239354418e-97
ANTXR1	2.40911	5.40770127836143e-95
SLC38A1	-1.48243	2.30861876027299e-92
NEK6	-1.99	1.39595308825433e-91
MYO1F	-1.45138	4.7904890719754e-91
KCNAB2	-1.14689	2.83867336626479e-90
AKR1B1	1.00534	2.71744772817956e-89
LAMC1	1.30625	1.1597754859247e-87
WDFY4	-3.2512	1.17597577406426e-87
CHD1L	0.837857	2.37475749197572e-87
RAB27B	-1.35544	3.80143766653952e-87
ENSA	0.754779	5.4402387858614e-86
BTG1	1.78795	1.20897192348178e-85
CTSZ	-1.61721	1.283981369431e-85
FLG-AS1	3.28249	6.33566289540732e-85
POGZ	1.04932	3.10907357307665e-83
IGSF11	-2.09632	1.52843215737367e-82
SGCZ	-2.06927	1.52843215737367e-82
UBE2C	-5.23291	4.38138043821414e-82
MAN2A1	-0.974426	1.48009470505903e-81
LTBP1	-0.957973	6.79735414624671e-80
NPY1R	-0.980808	1.39638825589341e-79
FAXDC2	1.82425	2.02611232355452e-79
ABLIM1	6.47218	3.34114709115136e-79
APH1A	0.823797	1.4347028969597e-78
RFX5	0.811387	3.69265058855648e-78
RAB31	-0.642505	8.85889873334503e-78
PRUNE1	0.911305	1.49624628103768e-77
STAT2	1.34978	1.93245801889333e-77
ACSM3	-2.30581	7.52519339634387e-77
PSMB4	0.835514	8.46551371116604e-77
SYK	-0.946453	1.14587889159099e-76
ASAH1	-0.878909	1.54192496137391e-76
ABRACL	-0.979603	5.15024403146599e-76
CAVIN1	-1.16149	1.70866438677201e-75
OAS1	3.56097	3.43612655924955e-75
RPRD2	0.97877	6.63831492964862e-75
JAM3	2.77501	7.88564137215298e-75
VCAN	3.99137	8.35723635692925e-75
CPPED1	-1.11481	8.35723635692925e-75
SLC30A3	1.88146	8.51188890582149e-75
ZNF385D	-1.82143	9.68959664011972e-75
THRB	-5.01103	3.87870892714793e-74
RAB8A	-0.929016	2.11823405541283e-73
ARHGAP21	-1.21631	3.02020335994213e-73
PARP9	1.55791	3.03347305200292e-73
TMTC2	4.86558	1.19141071579336e-72
SF3B4	0.931659	1.33059698025161e-72
TSHZ1	-1.47876	2.87433710382627e-72
ID2	1.34638	3.5384830871224e-72
CDH12	2.876	1.34369022660049e-71
VPS72	0.962555	1.45021709146457e-71
CLCN4	-1.97657	1.70901330421779e-71
MLLT11	0.971646	3.0330501989952e-71
RNF115	0.914951	3.89405557062126e-71
PARP12	1.36224	6.73643909962042e-71
ANP32E	0.89134	8.82796860178195e-71
KLF12	5.59984	1.52150584777446e-70
TRIO	-1.26827	4.31793340487284e-70
SLC37A1	-0.919032	1.05901570575324e-69
CR1L	-1.86057	2.33429715401931e-69
PLXND1	-1.47974	4.63509603904697e-69
H2BC21	2.40605	9.72528795482239e-69
PARP14	1.08419	1.57304459890623e-68
DACH1	5.13935	3.19014759593048e-68
MT2A	1.45165	2.33298967050237e-67
GPC6	3.92542	3.53853344565002e-67
VWA5A	1.05744	3.88965256092236e-67
DENND11	2.01566	4.19798741742631e-67
MYO3B	-1.3283	4.67410406718981e-67
NTS	-2.47787	5.45399720173693e-67
PIAS3	1.24329	6.16913817887729e-67
NSMAF	-0.867667	9.06376921910358e-67
ARFGEF3	5.08795	1.64998469789837e-66
TRAF3	-1.24816	1.35770529114486e-65
PRKAB2	1.07762	1.81035378577257e-65
MEF2C	-0.728525	2.86933722657941e-65
CAMK4	2.03971	5.82088768516287e-65
CKAP2L	-0.767341	6.53943955953743e-65
PRKD3	-0.71449	4.291998911445e-64
LCP1	-0.841984	4.71468558407346e-64
LINC01694	2.07551	5.23466509496454e-64
DOCK9	4.77818	1.32011396141434e-63
APBB1IP	-1.15455	3.81468986973761e-63
ANKH	1.57562	5.27903133729255e-63
LIX1L	1.27921	5.81408713084179e-63
SNX27	1.29809	1.16989379023548e-62
TFEC	-1.33899	3.16445221886074e-62
BACE2	1.04775	3.18029081601427e-62
PDGFC	-0.94795	3.56820458623683e-62
MAOA	2.19716	5.2934770768731e-62
SEMA6C	1.05549	2.55276011998259e-61
MMP2	2.1399	5.59058381232209e-61
SAMSN1	-1.1673	1.98693030539822e-60
GBP1	2.41194	2.17444991516031e-60
LBH	2.40369	2.29512873115119e-60
TXNL1	-0.811374	5.17018841827514e-60
ITGA4	-0.828991	8.04150759090036e-60
MX2	-2.84492	8.1590135284519e-60
RASGRP2	-1.20209	1.14949490644384e-59
DOCK2	-0.7765	1.47904572720225e-59
HOXB9	-1.0456	1.03056391650259e-58
KIF5C	3.03434	1.04040387869282e-58
ZNF687	0.890502	1.56050684935452e-58
HELZ2	3.20901	1.8637699039559e-58
MAP7	-1.28254	5.87995653528123e-58
NECTIN1	1.94053	1.3589968448973e-57
LRIG3	4.01284	4.49659227476554e-57
CCDC88B	-1.32166	4.49659227476554e-57
AFF2	3.22247	4.92564411695915e-57
DBN1	-1.56145	4.06641363826013e-56
SERPINB1	-0.781136	5.21961345979499e-56
IKZF1	-0.839359	1.2658683081971e-55
GBP4	0.970609	1.2658683081971e-55
OTUD7B	1.05484	1.33442398991178e-55
CXCR4	2.01162	2.25716554685827e-55
MGST2	-1.11835	5.09821402500476e-55
TIAM1	0.991076	5.14794015211324e-55
SELENBP1	0.770322	1.01581661145764e-54
SELENON	-0.827657	1.23035977796144e-54
TLCD4	2.52336	1.27997329140954e-54
RASGRP3	-0.99429	4.35937280691328e-54
EYA1	5.04693	5.09492095345398e-54
FLG	3.17037	1.94907030098052e-53
DLC1	-1.06097	2.17357818486199e-53
IDH2	-1.11419	2.31018856557433e-53
ECE1	-0.935404	3.55555761144168e-53
ITM2A	-0.979936	5.3832853272316e-53
ARHGAP22	-1.50274	5.48079804355059e-53
KLF5	3.03274	7.51888222073948e-53
ANXA1	-1.1099	1.8205326707597e-52
LYN	-0.593663	1.84071650104895e-52
CDKN2C	-0.816979	2.15313162837077e-52
TARS2	0.95521	2.195281207755e-52
RTN1	-1.03463	4.93017659727335e-52
PDE4DIP	1.33386	1.28284141893078e-51
MYH9	-0.607145	1.43771111266434e-51
POLR3GL	1.01304	1.46077811073328e-51
WIPF1	-0.591058	1.75066760769397e-51
SDC2	1.77426	3.13900841590615e-51
LAIR1	-2.42202	3.84233806406384e-51
LOC100129034	-1.42005	6.11463486775735e-51
RGS18	-1.17468	6.23632342427581e-51
PCDH9	4.27702	7.4578456992328e-51
AKAP12	1.85	9.45755962679839e-51
RIPOR1	-1.13872	1.28163845176925e-50
TPCN1	1.28942	1.28163845176925e-50
B4GALNT1	1.76076	1.51244217270441e-50
DENND3	-1.40969	2.09906302180679e-50
PAG1	-1.02143	4.38529525044451e-50
GPR65	-2.42168	4.42726636361715e-50
SH3BGRL	-0.762451	6.05230342371524e-50
STXBP5	-0.729926	7.01704558636525e-50
ASPH	-0.707892	7.23662828802565e-50
AMMECR1	-1.01769	8.07666191944496e-50
MFHAS1	1.00402	8.16348335813595e-50
ARHGAP25	-1.05428	4.58029759930136e-49
PIP5K1A	0.778672	5.4342346243959e-49
CPVL	-1.1048	7.07760871847048e-49
FKBP5	-0.827212	7.66078890242454e-49
PALLD	2.47018	9.34105906666803e-49
CEMIP2	-0.738717	1.26464145108835e-48
GALNT1	-0.722247	1.77318800759228e-48
PALM2AKAP2	3.73432	2.25543957959553e-48
RASSF2	-1.0273	2.46425421761942e-48
PPP3CA	-0.847752	2.6601601054955e-48
MYCN	-1.89771	5.14540529226051e-48
MICAL2	-0.922551	5.16969754722035e-48
ITGA9	1.26925	1.61749785478854e-47
MRC2	-1.63219	2.94670549884383e-47
TRO	0.98926	3.42909427210911e-47
DNAJC1	-0.955145	3.4655461172717e-47
LOC100506258	2.24713	5.49037105698513e-47
STAB1	-1.317	6.12444976593153e-47
KCTD12	6.86974	7.36071499165401e-47
SASH1	4.41556	7.8636295286901e-47
GRIP1	-1.55879	7.87482301614217e-47
ME2	-0.702023	1.62318640363749e-46
TUBB6	-0.950032	1.93995635865676e-46
CNN2	-1.06084	2.06351791737626e-46
PSIP1	0.402318	3.94103096676259e-46
FES	-0.999763	6.06038848388203e-46
IFI44L	4.83894	7.26723012723539e-46
TXNIP	1.67914	8.34808674006962e-46
TMEM123	-0.505639	8.93334629313413e-46
HPGD	-1.02105	1.08909027826364e-45
CRYM	1.61155	2.14935329085079e-45
SLAMF6	-1.86054	3.35111015722777e-45
RYR3	1.82758	4.21711105910636e-45
IL2RG	-2.07078	4.70964821784765e-45
SYNE2	5.75092	4.83809013522239e-45
OAZ3	2.27468	8.48011027662123e-45
MACROH2A1	-0.971137	1.18596750249475e-44
MYO9B	-0.624844	1.23126145497591e-44
STAT1	1.6409	1.53365877503187e-44
MEIS2	-0.685394	3.59473271328619e-44
CRISP3	-1.37082	3.64601106600831e-44
LRRK1	-0.832228	5.47694065513715e-44
PLPP3	1.88665	5.99553138177083e-44
JUN	1.72488	6.68705956882375e-44
ZDHHC20	-0.72215	7.11448183137961e-44
MINDY1	1.00181	1.4470305810131e-43
SPTLC2	-0.615599	1.71971394700845e-43
DNMT3B	-0.545665	2.9015141690369e-43
LGALS3BP	3.47142	9.61956166688499e-43
RTL5	2.53926	2.04582485627348e-42
MAL	2.23143	2.06202773120841e-42
GOLPH3L	0.742076	2.74559482546924e-42
SATB1	0.988433	2.98554154984571e-42
ZADH2	-0.778125	4.57746399734191e-42
MAP4K4	-0.537811	7.77313354174866e-42
MAGED1	3.64714	9.93762893577968e-42
RAD50	-1.12631	1.31083477317091e-41
ZNF883	3.7079	1.82730955251597e-41
LSAMP	3.31476	3.86149580167563e-41
SMARCA5	-0.589969	3.86149580167563e-41
ACOT11	-0.963756	4.44458562745911e-41
LINC01029	1.65148	4.51004979387638e-41
RBPMS2	-0.753477	8.84223867919488e-41
CORO1A	-1.24634	1.24393548614555e-40
EVL	-1.03224	3.94417764238308e-40
LINC00667	1.11546	5.00688840861212e-40
ATIC	-0.560843	5.87103430961724e-40
TCTEX1D1	-1.47861	7.5336563819445e-40
CD82	-0.919376	8.96626146270741e-40
CNR1	1.85815	1.0988279134716e-39
LINCR-0002	-3.12009	1.0988279134716e-39
GALNT5	7.04037	1.42195816099617e-39
ANKRD33B	-1.15549	1.8493472671059e-39
LOC100419583	1.27728	2.5190572869475e-39
GCLM	0.860605	2.69630175750159e-39
CLIC4	-0.651406	3.5599161254802e-39
NUB1	0.864123	5.99561171108646e-39
CD9	2.02637	2.16740002416379e-38
ATP2B4	-0.898129	4.89752696484745e-38
TMEM51	2.65099	7.90274254619859e-38
ST3GAL4	-0.920153	9.28877714701831e-38
RBM20	-1.17746	1.15646349512538e-37
OSBPL9	-0.627234	1.40718100858732e-37
RAB11FIP5	-1.15021	1.57858745261147e-37
PLEK	-0.780567	1.63360666632616e-37
ALX4	-0.965059	2.52352355623358e-37
UBASH3B	-1.16565	3.9084628927891e-37
LRP11	1.06642	4.9176339261668e-37
BEX1	1.23274	5.66635197782696e-37
MAGEC2	2.54806	6.85457379809649e-37
ZMYND8	-0.669602	7.26848984719024e-37
FSCN1	-1.41558	7.56561245907016e-37
LINC01094	-1.64945	8.2544484430588e-37
SAMHD1	1.20703	8.97585005951311e-37
ANKRD55	-2.39414	1.01691515950679e-36
SNAPC3	0.496286	1.5860502423097e-36
CTTN	1.75086	1.95390811147088e-36
LRMP	-1.19963	2.10702395701976e-36
RHOB	1.96867	2.18487088566427e-36
PARM1	3.92062	2.21840106605218e-36
SHROOM4	3.55117	2.22033511899115e-36
TNFAIP8L2	0.854783	2.60864189346937e-36
TEC	-1.29059	3.59922523707435e-36
LIMS1	-0.536328	1.1248418797912e-35
OAT	0.904785	3.74508919074998e-35
KIF21B	-1.24776	4.60121154939718e-35
DMAC1	0.741851	5.57117569995225e-35
BIN1	-1.19962	7.37564860888054e-35
NEBL	5.02258	1.57629879283398e-34
JAKMIP2	4.21836	2.00622888941179e-34
IDS	0.825234	2.00837245968773e-34
FAM78A	-0.835676	2.01341432686562e-34
ETS1	-0.503019	2.55647538827385e-34
CC2D2A	1.5283	3.16461455188255e-34
ERRFI1	3.2453	3.35713326696585e-34
STIM1	-0.645562	3.37553527524142e-34
ACTR3	-0.362778	3.79991093482483e-34
UBE2H	0.808456	3.87420834735673e-34
C2orf66	1.13839	4.07966730122964e-34
MFSD1	-0.98178	4.29949848806842e-34
ITGA5	-0.858119	4.75214241909898e-34
PLEC	-1.01095	5.44096332789107e-34
RASAL3	-0.965294	5.92685561739318e-34
LOC101928834	-1.63888	5.93546930223818e-34
NYNRIN	-0.815489	6.66130773513746e-34
SMARCA2	-0.523789	6.96586287831736e-34
PPP1R14C	1.7934	8.20872160085965e-34
KIAA1217	3.64898	1.09275866316845e-33
EMB	-0.70343	1.54978645792309e-33
CHN2	-0.87882	1.74115998097525e-33
MEIS1	-1.41982	1.89375023763279e-33
BTG2	0.792705	1.93334677887351e-33
DZIP1	-0.647683	1.99798729946016e-33
MFSD6	-0.872143	4.36218492287238e-33
DMD	4.33095	4.87597886157663e-33
KLHL5	-0.702451	7.31818929766015e-33
SASH3	-1.82635	7.60158213730466e-33
PHACTR2	-0.867747	7.68809843310574e-33
AR	4.87756	8.65378174515785e-33
PDGFD	1.31939	9.26277031725556e-33
TSPAN13	-0.930998	9.32121434435186e-33
PRKG2	-0.847111	1.03144924136747e-32
SNN	-1.84257	1.11294467937077e-32
MAT1A	3.05583	1.16699481750932e-32
NRXN2	-1.94878	1.60587807047885e-32
NSD1	-0.890519	1.66665106846752e-32
SLC40A1	-1.13753	1.94454813656721e-32
PACSIN2	-0.748693	2.18771290199385e-32
IGF1R	-0.754585	2.18776703350884e-32
PEX11B	0.840187	2.4993055421245e-32
SWAP70	-0.655559	2.72689178113164e-32
PAQR8	0.822678	2.96695815630316e-32
PSMG1	-0.494191	2.99164851764921e-32
SOX21-AS1	2.0501	3.32161432655774e-32
PAPPA2	4.80478	3.72857846329965e-32
CARD8	-0.48665	3.83477433066187e-32
ARHGAP15	-0.74439	4.56271288513823e-32
SCARB2	1.95204	5.25781186754927e-32
SHOX2	-0.855804	1.02061451888374e-31
SNTB1	3.73592	1.33109717033498e-31
HMBS	1.01442	1.3352793876036e-31
SSR3	-0.521794	1.58230982221509e-31
MUC19	4.27454	2.6910239460368e-31
TMEM163	-1.25793	4.22432411982222e-31
MMP24	2.12516	5.18712490783421e-31
CTSC	-0.541421	5.55117142020562e-31
FRMD3	-0.733651	6.23246330177183e-31
MYL4	-0.997759	8.21701603790049e-31
BZW2	-0.613459	8.90292195507549e-31
DHRS7	-0.893104	1.11994915741607e-30
TFPI	1.10616	1.24009026757459e-30
NCKAP1L	-0.539884	1.64560370248396e-30
IFT57	-0.843856	1.94739798499893e-30
ABL1	-0.73911	2.47557426194814e-30
RPN1	-0.566144	2.51044247268003e-30
PIK3CB	-0.565749	2.80183701381034e-30
JAK1	-0.454494	2.83447158045974e-30
ANKRD30A	-2.08222	3.16584532757939e-30
LRRC8D	-0.517082	3.22512986586227e-30
SLC18A2	-0.798444	3.44491880398314e-30
ZC3H15	-0.43931	3.88307374958281e-30
ARHGDIB	-0.587154	4.41235734592445e-30
ACVR1	-0.907568	5.1996177370837e-30
UNC5C	6.55041	7.41328045834962e-30
IRF9	1.33584	8.56055381964226e-30
P3H3	1.34269	1.02474030633394e-29
ATP1A3	0.90358	1.30770348396863e-29
UBE2L6	0.6198	1.88120829819866e-29
MYO1G	-0.600692	2.14333533874917e-29
CTSL	1.0418	2.83463199286182e-29
SPATS2L	2.34299	3.04469073894246e-29
CHL1	5.44633	3.08146889455468e-29
GABRB2	1.50606	3.14790469886756e-29
CHRM3	-1.30906	3.46505677768756e-29
CD226	-0.787457	3.55601639047902e-29
CLSTN2	3.22479	3.6810296479377e-29
COBLL1	-1.10683	3.78734815843189e-29
TPK1	2.57911	4.29784431651922e-29
OSBPL10	3.25626	4.58662333316293e-29
SIPA1	-1.25319	5.54698164287306e-29
ITGB5	-1.89114	6.0301199864207e-29
UGP2	-0.556168	6.45705556059171e-29
CARD9	-1.24545	7.2525653862072e-29
MYO5B	1.71033	8.16681387213666e-29
GP9	-1.61459	9.27065787049991e-29
TSPAN14	-0.597193	1.21010559638151e-28
LRRC8B	-0.579118	1.21093363589232e-28
JAG1	-1.51072	1.55991855077977e-28
EMP2	4.67816	1.68948884787374e-28
REEP3	-1.0932	1.69733807194879e-28
TOP2B	-0.575894	1.73194404253959e-28
RASSF8	2.28668	1.77634896152656e-28
UBXN2B	0.709052	1.99721032672319e-28
PTPN6	-0.958675	2.04796978149995e-28
HACD1	-0.686494	2.20630680140455e-28
ACTB	-0.519013	2.78322938178092e-28
PERP	3.86248	3.14490521927545e-28
RAVER2	-0.593501	3.18514086132215e-28
PHGDH	-0.805264	3.21113010315154e-28
MGAM	3.31375	3.25080327052067e-28
COL1A1	4.42298	3.29420158874512e-28
ADCY7	-0.533942	3.47887185087568e-28
VSIG2	0.932209	4.63821592930982e-28
GPAT3	2.60554	4.96104127520937e-28
UBE2E1	-0.546486	5.44017595874294e-28
DTX3L	0.979188	5.8613889144604e-28
C12orf75	-0.735924	5.87294782165441e-28
GNA12	-0.726997	7.29238707011553e-28
PPP4R1	-0.583634	7.82988431271795e-28
SETD7	-0.727868	1.0040812073871e-27
VAT1	0.617926	1.06571946832663e-27
FZD1	2.32437	1.09644043176702e-27
NOSTRIN	-0.689934	1.17767445094771e-27
ATP1B1	1.89443	1.24052806276623e-27
TBL1X	-0.98314	1.40881214143934e-27
NUCB2	-0.841418	1.62571934372702e-27
SELP	-2.47857	1.62571934372702e-27
F2R	-0.490805	1.79249455576091e-27
DDX58	0.955843	1.80428593400076e-27
BAHCC1	-1.08044	2.11008905763063e-27
ITM2B	-0.425302	2.57462248721306e-27
P2RY2	-1.66128	3.36615389598318e-27
GRAP2	1.07985	3.85892207034175e-27
LINC00205	1.11477	3.88148007957819e-27
PLXNB2	-0.904255	4.2531314440331e-27
JAZF1	-0.81207	4.38971914283526e-27
SIGLEC6	-1.28298	4.47707504440341e-27
GNAI1	-0.714728	5.39406964922416e-27
ELOVL4	3.94151	6.64025045761866e-27
MPL	-0.574134	6.83390608678521e-27
H1-2	0.91739	7.3751237249251e-27
RAB44	-0.860531	7.94481785171166e-27
NFKB1	-0.712002	8.15176811378604e-27
COLGALT1	-0.62128	8.3350818991391e-27
PDIA6	-0.460507	8.56210741116036e-27
ZDBF2	1.4501	1.03577885278972e-26
SMARCA4	-0.497737	1.0384549149553e-26
MTDH	-0.411496	1.05451145526196e-26
CD53	-0.842832	1.06134377214215e-26
BAG2	-0.641093	1.08001514682327e-26
LYST	-1.09389	1.30337556548647e-26
TPX2	-0.388829	1.30588124136983e-26
MACC1	-1.01823	1.44397807915653e-26
CD2	-2.46803	1.51666298327311e-26
ATP7B	-0.863988	1.59058126760501e-26
NKX3-1	1.00564	1.89237008893712e-26
SLFN5	3.43581	2.20315216324745e-26
MDH1	-0.5271	2.64697239014123e-26
IL18RAP	1.65608	2.90304020709642e-26
BAIAP2	0.871441	2.93270626709806e-26
ELOVL7	-0.840839	3.24825611743602e-26
DCLK2	4.84641	3.62572106306163e-26
IRF5	-1.08314	4.06567251014229e-26
EPB41L1	4.05511	4.09928432400868e-26
TRPA1	4.73499	4.61438722393662e-26
CYBA	-1.75785	6.55437196241023e-26
FAM110B	2.9021	7.00477327944554e-26
AK3	0.372265	8.79392998502943e-26
PDLIM5	-0.586436	8.81347531690426e-26
PSKH2	-1.37975	9.89868662983816e-26
EIF4G2	-0.266151	1.04868884558671e-25
FAM30A	-0.825545	1.08130174727584e-25
MAST4	-0.74607	1.17015819532197e-25
PGBD5	4.87655	1.36916893735959e-25
CNTNAP2	-3.83723	1.49355049085311e-25
ECT2	0.642583	2.0567754228146e-25
CSRNP3	4.60947	2.14376545615795e-25
FAM32A	-0.690103	2.22233808137212e-25
ZC3H12C	-1.0283	2.25024750294565e-25
ACTR2	-0.322061	2.3121799296321e-25
SESN3	1.15147	2.45361232198793e-25
KLRG1	-1.28002	2.61786633293197e-25
ANPEP	-0.778231	2.94210132911033e-25
KDM7A	1.88986	3.67413074993635e-25
SIDT2	0.956794	4.47004766300722e-25
FCGRT	-0.963305	4.71909544248572e-25
RAP1B	-0.64622	4.71909544248572e-25
KCNQ5	-0.674502	5.16077091272448e-25
POU3F2	6.5289	5.59765651725903e-25
CNTRL	-0.735811	5.61431705329105e-25
RIT2	4.6296	5.8921141919695e-25
TSPAN4	-1.0432	5.91425955040516e-25
SFXN3	1.99111	5.99374445625093e-25
GPR85	-0.888502	6.30602900979279e-25
TNFRSF1A	-1.16152	6.45456231955907e-25
PTP4A3	-1.40191	6.48851416100144e-25
FMNL1	-0.85654	6.74888271004081e-25
NDFIP2	1.6004	7.23824324952252e-25
ISYNA1	-0.865924	7.51608029069182e-25
FNDC3A	-0.701441	7.82750161418158e-25
STT3A	-0.34862	8.06010217330274e-25
MLEC	-0.415386	8.63670328548939e-25
IRF1	1.2188	1.11220097710687e-24
FGF9	5.46826	1.29028382942241e-24
EDEM1	-0.571363	1.53155213470488e-24
HAUS6	0.489109	1.73849631501477e-24
PCDH7	6.88985	1.99001616678372e-24
ACER2	1.69022	2.04135691233757e-24
PLD6	-1.19759	2.13033269329329e-24
SELPLG	-1.10018	2.2949358628557e-24
ETFA	-0.471401	2.39100977028857e-24
TBC1D10C	-1.20662	2.95853618857865e-24
NFIX	-0.723159	3.19977629982999e-24
SH3PXD2B	1.94782	3.5189633539631e-24
LDHB	-0.454654	3.53481083826848e-24
PKHD1	4.46255	3.59555841735973e-24
FCHSD2	-0.654687	3.78650045912797e-24
STK32A	3.57723	4.42036660452714e-24
CAPG	-1.35457	4.79633151707935e-24
CDH10	2.9489	4.93487146689078e-24
HAPLN3	1.05289	5.07971304268469e-24
GPRIN3	4.03071	5.15424209038487e-24
IFIH1	0.961143	5.23305463319243e-24
NOTCH2	-0.637289	6.14103078383695e-24
FAM98A	-0.46409	6.18075712911777e-24
TMEM98	1.69894	6.20124963756777e-24
CEP41	-4.53334	6.23473160886348e-24
PSMD14	-0.418281	6.63599391747026e-24
SYP	1.28141	7.17145173408012e-24
EIF2AK4	-0.480528	7.91836603835058e-24
ACSS1	-0.746637	9.19985051736254e-24
AATK	-1.89724	1.01825679426564e-23
SMIM7	-0.733906	1.04652514921748e-23
TM9SF4	-0.495436	1.12602079054716e-23
CAMK2D	5.34624	1.28938256415442e-23
CTDSPL	-0.996224	1.33988164224768e-23
KIFAP3	-0.649774	1.34195257200178e-23
CAT	-0.567088	1.43173596164362e-23
CDON	2.24276	1.68255627506227e-23
NUP210	-0.711708	2.0363163005613e-23
ADAM10	-0.585161	2.05280911598249e-23
JARID2	-0.611442	2.08789766041737e-23
SERP1	-0.416946	2.17035670211081e-23
KIAA0040	0.787656	2.43131256230074e-23
CDC37L1	0.690985	2.56830571657898e-23
RALB	-0.853263	2.61112488862255e-23
RANBP6	0.475693	2.72456392020252e-23
RCL1	0.345627	2.75147098732983e-23
MARCKS	7.49325	3.02719941568985e-23
PLPP6	0.749306	3.09052577522019e-23
BLVRA	-0.628812	3.20395749798611e-23
H2BC12	1.05086	3.63652826357239e-23
NIBAN2	-1.05415	3.97844528276439e-23
NCALD	-3.70713	4.4330456438254e-23
FUCA2	-3.54157	4.48325808970057e-23
UPF1	-0.459147	5.15274905791011e-23
PICALM	-0.437536	6.54572393343749e-23
HNRNPA2B1	-0.330395	6.72985944498546e-23
CMBL	-0.524554	6.85172433486533e-23
MMRN1	-0.803122	6.88133063776238e-23
TJP1	6.21549	8.71513667946068e-23
ATP2B1	0.849204	8.80097548401424e-23
SLC12A7	-0.773664	8.96619445733767e-23
TNFRSF21	2.84704	9.34158073102044e-23
SPI1	-1.20269	1.02365109242863e-22
BST2	4.00218	1.06702541696584e-22
IFIT3	1.22815	1.10354654487938e-22
MBP	-0.916152	1.19122173691544e-22
APP	5.8105	1.55237269126855e-22
SLC25A29	-1.09207	1.56319290168007e-22
GALNS	-0.62081	1.92812931726552e-22
SLC25A37	0.674758	1.97035289051588e-22
STMP1	0.586434	1.97329097040715e-22
SRC	-1.12076	2.37364665864713e-22
PDE3A	-0.768793	2.53069973128904e-22
GP6	-1.30357	2.84707522923802e-22
LATS2	-0.892724	3.00487100220259e-22
ADAMTS1	1.69416	3.24322396044204e-22
EPB41L4A	1.23217	3.39630662672968e-22
PLCB2	-0.536151	3.56418977743588e-22
BABAM1	-0.716638	4.88649238403834e-22
BAMBI	-0.711018	5.21640788966562e-22
LINC00861	-1.74306	5.79400840593226e-22
NFATC2	-0.936351	5.85678718577994e-22
NAV1	1.63959	5.85678718577994e-22
WASF3	0.975601	7.34097081846013e-22
AKT1	-0.610201	7.42102892132818e-22
EHD3	-0.542321	8.17398638415645e-22
TMEM65	-0.915459	8.60447820374048e-22
TENM1	2.40046	8.64402710832288e-22
IL21R	-1.14193	8.80188785754418e-22
ZNF317	-0.645771	8.85834094156736e-22
IL18R1	0.631535	9.36955639160991e-22
PPIE	-0.592201	1.00734921960349e-21
BEND7	2.99216	1.01830601357733e-21
RIPK2	-0.695358	1.03345899289728e-21
KAZN	0.850269	1.17078281542101e-21
ZHX1	-0.550857	1.20156225878854e-21
GCH1	1.71791	1.38067836897379e-21
HCN3	1.50486	1.4098266125463e-21
FBLN2	-0.591928	1.43508181259358e-21
MTUS2	1.74276	1.5723912323138e-21
FNBP1	-0.613341	1.63092501939169e-21
GATA3	1.95071	1.66489959043959e-21
DNM1L	-0.42886	1.68101530102485e-21
HDAC7	-0.815822	1.70059868712686e-21
CDK6	-0.73158	1.9515930762321e-21
NR4A2	2.48184	1.96950461135814e-21
EZH1	0.798675	2.00572242530606e-21
COL18A1	-0.725057	2.04245945793822e-21
B3GNT2	-0.517804	2.24687678128473e-21
SNX9	-0.747397	2.44480439353575e-21
GDF3	1.00884	2.61412980691399e-21
PLK2	2.30742	2.65215574506439e-21
ACP3	-1.49761	2.74190097166169e-21
EPHB6	1.62061	2.7462265215315e-21
HSP90B1	-0.312797	2.97789917466973e-21
MYB	-0.480851	3.04568861425718e-21
SETD3	-0.65293	3.13098956560506e-21
LRRK2	2.76164	3.46451819824791e-21
GLS	-0.427542	3.60508075127126e-21
OXR1	-0.669296	3.6873182199475e-21
MINDY2	-0.615249	3.72302083961314e-21
ABCD3	-0.464594	3.86144869310359e-21
ARAP2	1.80069	5.36994241395144e-21
ZNF703	3.52509	5.45529103571329e-21
SCYL2	-0.434319	6.15466985265743e-21
DCTN1	-0.397435	6.60342615151897e-21
DAB2	0.607243	7.45195100027388e-21
MAN1A1	-0.734605	7.47971707021715e-21
LOXL3	-0.992735	7.62771119702641e-21
EMC10	1.35118	1.00899751362161e-20
VIM	-0.450855	1.07739033956975e-20
RIN3	-0.955119	1.26584279773446e-20
IPO8	-0.475973	1.29246857989527e-20
TMPRSS15	-1.3631	1.4576163946516e-20
NTN1	-1.35491	1.50376651851754e-20
GFI1	1.28623	1.52369242346648e-20
AKAP8	-0.589736	1.59342535658337e-20
STARD3NL	-0.579022	1.66239782674865e-20
PHKA2	-0.744318	1.66911600057993e-20
ADD3	0.826767	1.75591690765305e-20
MET	1.10288	2.01459924104442e-20
CTSW	-0.769669	2.12750191214746e-20
TRPS1	3.48012	2.23183045596773e-20
PPP1R3B	1.08841	2.51746774476294e-20
IL1RL1	0.777382	2.69937529336876e-20
ITGB1	-0.368509	2.83975018637923e-20
OLA1	-0.378735	2.8707775924344e-20
ARHGAP29	2.17342	2.96024250292236e-20
TRIM7	2.31691	3.05568924409102e-20
RGS19	-0.923107	3.14784494463974e-20
ADCY2	4.7036	3.31279752514112e-20
ISG15	1.0802	3.50454567215456e-20
MAPKAPK2	-0.713402	3.70902336396486e-20
ANO2	5.43009	3.82889631171939e-20
LOC101928429	-1.18958	3.86649900218458e-20
FERMT2	1.41393	3.87289103056537e-20
DANCR	-0.541053	4.18435821590157e-20
PFKL	-0.558801	4.58722472800466e-20
ERCC6L	-0.859647	4.63129376568729e-20
STAT4	-1.07625	4.9190204007433e-20
PLAGL1	-0.849851	5.56189772402958e-20
TUBA4A	-0.893527	5.83461941874098e-20
CDHR1	2.28455	5.84314531431904e-20
FBXO25	0.912091	6.01296245768993e-20
LAMA3	4.47872	6.16743427574653e-20
SPTAN1	-0.56425	6.44827398032418e-20
CDIP1	-0.554893	6.52763351942507e-20
DDX60	0.848154	6.9229932722338e-20
PDIA3	-0.337505	7.28644150815498e-20
GDI2	-0.300371	7.56235147386265e-20
ACAP1	-0.698664	7.58485304002337e-20
WAS	-0.831674	7.69998871686789e-20
BCAT1	-0.485257	8.16270093153493e-20
RRAGA	0.571716	8.72847579924432e-20
SLC6A19	-1.13126	1.00678263878614e-19
BATF2	2.61987	1.02851493482715e-19
CRPPA	-0.935871	1.04113008090447e-19
ETV7	5.08062	1.14357003923893e-19
PFN2	1.03245	1.3439042658197e-19
TRABD2A	2.82841	1.35706844909256e-19
INPP4B	-0.828909	1.44978537736275e-19
INTS10	0.4682	1.45544017928954e-19
SESTD1	1.11362	1.56054144757019e-19
S100A4	-0.780089	1.56365035863089e-19
ALCAM	1.21449	1.82151233315468e-19
THSD7A	2.74401	2.10025920681794e-19
MRPL34	-0.770543	2.36152187709757e-19
ANXA11	-0.566452	2.43929556246237e-19
TNK2	-0.543383	2.49920139915131e-19
SV2A	0.800964	2.97545329848618e-19
QPRT	-1.25751	3.10337148839467e-19
PIP5K1B	-0.744633	3.15586547996952e-19
MICALCL	-2.01697	3.17718418878856e-19
CDKN1A	1.34567	3.17822321848671e-19
SLC37A2	2.16709	3.18443729871868e-19
CHD7	-0.572613	3.47543178959495e-19
CLECL1	-1.25417	3.55071070352103e-19
GGT7	0.695897	3.59645711751672e-19
DOK1	-0.647436	3.80207067220695e-19
GRB10	-0.365506	3.83978662564207e-19
TAOK3	-0.486851	3.92878689975121e-19
ABCA13	6.85258	4.21250528588423e-19
COTL1	-0.999116	4.54670685536068e-19
HSPG2	-1.06022	4.59429790958328e-19
SLC27A2	-0.570334	5.95283415843751e-19
SHCBP1	-0.47927	6.15509186257273e-19
PBX3	-1.02466	7.20527393929835e-19
MECOM	0.518428	7.22250850491697e-19
SLC7A8	3.69066	7.41840181606815e-19
CASP4	0.625791	7.47962623165394e-19
SAMD9L	1.14139	7.5189809220459e-19
BID	-0.562047	7.6672824573001e-19
SMURF2	-0.765375	7.78346673409067e-19
SAMD12	1.80973	8.22576061249689e-19
APOL1	1.51138	8.86135562352955e-19
CNR2	-1.15097	9.78522451535889e-19
CRTC3	-0.553104	1.03286633583737e-18
PLEKHA6	0.932916	1.04216817993695e-18
MINPP1	-0.691395	1.06403720954256e-18
VPS50	-0.762527	1.07178134803601e-18
EPHX2	0.662005	1.07431303704445e-18
KEL	0.674953	1.13095627904528e-18
ADGRG1	-1.09787	1.3119696055535e-18
COL5A1	2.28731	1.38227854194966e-18
IL1B	-2.59648	1.55833210707994e-18
HPSE2	-0.866752	1.60084340656805e-18
AP1M1	-0.563995	1.64997048179616e-18
SEMA4D	-0.734973	1.74567771664976e-18
WRNIP1	-0.492302	1.95186183303279e-18
CASK	2.75969	2.05547290388213e-18
RPS6KA3	-0.499751	2.09809109712684e-18
AKAP13	-0.511988	2.10830167004566e-18
RBFOX1	9.35714	2.22433463580279e-18
PASD1	-3.35186	2.28441513717284e-18
SDSL	1.06768	2.42062833311148e-18
CNBD2	3.10392	2.722115509459e-18
ADM	2.61726	2.83966645799672e-18
ACTL6A	-0.386099	2.88687780910381e-18
ZEB2	-0.481484	3.04094178466633e-18
NMT2	0.770512	3.17089350811256e-18
SOX21	1.86123	3.17394527940045e-18
AZIN1	-0.367102	3.39102695742929e-18
SRGN	-0.692976	3.40313102462228e-18
HS3ST3A1	-1.08394	3.51678026462396e-18
PAQR5	2.21988	3.51678026462396e-18
PITX1	-0.914858	3.63818485566213e-18
SH2D3C	-1.29676	3.71180581894738e-18
DECR1	-0.612385	3.98780399827462e-18
GPX7	-0.653042	4.60125183194121e-18
RENBP	-1.21812	4.75518965522721e-18
SH3PXD2A	-0.624347	4.79007657747733e-18
FLI1	-0.465001	4.82007493195419e-18
ECM1	1.67812	5.01167472942915e-18
PDE11A	2.03063	5.71200993358543e-18
UCHL5	-0.495103	5.92807055649865e-18
ITGA2	-1.03689	5.96438525380995e-18
LFNG	-3.15992	6.36751288462001e-18
GMPS	-0.397532	6.69045821413541e-18
DENND4C	0.463509	6.80464937076859e-18
DMPK	1.37343	6.83370221694626e-18
GABPB2	1.31891	6.84047202434355e-18
APOBR	-0.868249	6.95701800544775e-18
BHLHE41	1.39873	7.05397731878566e-18
CLSTN3	0.464427	9.08460080420696e-18
SERPINB6	-0.635035	9.45992138187276e-18
NLRC5	-0.547224	1.00330528410766e-17
LIF	1.86006	1.24138809586529e-17
ADAR	0.331084	1.30652812175086e-17
SEC63	-0.382042	1.36322318665452e-17
TGFBRAP1	-0.52308	1.47686675818917e-17
SLC2A13	2.50303	1.50614843028619e-17
ERP29	-0.458126	1.5377950347524e-17
SUSD1	-0.638153	1.65175285625187e-17
ARL6IP5	-0.566419	1.75358936301257e-17
DGKI	1.5138	1.82345256970403e-17
PRKCQ	-0.498521	2.11779910125499e-17
SMARCA1	1.5373	2.1552909528066e-17
UBL4A	-0.547194	2.34410844176227e-17
NAF1	-0.575495	2.40049231622243e-17
NGLY1	-0.474672	2.43833304717817e-17
TSPAN5	0.850879	2.80123846045316e-17
PIK3CG	-0.578432	2.85353646735349e-17
SMARCAL1	-0.500938	2.89237726123488e-17
SH3GL3	0.695295	3.11091558333302e-17
VAMP8	-0.659259	3.1458285209023e-17
PDE1A	5.8914	3.37287187985911e-17
DPY19L1	-0.550621	3.42435955105055e-17
TLR3	2.13787	3.51877642791614e-17
GPR141	-1.32571	3.62123778284932e-17
ALDH3A2	0.966125	3.62979801391543e-17
VAV3	-0.667288	3.79854417138613e-17
TYROBP	-2.69535	4.10292053331628e-17
ROR2	2.73538	4.12230019296509e-17
TUBB3	2.08773	4.38235768251499e-17
ZNF516	1.03355	4.41003404640674e-17
LYSMD1	1.0733	4.8735081402347e-17
EAF2	-0.956357	5.36717750710578e-17
FGF12	2.17619	5.36717750710578e-17
UBE3C	0.417696	5.44882219955925e-17
HOXA11	-1.20447	5.67245469708791e-17
RAB6B	-0.551571	6.29817213947031e-17
LIMK1	-0.685144	6.3336029255919e-17
TMEM131L	-0.524136	7.15076554846986e-17
RXRA	1.77605	7.19309270864446e-17
SLC39A8	-0.49025	7.60215533455032e-17
SSBP4	-0.768822	7.93500483144572e-17
PTPRU	1.27914	8.19650615604973e-17
ANXA9	1.12715	8.26643941765584e-17
SLC4A4	2.31371	8.44998513303006e-17
MYO5A	-0.552506	8.59576632111653e-17
APOL3	0.693895	8.71951859629808e-17
ILF3	-0.288733	8.94506929026424e-17
SPARC	0.592842	1.01428244763793e-16
TREML2	-0.636801	1.09318218097521e-16
LIMA1	-0.54249	1.12576220451119e-16
RNF43	-1.42655	1.15010702887127e-16
GALNT2	-0.398529	1.1665091501289e-16
C1orf21	2.74251	1.24799729196003e-16
SLC16A3	-1.41359	1.42443622515181e-16
HS2ST1	-0.425274	1.42443622515181e-16
JDP2	-1.56773	1.45189424044968e-16
NRROS	-0.540177	1.47407191184457e-16
MRAP2	1.10758	1.50415238192381e-16
AARS1	-0.425032	1.53334594652202e-16
ANKRD28	-0.517759	1.55488540072476e-16
TRIM22	1.10633	1.60200262466568e-16
RGS16	0.84927	1.66000628424976e-16
FREM1	0.457906	1.77952293690687e-16
FOXC1	-1.11429	1.82593135001502e-16
MLLT6	0.396545	1.84311900914722e-16
PCNX2	3.65293	1.92050672393204e-16
HLA-C	0.605442	2.01415626895513e-16
SIAH2	-0.467538	2.01415626895513e-16
DGAT2	1.59989	2.08833141308235e-16
ACSL6	2.7536	2.2304320816141e-16
PJA2	-0.382626	2.26507140846688e-16
RXFP1	-2.75309	2.31192865916362e-16
SOX4	1.09666	2.38893745671173e-16
PPIB	-0.341928	2.40076357927025e-16
ANXA3	-0.551499	2.44922700508333e-16
PCNX4	-0.458813	2.67248883183161e-16
PAX6	1.29584	2.8049587089282e-16
WNT5A	-1.74374	2.84218475821888e-16
SAMD5	3.30005	3.00749933822815e-16
SFMBT2	3.19677	3.11413476631844e-16
RALGPS2	2.56077	3.69340391259887e-16
ATP5F1A	-0.393537	4.10130391842867e-16
PDZD8	-0.42143	4.67188169118744e-16
BICD2	-0.449382	4.75756785692726e-16
GRK3	-0.683348	4.95295754048337e-16
GRIK4	-0.775665	5.02311182400614e-16
CHD5	0.837737	5.1431582122348e-16
NDFIP1	-0.401639	5.25492070652898e-16
CLNS1A	-0.335577	5.77630995959486e-16
N4BP2	0.826032	6.0261666591175e-16
TPD52	-0.533657	6.09617690847948e-16
CD300LF	-2.9786	6.2252573261328e-16
CYBRD1	-0.578257	6.56504187736374e-16
DOT1L	-0.611246	6.8892947201422e-16
OSGIN2	-0.521167	7.55027822589324e-16
NOP58	-0.345397	7.94384621046594e-16
RILPL2	-0.500258	8.41824144566443e-16
KIT	0.610201	9.03386542131564e-16
BBX	-0.45951	9.09787456592725e-16
ANKRD35	1.2822	9.81266578239088e-16
ASIC1	0.623322	9.97695633054396e-16
SLC9A3	-0.989089	1.00034667990057e-15
TIMP3	-0.929766	1.00606686964497e-15
RD3	-1.6807	1.00776942639149e-15
PPP2R5A	-0.640309	1.05363316233721e-15
CD47	-0.354163	1.05639190463825e-15
ZNF704	0.835408	1.09492401049261e-15
SPHKAP	3.31008	1.09492401049261e-15
RPL18A	-0.645158	1.26605190030124e-15
MYBL1	1.66031	1.29649794963566e-15
COL6A4P2	2.06902	1.30752997593634e-15
FRMD6	3.08746	1.30885473247015e-15
USP25	-0.421322	1.34571465623343e-15
ABCC5	0.645642	1.34571465623343e-15
FHL2	-0.512705	1.37579233992828e-15
ERG	-0.501514	1.41287835161504e-15
ATP9B	-0.826235	1.4131608825543e-15
APOL6	1.53065	1.42130849514943e-15
PDLIM2	-0.823031	1.57477129531901e-15
YEATS2	-0.38031	1.63852991618151e-15
CBX5	0.540788	1.66832506176759e-15
C4orf19	6.27269	1.79480813193187e-15
TRIM2	3.36797	1.84176918627978e-15
PIK3AP1	-0.660101	1.92830043299973e-15
RSU1	-0.364347	2.00587349572551e-15
KYNU	-2.42215	2.03278090754906e-15
SELENOF	-0.352657	2.04422511101385e-15
DENND5B	2.37909	2.19077553793831e-15
ITGAV	-0.61634	2.32551981010093e-15
PARP8	-0.7533	2.48391935529415e-15
MGAT4A	2.34601	2.69186530635537e-15
SFXN4	-0.889258	2.77418371743587e-15
SLC35E1	-0.46069	2.80682035547194e-15
ERGIC1	-0.465808	3.09455105144541e-15
PGK1	-0.517511	3.31831039529238e-15
CERK	-0.63351	3.33302231277665e-15
FGFR1	4.95676	3.37319869184281e-15
DPPA4	9.79349	3.37319869184281e-15
ATP8A1	-0.530067	3.41638088759961e-15
UBE2N	-0.390737	3.72557166242068e-15
P3H2	2.85479	4.0456299962136e-15
FAM210B	0.683563	4.64125153613382e-15
S1PR4	-1.21208	4.73338711799935e-15
FBN1	1.26143	4.78854843788178e-15
ADGRB2	2.4792	5.14127577654732e-15
C3orf20	-1.45915	5.34558061091961e-15
SIPA1L1	-0.53163	5.37547002194983e-15
LOC101448202	2.10044	5.49386189026207e-15
ABCF2	0.582918	5.70912992719739e-15
LRRC7	-0.568422	6.05506732521718e-15
TMEM209	0.617513	6.51161058398495e-15
HM13	-0.337139	6.58047304815053e-15
PLCG2	-0.685365	6.66258248643911e-15
ROBO1	0.589273	6.92590821363351e-15
CADM3	1.58076	7.21684015940186e-15
TRA2B	-0.255371	7.32881162536271e-15
ALDH18A1	-0.442652	7.43894898489778e-15
FAM184A	1.92013	7.5532345161554e-15
DCBLD2	-0.753858	7.63152709575347e-15
ARMC4	4.54476	7.63876958782562e-15
AMD1	-0.390773	7.64520441270099e-15
GSN	-0.830766	7.66428036941391e-15
SMS	-0.495016	7.73507807091453e-15
YBX3	-0.594902	8.06058962505873e-15
TRAM1	-0.310653	8.76522264081162e-15
CFLAR	0.560324	8.94246830815213e-15
DOK3	-0.959267	9.29326268679828e-15
MAPRE3	2.60238	9.79065845404559e-15
DIPK2A	-0.561203	9.84618857381333e-15
GYG1	-0.482426	1.06391765090451e-14
CSDE1	-0.215947	1.07073678193087e-14
CUX1	-0.500436	1.19843663217155e-14
NECAB3	0.917703	1.25698475818411e-14
CCT8	-0.299662	1.26436952564064e-14
TMEM132D-AS1	5.99725	1.27804620126149e-14
PLOD2	-0.563396	1.32980996457629e-14
STK26	-0.440024	1.33038160561348e-14
UNC13B	0.603182	1.33504911067297e-14
PRPF38B	-0.427109	1.36153381443633e-14
BPGM	0.774156	1.40080712307839e-14
SHFL	0.72101	1.41070741621717e-14
CD44	-0.727873	1.46338316032221e-14
TPGS2	-0.35747	1.46426268400923e-14
NDST1	-0.536936	1.46614805453656e-14
HEYL	1.03852	1.47368442245235e-14
GAPT	-0.646414	1.48046724014691e-14
TSPOAP1	1.23411	1.5492721086388e-14
SLC4A2	0.445277	1.55119693334281e-14
CCDC171	0.558538	1.57681967561788e-14
LINC00479	9.64848	1.61702840304196e-14
KDM2B	-0.470984	1.65704082295832e-14
FLNA	-0.312812	1.68089790132645e-14
SART3	-0.340527	1.71711850380328e-14
SVIL	2.45757	1.74761499719942e-14
SLC20A1	-0.395915	1.76267932475804e-14
CYP1A1	2.02319	1.95497026019453e-14
VAMP2	0.685138	2.02540083034989e-14
KANSL3	-0.402773	2.06170877563736e-14
HIP1R	0.815776	2.1032931762029e-14
PRDX6	-0.366367	2.16756698214002e-14
MTMR11	2.053	2.20222667296599e-14
YARS1	-0.336344	2.25642291607335e-14
USP2	0.936694	2.28501091591171e-14
PTPN7	-0.36315	2.31484974225538e-14
ANK2	-1.46045	2.31814524832649e-14
ZFAND6	-0.450609	2.32100599837639e-14
HSPA5	-0.287339	2.3536847320886e-14
ABCA4	1.77214	2.42632997938891e-14
PLPPR2	1.61032	2.48547070928079e-14
ARNTL2	-0.667546	2.490313487938e-14
NAE1	-0.428814	2.59685103497482e-14
HNRNPF	-0.30693	2.64862867379273e-14
S100A6	0.563835	2.65274668268592e-14
AMIGO2	1.07703	2.75762263310625e-14
MGLL	1.29668	2.84727356622372e-14
COL2A1	-1.20216	2.85071296400927e-14
SH3KBP1	-0.560152	2.95476495322755e-14
DOK5	9.45854	3.01337576213623e-14
PTGR1	1.21864	3.17574245178531e-14
PEBP1	-0.404961	3.31275966991517e-14
EIF4EBP1	-0.651896	3.46828702502572e-14
IFIT5	0.965314	3.48890113427758e-14
ALDH1A1	-0.56864	3.55382381958229e-14
TDRKH-AS1	2.01359	3.55662845098165e-14
IVNS1ABP	-0.440241	4.02842815049045e-14
KIF5B	-0.305103	4.24775580041449e-14
CYP2J2	1.84555	4.45775691591554e-14
IRS2	0.777517	4.56703943886553e-14
STOM	-0.588481	4.57175473428833e-14
ADK	-0.540523	4.73809022831166e-14
PTMS	1.12897	4.870708674126e-14
ANKRD26	1.65074	4.90113149643664e-14
IRF7	1.06826	4.91514493573665e-14
SLC4A8	0.790462	4.9747614963799e-14
HIF1A	-0.424836	5.83420164835847e-14
SLC10A4	-0.876906	5.90633564642789e-14
VANGL1	-0.353438	6.00733197077176e-14
LDLRAD4	-0.440824	6.27855749374897e-14
TMEM106B	0.638844	6.86646876806501e-14
CYFIP1	-0.399593	7.25749303969672e-14
LINC01822	3.81145	7.39780379740491e-14
UBE2Q2	-0.537456	7.74117689121473e-14
CRLS1	-0.562067	8.03006431575185e-14
GALK2	-0.710202	8.75253349823488e-14
NPM1	-0.347134	9.35793867994056e-14
TIPARP	-0.507172	9.60456941018482e-14
SUMO3	-0.370884	9.7063722733534e-14
EIF2AK2	0.58864	1.00140843895672e-13
IFI44	0.608841	1.00581586188468e-13
TMCC3	0.777146	1.00581586188468e-13
MUC15	1.07539	1.02232757057529e-13
CRYBG3	0.890979	1.03346327479406e-13
ANGPT2	-4.8054	1.16161391251805e-13
CCDC50	0.519379	1.21665511242477e-13
YTHDC2	-0.605921	1.21939298238797e-13
GNB4	-0.471617	1.23758414018352e-13
ANKFN1	2.93937	1.25557968577502e-13
AMOTL2	2.95273	1.30456107687405e-13
NARS1	-0.307214	1.32449648581967e-13
ARPC4	-0.52899	1.36889744572188e-13
IMPDH2	-0.354023	1.37455545045167e-13
PRKACA	0.374946	1.39842324663611e-13
PIK3CA	-0.446426	1.41480979405848e-13
DMWD	0.845696	1.43126627039643e-13
TUBB2A	1.08773	1.43156382045346e-13
MRPL45	-0.424002	1.4328962526392e-13
SMPDL3B	-1.00763	1.4844562530995e-13
PRAG1	3.86336	1.50743683596794e-13
RGS10	-0.731292	1.52027549939154e-13
INAFM2	-0.447062	1.55424815596332e-13
ENO2	0.407173	1.70088277181609e-13
CAVIN2	-0.356326	1.70631418168133e-13
MDM1	-0.617206	1.72148467193139e-13
MRPL30	-0.360767	1.77883943080187e-13
FMN2	9.25281	1.79407193891752e-13
CAPZA1	-0.267305	1.82752004131224e-13
RPTOR	-0.41326	1.84728349024216e-13
CHPT1	-0.432437	1.88174615583122e-13
MLC1	-0.435053	1.91848349845907e-13
LRAT	1.74441	1.92012410651994e-13
HDLBP	-0.324367	2.06807716527363e-13
NCAM2	1.14836	2.23809900610101e-13
CCT7	-0.320274	2.41839822111075e-13
STT3B	-0.427883	2.45189694965796e-13
KLHL24	0.911569	2.59608202352985e-13
RSRC1	-0.454061	2.61511488685061e-13
WWC3	-0.646597	2.67745225171853e-13
RANBP9	-0.416974	2.72398988127418e-13
BANK1	-0.851937	2.74395854978678e-13
ITGBL1	-1.59623	2.79729932688673e-13
RAP1GAP2	-0.734972	2.80272181232685e-13
CTD-3080P12.3	-1.81568	2.82333883313287e-13
ARHGEF11	0.602848	3.01012482830789e-13
HADHA	-0.323574	3.01847360559637e-13
PAQR7	-0.510034	3.04158895405887e-13
HBBP1	-0.637254	3.12083203765274e-13
ITPR2	-0.633263	3.28115689057529e-13
MEF2A	-0.372594	3.28533736972464e-13
TM7SF3	-0.385308	3.38026210287156e-13
ST6GALNAC5	1.14657	3.38026210287156e-13
RHAG	-0.414219	3.49590541971273e-13
PHETA1	0.775496	3.58142233612842e-13
EPHA3	6.52735	3.66573854155411e-13
KLHL6	0.371413	3.68354585130605e-13
TMPRSS3	-0.809591	3.77493716292183e-13
NTRK3	1.96788	3.81705088183949e-13
KHDRBS2	4.38009	3.84679702550987e-13
C15orf39	-0.494384	3.97381296133144e-13
GASK1B	2.67776	4.03276582580844e-13
NLRC3	-0.482262	4.05814200229489e-13
ST3GAL5	1.65695	4.07225943790361e-13
ZFP36L2	-0.410308	4.49117347142619e-13
SIMC1	-0.709814	4.49117347142619e-13
WFDC1	-1.01951	4.54817203320779e-13
SLC35F6	-0.620579	4.58685606902157e-13
TRAF5	-0.884521	4.61994014123702e-13
BRD4	-0.402456	4.79179019413836e-13
PTPRJ	1.64395	4.85872670344008e-13
LAMA2	2.55111	4.91165348208731e-13
PLVAP	-1.52871	4.98405714596803e-13
AHI1	0.809172	5.04850379318257e-13
ETS2	-0.306844	5.05761551667081e-13
LINGO2	4.47481	5.29832113760236e-13
ADGRL1	0.540366	5.31813199243737e-13
CYB5R4	-0.350505	5.33986672904548e-13
PLCL2	2.86178	5.59546350708462e-13
RAD51AP1	-0.477238	5.99623668657543e-13
SLK	-0.401504	6.01994581803475e-13
GUF1	-0.556535	6.15984063683876e-13
IFI27	4.73218	6.34420015254826e-13
YPEL5	0.674833	6.37181045263243e-13
PTPRF	1.80751	6.39213120020329e-13
PLEKHH2	2.30834	6.86373635977788e-13
SP110	0.627453	7.87622072079709e-13
KIAA2026	0.345114	7.87622072079709e-13
PDCD10	-0.358555	8.12631718463849e-13
SLC7A5	0.245691	8.44643299500691e-13
ATP5PO	-0.298536	8.73107628506819e-13
EPS15L1	-0.495535	8.8351670965008e-13
LOC653712	-1.6156	8.84468321434202e-13
IQSEC1	-0.550075	9.03359747773767e-13
KCNK9	3.67605	9.13854684455295e-13
TP63	2.16273	9.21568790350018e-13
TOM1L2	0.774699	9.23592423310203e-13
IFIT1	1.62146	9.36671525825021e-13
MFNG	-0.524068	9.39555895056567e-13
ACAT1	-0.407321	9.79151410153379e-13
TALDO1	-0.361322	9.91507470064946e-13
SHLD2	-0.593581	1.00159112660243e-12
UCP2	-0.48964	1.03511853850068e-12
ZAP70	3.03377	1.05458868757635e-12
GALC	-0.480953	1.1153997050263e-12
IQCB1	-0.395523	1.13457282477565e-12
VAMP1	0.944591	1.13457282477565e-12
CNTN5	2.46887	1.16281098668927e-12
GIMAP6	0.53396	1.16893035688358e-12
RAP1GDS1	-0.423688	1.21389514464769e-12
UTRN	-0.604506	1.22163112691233e-12
SEPTIN9	-0.452644	1.24993695190429e-12
BMF	1.30546	1.26186661712551e-12
RUNX3	2.09897	1.26745804193733e-12
ADGRE5	-0.762273	1.28006772107279e-12
TLK1	-0.36958	1.32010950581669e-12
SLCO4A1	-0.663065	1.32830573787004e-12
SESN1	-0.552274	1.3333631383551e-12
TUBA1A	0.865364	1.34306943507695e-12
PTPRK	1.08294	1.40261085415604e-12
FLNB	0.552847	1.43492577208019e-12
DPPA2	8.91829	1.47046797692825e-12
IKBIP	-0.628592	1.50029206354134e-12
ANKMY2	-0.564827	1.50425881533628e-12
RAB14	-0.292566	1.50756447199209e-12
BAHD1	-0.442118	1.5244916931003e-12
TGFBR2	-0.528599	1.55311968878456e-12
IQSEC3	-0.530302	1.59157457083763e-12
MYL9	-2.5216	1.59157457083763e-12
DNAH8	1.98533	1.66034232468769e-12
TIMM8A	0.577612	1.66034232468769e-12
COPS2	-0.34068	1.78901808744974e-12
BTG3	-0.714762	1.81178817411529e-12
HK2	-0.662209	1.82302073971384e-12
YES1	-0.927064	1.86427576493057e-12
PSME2	0.490261	1.92742510674847e-12
OSBPL5	-0.594404	1.95545349362261e-12
ARMCX2	7.67878	1.96773182915957e-12
PHKA1	0.566956	1.99768618208886e-12
MRPL3	-0.330556	1.99823238957012e-12
TBC1D4	-0.253466	2.00344171366811e-12
SMIM24	-0.741962	2.00344171366811e-12
LMO7	0.792756	2.01056445911771e-12
HPCAL1	-0.675269	2.03642438997259e-12
CTBS	-0.6981	2.06361902921857e-12
TEX30	-0.844893	2.06361902921857e-12
D21S2088E	1.64129	2.07071252347148e-12
SYNCRIP	-0.297241	2.10147704938725e-12
CDC123	-0.333795	2.10188258153226e-12
IRF2BP2	0.343508	2.14439179449967e-12
RBPMS	-1.19155	2.15271569332231e-12
PLEKHO1	1.15753	2.37268238113714e-12
PLA2G4A	-0.923714	2.41099404769815e-12
ST8SIA1	1.95253	2.42856575236233e-12
ACTG1	-0.252962	2.47606261425806e-12
PRICKLE1	-0.652332	2.51511403713348e-12
CD46	-0.607438	2.53577239936619e-12
ANO6	-0.352504	2.53577239936619e-12
FAH	-0.407794	2.5764604484857e-12
MYH10	-0.386648	2.65017408751557e-12
CAMK2N1	1.23943	2.72279631418943e-12
GPD2	-0.986928	2.72547729963264e-12
NUDC	-0.424657	2.77701158127416e-12
CREB3L2	0.349939	2.77701158127416e-12
KLHDC10	0.529066	2.7818124703866e-12
ZFR	-0.294083	3.02942043677403e-12
MTREX	-0.290637	3.05200229261245e-12
ZPLD1	3.26316	3.22229456161831e-12
C1GALT1	-0.480047	3.30909960941013e-12
ADCYAP1	4.89476	3.33251443387836e-12
DNAJC2	-0.469288	3.34528931009001e-12
CDC42EP3	0.44614	3.42016293916934e-12
CR1	1.4451	3.44815624849718e-12
IL4R	-0.703281	3.44815624849718e-12
ZNFX1	0.406579	3.4896478286132e-12
ARHGAP4	-0.508239	3.52555015338883e-12
CHPF2	0.504468	3.53167261914822e-12
BEX5	2.8133	3.61521063202465e-12
KATNB1	-0.573939	3.69393171787506e-12
ITPR1	-0.45789	3.95857260569303e-12
SLC19A1	-0.538359	3.97298792975971e-12
HAUS8	-0.579386	3.97298792975971e-12
IFI30	1.36899	3.99833196117683e-12
CD33	-0.485711	4.20677645499085e-12
SLC30A5	-0.36211	4.23215854087519e-12
FMO5	1.26875	4.23733249635368e-12
SLC37A3	0.784215	4.34027838509758e-12
JMJD1C	-0.55775	4.34331625168144e-12
ZMIZ1	-0.443424	4.38956436852195e-12
MRTFA	-0.441609	4.53297891147359e-12
MCFD2	-0.353385	4.83665714121902e-12
FAM98B	-0.3445	4.96331881819876e-12
DCAF6	-0.431666	5.09458614439655e-12
SNX3	-0.333782	5.33189845306436e-12
RBBP7	-0.356201	5.33669044207688e-12
LTBR	-0.481311	5.49695308776869e-12
ZMAT3	-0.703207	5.49754127303701e-12
ARHGEF6	-0.315463	5.49999045602348e-12
PPHLN1	-0.380583	5.50967574977964e-12
MAGEF1	0.867532	5.66726710360075e-12
FOXD1	1.90675	5.70716749260467e-12
KCNK2	8.70926	5.73334485922079e-12
TFDP1	-0.329306	5.79891389505438e-12
IFITM2	-0.716907	5.88297869181482e-12
SCD5	3.49568	5.90614866936997e-12
CD244	-0.753271	6.0836036552685e-12
CASP1	2.23249	6.27970404412222e-12
CENPJ	-0.474311	6.46344186707523e-12
INF2	-0.436878	6.75683468101642e-12
P2RY1	-0.392871	6.85451981010879e-12
GNB3	1.13633	6.94162760434188e-12
MME	3.17334	6.94779235804387e-12
LIMCH1	-0.640336	7.11508959775954e-12
TGFB1I1	-0.988272	7.32827409318316e-12
CSTB	-0.523139	7.38356937287071e-12
NETO1	3.69828	7.63395665045763e-12
PPM1F	-0.521201	7.98576199644396e-12
NIN	-0.504408	8.02435898839525e-12
RASAL2	-0.756777	8.15853543115608e-12
AGPAT2	-0.677728	8.46906444455427e-12
MCTP2	-0.42358	8.4831876845327e-12
PPIG	-0.319389	8.64919675257825e-12
SLITRK5	0.718579	8.84272195474399e-12
TSPAN12	1.32956	8.89831630242334e-12
LAMP1	-0.311581	9.28820760399748e-12
TBKBP1	-0.741933	9.38877116921703e-12
SARAF	-0.336752	9.70801647427298e-12
USE1	-0.825602	9.90921935742105e-12
NET1	-0.341064	1.002858456544e-11
APBA2	-0.38549	1.00604648368614e-11
VASP	-0.815397	1.02638421765655e-11
PLEKHF2	-0.419009	1.02638421765655e-11
ABCG2	1.84767	1.04048860666491e-11
SLC23A2	-0.501353	1.05051538630067e-11
ABCC4	-0.351757	1.05447085577066e-11
FASTK	0.582365	1.08617078635648e-11
PAN2	0.496327	1.11916680838232e-11
CNTNAP5	4.07759	1.13482845249541e-11
FAM111B	0.660599	1.14950128675334e-11
SOS1	0.569546	1.18177003357298e-11
CRISPLD2	2.70287	1.18913148705394e-11
HNRNPH3	-0.266556	1.19767107496866e-11
ZYG11B	0.50929	1.21852302298198e-11
RABGAP1L	-0.647895	1.2459061279142e-11
ENPEP	4.94676	1.2759093325153e-11
SNAP23	-0.398528	1.2765061095785e-11
CACNB2	1.23893	1.31417265643153e-11
HMGB1	-0.315284	1.31887011555772e-11
USP39	-0.350544	1.37660562069867e-11
TNS1	-0.588345	1.39182432927203e-11
TAFA2	2.67514	1.41115980203426e-11
TSPAN7	0.737121	1.45083438082693e-11
GPR162	1.12824	1.47921045951926e-11
TMEM140	0.904554	1.5393145655406e-11
TMSB4X	-0.64034	1.55568762413013e-11
SYT4	8.48022	1.56382516611284e-11
STAM	-0.434277	1.65072802039346e-11
NEO1	-0.52246	1.69040897382358e-11
MORC1	8.47957	1.70128893526617e-11
METTL5	-0.418968	1.71659073268241e-11
ARL2BP	0.533693	1.73300166424758e-11
EPAS1	1.80497	1.78117375632285e-11
CSK	-0.393684	1.82257348894203e-11
HIP1	1.20963	1.82983214072026e-11
GPC3	2.49994	1.83706071437185e-11
ID3	0.731634	1.9206373452916e-11
PPP1R14A	-1.26178	1.93928158456467e-11
RASSF3	-0.42126	2.02869946179073e-11
GASK1A	-1.56528	2.10133425736536e-11
MAP3K9	1.64887	2.17383603702033e-11
EEPD1	1.62389	2.17785716544624e-11
AKAP5	0.843583	2.32151221764492e-11
ARHGAP32	1.08595	2.36938560222854e-11
B3GALNT1	-0.571511	2.45719284757317e-11
LYAR	-0.34465	2.49608047790268e-11
UBE2J1	-0.394391	2.49625544327402e-11
CALR	-0.27322	2.51002570405237e-11
RELN	-0.615051	2.54760384591768e-11
TLN2	1.11845	2.67743697629356e-11
AIFM1	-0.364763	2.71593563112721e-11
SLC18B1	0.823178	2.71593563112721e-11
PTCHD1	2.48403	2.72724313870195e-11
PCYT1A	-0.298445	2.81485431816051e-11
BLVRB	0.623292	2.84030669620042e-11
HNRNPC	-0.273364	2.84324986693406e-11
LOC730101	0.57848	2.8759631687579e-11
CCDC124	-0.520797	2.9350242535389e-11
SDCBP	0.29876	2.98160556827191e-11
EGLN3	0.995602	3.00682916197026e-11
ITPRID2	-0.29351	3.05099711048653e-11
UAP1	-0.557302	3.1439634491813e-11
PPP1CC	-0.227099	3.15238478857864e-11
ANKRD11	-0.331314	3.21895342397559e-11
CREG1	-0.460857	3.43882986058566e-11
NELL2	4.46765	3.44081015190395e-11
KRT8	1.2375	3.45228544456358e-11
GSTP1	0.568259	3.51287975845199e-11
PTPN22	-0.577662	3.59106666682325e-11
CHKA	-0.466598	3.86380359559461e-11
UBR3	-0.376421	3.90313728335563e-11
CAPN2	0.919555	3.91833746327871e-11
SEPTIN6	-0.326732	3.92970540019949e-11
MAPRE1	-0.233971	3.95730063494337e-11
EFNA5	5.42878	3.99008015157798e-11
LHFPL2	-0.631755	4.00691861352697e-11
LIMD2	-0.731667	4.10219946700974e-11
SNX2	-0.417514	4.11303525063903e-11
P4HA1	-0.788348	4.13716274728923e-11
SQOR	1.62608	4.14578350895823e-11
PHACTR1	-0.600674	4.36764754843077e-11
WIZ	-0.421417	4.42693744887528e-11
SP9	-1.48557	4.44317018927694e-11
VRK2	-0.499471	4.62158785999943e-11
PPT1	-0.261356	4.66145857737771e-11
GRTP1-AS1	-2.01117	4.72129586751714e-11
GJC1	2.33399	4.77844823017411e-11
FAIM2	3.30084	4.88002698810305e-11
DNMT1	-0.250742	4.92379449042589e-11
APBB2	7.20897	5.00689320135453e-11
DCHS2	8.34789	5.01702520208535e-11
RPS23	-0.29445	5.02286003996175e-11
CBFA2T3	-0.400654	5.09587646386671e-11
XBP1	-0.473556	5.09622504703562e-11
SHROOM3	8.37623	5.13397438841292e-11
SLC13A3	-1.66698	5.19179981841946e-11
EIF4EBP2	0.286973	5.24793494345513e-11
RUNX1	-0.37666	5.42395196021131e-11
KLF6	0.720072	5.45841865679119e-11
EED	-0.452313	5.5134985292359e-11
HDC	0.327081	5.51870588959725e-11
UNC80	4.56318	5.84986697346039e-11
MED12L	-0.698026	6.02919880915769e-11
ZNF664	-0.265707	6.15985857725037e-11
IFNGR1	-0.486235	6.2179888663467e-11
FNDC3B	-0.871183	6.23216973605519e-11
CAV1	3.03429	6.32418439125284e-11
SIGLEC12	-2.30909	6.47441689154624e-11
KRCC1	0.945831	6.56458104530476e-11
CCT2	-0.29206	6.81782807812237e-11
EEA1	-0.514832	6.83104986205465e-11
CD151	-0.447952	6.88388619609717e-11
GLUD1	-0.452995	6.91532515892515e-11
AGK	0.434169	6.92428593829748e-11
LURAP1L	0.986093	7.13173130080638e-11
WWTR1	2.69458	7.35973652367495e-11
TXK	-1.87226	7.39953039928136e-11
ANO3	1.86184	7.41378278859796e-11
CD200R1	-0.726586	7.53375990792414e-11
PLEKHG1	0.81948	7.57072898680903e-11
STK32A-AS1	4.01678	7.72036527982745e-11
NRIP3	-1.11966	7.81444911589197e-11
CFAP97	-0.388632	7.83166015976096e-11
RBIS	-0.408488	8.31309833859897e-11
CNTN1	8.19134	8.31309833859897e-11
STK24	-0.292973	8.55990987526986e-11
RNPEP	-0.587399	8.68040988962501e-11
SF3B3	-0.279054	8.68912275135056e-11
TMEM156	-1.68611	8.7929656239767e-11
FAM230C	0.941185	9.02390268638787e-11
PRUNE2	-0.891053	9.25212448549144e-11
LAMB1	0.593201	9.31754369725740e-11
STC1	5.22818	9.38785843777054e-11
NFIC	-0.525796	9.43115959441954e-11
ICAM4	0.445129	9.80620994415323e-11
TYMS	-0.415237	9.83795488545882e-11
LINC00668	8.25666	1.01192949010104e-10
CDCA7	-0.479189	1.01884636129049e-10
LOC100506422	1.752	1.03964179149942e-10
EDIL3	8.27987	1.05866259083193e-10
BCL9	0.497276	1.0713999528073e-10
ZSCAN18	2.37264	1.09083483041461e-10
ATP8B4	-0.692328	1.09851923265293e-10
FAM53B	-0.491018	1.12865249864234e-10
ERP44	-0.457121	1.13285348144172e-10
HSD17B11	-0.407382	1.13285348144172e-10
EZH2	0.344204	1.13980428183447e-10
SMAP2	-0.35691	1.17037803449647e-10
XAGE3	8.18863	1.17754950010463e-10
HNRNPAB	-0.343416	1.18835511341949e-10
TGFBR3	4.04771	1.23065117932507e-10
PIEZO2	8.21669	1.23554032489576e-10
LPAR5	-0.664255	1.23554032489576e-10
IMPDH1	-0.486201	1.28614388129335e-10
PABPC4L	1.25039	1.29507991417689e-10
ROCK1	-0.366394	1.30997433925416e-10
GOLM1	0.40294	1.33460347933707e-10
CUBN	1.3746	1.38927371751579e-10
ERC1	-0.351283	1.39057109737612e-10
XRCC2	0.629598	1.44826219969812e-10
PAPSS2	-0.586198	1.46493095275911e-10
PLEKHA5	-0.402839	1.48836069623176e-10
SMO	-0.898893	1.5122916509625e-10
NFIB	-0.427489	1.5612138609064e-10
GLRA3	-1.7594	1.56800448470458e-10
KLHDC8B	0.639877	1.57010185824716e-10
HDGFL3	-0.324436	1.61221475967097e-10
EGFR	8.14894	1.7310737233152e-10
GP5	-0.865796	1.73229904556751e-10
RIMKLA	1.33966	1.76183967815838e-10
DPYD	-0.986508	1.80614093088728e-10
CA8	-0.403117	1.82137369090687e-10
APOC1	1.22334	1.94558666538307e-10
XRCC5	-0.201958	1.99833970921049e-10
ANP32A	-0.247158	1.9992301500652e-10
DUSP3	-0.406432	2.00214848108331e-10
PTK2	-0.321868	2.0036958853362e-10
MTIF2	-0.372726	2.12604493685387e-10
CTSH	-0.837384	2.16586235617672e-10
PCDH17	1.41396	2.28217128886003e-10
CNNM4	-0.73388	2.33728809908199e-10
ADGRV1	-0.702282	2.33780466880415e-10
ARHGAP9	-0.740664	2.35530836138758e-10
RGMB	1.36686	2.35530836138758e-10
KTN1	-0.318736	2.36977007198261e-10
GYPC	-0.428558	2.39497718334283e-10
RAB3IL1	-1.55521	2.45316831646164e-10
ROCK2	-0.339834	2.47223156828108e-10
GLB1	-0.395323	2.4941841722393e-10
PARVB	-0.449583	2.56265084773089e-10
KIAA0895	2.39835	2.58285773053679e-10
SEC62	-0.317583	2.60793032540328e-10
SCPEP1	-0.620462	2.65012150443697e-10
TTC27	-0.458942	2.72440447325046e-10
XAF1	5.82438	2.72567762191784e-10
FGD4	-0.62466	2.75729422875999e-10
TAGLN2	-0.296883	2.76059758881861e-10
CD4	-0.718177	2.76059758881861e-10
SEMA6D	8.05365	2.82458737093811e-10
AMHR2	0.522655	2.88953859564471e-10
CD37	-0.468794	2.91903374154554e-10
ADCY6	-0.579651	3.00551536264461e-10
CD164	-0.317047	3.03001377148902e-10
STAG1	0.32266	3.18417710302569e-10
VDAC3	-0.279119	3.20662419214968e-10
DNM1	0.609581	3.20662419214968e-10
ADAMTSL1	8.02278	3.22968191661984e-10
TNFAIP8L2-SCNM1	1.46459	3.31586953940372e-10
MAX	-0.325268	3.32085729291784e-10
KDM1A	-0.262624	3.34317955180867e-10
MINDY4B	-1.6021	3.35251514114914e-10
BAGE	2.44237	3.36843837258219e-10
KALRN	0.651001	3.42182969136866e-10
DEF6	-0.6069	3.43974348647862e-10
NRG1	2.82342	3.44673744719685e-10
ERH	-0.284463	3.47086853181442e-10
PTOV1-AS1	0.676078	3.48368327997084e-10
GABRA5	6.89841	3.61067040869325e-10
SLC6A6	-0.501844	3.62848751715944e-10
CCRL2	-0.680187	3.6910944860067e-10
LAT2	-0.895928	3.7625584071204e-10
UGDH	0.559282	3.91640646002073e-10
ACTN2	4.6958	4.05461016985267e-10
STRIP2	1.11134	4.05628581311772e-10
IARS2	-0.353378	4.05628581311772e-10
THY1	0.47396	4.06007200131667e-10
RPF1	-0.309102	4.16217321177759e-10
ABI2	0.297937	4.24096803226174e-10
M6PR	-0.287657	4.33570935811735e-10
RAPGEF2	-0.405991	4.34738316815484e-10
EGF	1.45503	4.38895604653335e-10
AFAP1-AS1	-0.503109	4.40049209972088e-10
EEF1AKNMT	-0.409022	4.43481457698904e-10
CCM2L	2.97446	4.45443758888018e-10
PGLS	-0.765047	4.45612884036952e-10
PRNP	0.901511	4.5782628013995e-10
OGDH	-0.336887	4.58666979505079e-10
ROBO3	0.585599	4.58666979505079e-10
EIF2S2	-0.264081	4.58951636879131e-10
SH2B3	-0.398827	4.73315394663092e-10
TNS2	1.6432	4.75619612195699e-10
LRRFIP1	-0.321156	4.77458499202997e-10
COMMD7	-0.372991	4.82086648888036e-10
RELT	-0.487481	4.85566850782258e-10
TNFSF9	1.17194	4.91400451369836e-10
PKP2	2.88183	5.05063080044987e-10
PIEZO1	-0.33576	5.09181931083594e-10
CAMSAP2	1.62977	5.13755982720357e-10
PHLDB2	4.23248	5.15326661561623e-10
AP3M2	0.386484	5.2996449267881e-10
ADAM23	2.44156	5.31782492228198e-10
VPS41	0.34547	5.35681119898171e-10
GDI1	0.474821	5.37428183637544e-10
ATF3	1.65508	5.40155284132238e-10
ECPAS	-0.347054	5.43257545923321e-10
NEGR1	3.33649	5.43257545923321e-10
ST6GALNAC1	-0.570746	5.57007575395915e-10
TMSB15A	2.03548	5.58291103150872e-10
MCM6	-0.242092	5.64240534070665e-10
MAPRE2	-0.283135	5.65333941839831e-10
RAI14	0.392162	5.70562312811819e-10
SATB2	-0.408352	5.7249663739321e-10
PEX26	-0.482871	5.72579212956351e-10
PLAGL2	-0.295737	5.79800243469041e-10
FOXO4	0.515966	6.01541318803037e-10
CDKL1	-0.573315	6.1040661333655e-10
TNS3	-0.311282	6.19758013963156e-10
ADORA2B	-0.535	6.29535201068736e-10
MRPL1	-0.458172	6.48459048483738e-10
ARPC2	-0.335186	6.6586061651217e-10
IRAK1	-0.307814	6.68248354798896e-10
U2SURP	-0.293412	6.85913654799079e-10
PTMA	-0.388491	6.92666995541516e-10
ANKRD52	0.37107	6.93130355746803e-10
JPT1	-0.312766	7.05551591827777e-10
PGD	-0.332186	7.52017345458376e-10
DUSP7	-0.461132	7.52017345458376e-10
AQP3	1.69694	7.55555000940463e-10
ERBB4	1.94116	7.58435518029057e-10
RPS6KA4	-0.57232	7.64956381617276e-10
LRATD1	7.80174	7.66229990246328e-10
PKLR	1.13293	7.83635703443622e-10
USP15	-0.307635	8.08442043430007e-10
AIF1	-1.20498	8.12963258749746e-10
PTPN5	1.15345	8.13724183848898e-10
SCN1A	7.87472	8.17338461898669e-10
KDM1B	-0.44156	8.17338461898669e-10
MTURN	0.305477	8.17338461898669e-10
MEX3B	-0.434281	8.17581065402282e-10
URI1	-0.307913	8.2485627358008e-10
ANO10	-0.455287	8.38277649277704e-10
IMMT	-0.264515	8.41894242006276e-10
SLC17A9	-0.508922	8.79904499770913e-10
CHST3	5.79757	9.01098517612081e-10
ENC1	0.253013	9.07445450585486e-10
VPS13A	-0.526051	9.09297030664879e-10
NFATC1	0.617257	9.09771022898633e-10
C1orf198	0.719306	9.09872902743636e-10
TET2	0.588422	9.11172029305768e-10
TOR4A	-0.679411	9.21778037173509e-10
KCNN4	-0.75683	9.21778037173509e-10
TAC3	1.69538	9.50568789317532e-10
ATP1B2	4.27667	9.52736173542404e-10
PTPRG	-0.734093	9.65700503273874e-10
PMP22	0.809632	9.89652572743419e-10
TMOD1	0.810932	9.96778156835107e-10
SRSF7	-0.310251	1.01464571632313e-09
ARID5B	0.857674	1.01806676096252e-09
EIF3M	-0.235604	1.02013099450125e-09
VPS36	0.350706	1.02330794230923e-09
CELSR2	0.711868	1.03176786697486e-09
ISM1	1.61165	1.05442739919083e-09
SLC30A4	3.68474	1.06181889406978e-09
PKM	-0.524109	1.06756755892656e-09
PTPRH	1.83553	1.07682718465373e-09
TMEM50B	-0.443764	1.09235553498297e-09
MGST1	-0.402771	1.12918579594726e-09
CARD10	1.56404	1.14339272790239e-09
ITGA2B	-0.289722	1.1604299663388e-09
RNF19B	0.631084	1.19680911545337e-09
FGF13	-3.28061	1.30850912753822e-09
MAPKAPK3	-0.42321	1.31663568242775e-09
ZFYVE21	-0.726559	1.4341740627259e-09
SLC7A1	-0.370474	1.45265772361555e-09
SLFN11	-0.391053	1.47098869519745e-09
PCAT14	-0.603962	1.47476194989084e-09
TRIM21	0.572695	1.5785446810094e-09
ANKRD6	0.679684	1.58952689323776e-09
UCHL1	7.72126	1.59672684497885e-09
NPHP4	0.516352	1.6017765678609e-09
SKAP2	-0.433931	1.62419619920418e-09
TMF1	-0.422688	1.64862404199226e-09
HNRNPD	-0.272666	1.68905834916847e-09
SYNE3	-0.923986	1.71333326847925e-09
APLP1	1.71952	1.72117776929142e-09
CARS2	-0.424443	1.82038332347993e-09
MATK	-1.24224	1.84313753362134e-09
PSMA4	-0.27155	1.84538478076349e-09
SRPK2	-0.402297	1.85950013139371e-09
B3GNT7	0.528751	1.86577564308239e-09
RNF150	1.84166	1.95855956617479e-09
ZNRF1	-0.44162	1.98605574502329e-09
CD6	-1.24254	1.99980545453918e-09
STAC3	-0.748649	2.01679809248774e-09
PKN1	-0.532233	2.05228410357875e-09
RHOG	-0.373304	2.05997976103352e-09
IVD	-0.316266	2.07885000523832e-09
USP46	-0.558598	2.09068715583559e-09
RETREG3	0.471283	2.14873914935671e-09
EXOC4	0.358813	2.15318009723334e-09
TBC1D23	-0.369903	2.23229527544634e-09
DAPK1	0.388487	2.24223672393987e-09
CEP85L	-0.523944	2.24356035891671e-09
YAP1	6.67798	2.252430515424e-09
IL12A	4.65357	2.252430515424e-09
MCCC2	-0.392723	2.2623783272444e-09
CSGALNACT1	4.98906	2.29673791572141e-09
C1orf56	1.10982	2.30145329089327e-09
DUSP9	2.0631	2.31241605273034e-09
GSTM1	-0.587502	2.36798208696264e-09
LSM4	-0.428248	2.38423696776157e-09
EGFL7	-0.912778	2.38423696776157e-09
MINDY3	-0.534947	2.38423696776157e-09
LOC103611081	1.15862	2.42410380196856e-09
TIE1	-0.920924	2.43853205924181e-09
GRIA2	4.75895	2.44246785052019e-09
CERS4	-0.776749	2.47461133701639e-09
LANCL2	0.588418	2.56441408933771e-09
FBXL12	-0.432128	2.56662903901664e-09
PDCD6IP	-0.263818	2.5671081110993e-09
VAPA	-0.253056	2.57965219001408e-09
VGLL3	0.665882	2.58825125077256e-09
IFI35	0.980135	2.60399266578310e-09
HMGA1	-0.707567	2.72892708253263e-09
TSPAN15	-1.26004	2.73981931224775e-09
BIRC3	1.22236	2.74294100069019e-09
SPIRE2	1.39988	2.74294100069019e-09
SUMO1	-0.311583	2.772393078746e-09
COMT	-0.512692	2.78488401650686e-09
CTNNA2	2.23184	2.82977293013522e-09
RAB13	0.38557	2.89395706769889e-09
WNK3	3.5337	2.90310125066391e-09
PLEKHA4	1.81177	2.94881897950981e-09
SYPL1	-0.324576	2.96435956044562e-09
NBPF1	0.694545	2.96685749943212e-09
RAB32	-0.606925	2.96685749943212e-09
GTF3C6	-0.358247	3.02016829659899e-09
CDKN2AIP	-0.342168	3.15978066323377e-09
TMEM74B	1.42539	3.17670658374293e-09
PKP4	-0.35414	3.30900975147953e-09
HNRNPM	-0.255582	3.38891594100395e-09
LINC01579	7.65623	3.41307583252611e-09
CASTOR3	0.836452	3.41370723295436e-09
VDAC1	-0.323079	3.56392337619865e-09
CR2	1.71342	3.60621245994319e-09
TMED2	-0.273252	3.60648655154142e-09
PAICS	-0.281843	3.67207765379198e-09
ST3GAL2	-0.36335	3.67207765379198e-09
ORC4	-0.375632	3.70916936980572e-09
LRP5	-0.479494	3.7135889437235e-09
PEX3	-0.53047	3.73225782591211e-09
PELI2	-0.533542	3.76674816708214e-09
JUNB	-0.598071	3.80601731492802e-09
NBR1	0.310439	3.91507768007491e-09
TNPO3	-0.276754	3.94207276589401e-09
EID1	-0.257659	3.95370711365898e-09
HOXC12	1.17685	3.99156021858422e-09
RAD51C	-0.493287	4.0296525063397e-09
GSTK1	0.423239	4.064771502317e-09
LDLRAD3	-0.467436	4.09179488224241e-09
PPFIBP2	-1.03873	4.12431822753025e-09
TUBA1B	-0.316525	4.12542294368792e-09
SNX19	0.435416	4.20536565194862e-09
GAB3	-0.466952	4.2143389527444e-09
CAPZB	-0.335719	4.24146893609368e-09
AGPAT3	-0.408297	4.27230119733759e-09
ARHGAP17	-0.41828	4.30794968826595e-09
PYGO1	1.29303	4.38517388108641e-09
CAP1	-0.311201	4.41836107025403e-09
WDR12	-0.34179	4.49432040380319e-09
JUP	-0.911658	4.5651904384864e-09
SKA1	0.380628	4.58584892826174e-09
MFF	-0.406429	4.68628080532978e-09
ZNF385B	5.48209	4.7121900427244e-09
DNAJB11	-0.310353	4.72753026615658e-09
CRTAP	-0.362589	4.78563035875393e-09
TMIGD2	-0.759608	4.79047250295269e-09
VWA8	-0.452035	4.84059590638305e-09
ZBTB18	0.827637	4.87275053013563e-09
ADSS2	-0.359051	4.98314863998242e-09
GALNT3	7.41766	4.99684875106081e-09
C1RL	0.674748	5.09297185686678e-09
MIR4435-2HG	-0.377284	5.14758889315304e-09
PRKAG2	0.469226	5.28232736991853e-09
TWF2	-0.422306	5.34608793622544e-09
GXYLT2	7.54273	5.43326113989678e-09
OAS2	4.69516	5.45792817458178e-09
MAP3K5	-0.385726	5.47476447076576e-09
SOD2	0.379464	5.51838110943475e-09
MAPK8IP2	2.73127	5.54020557038814e-09
ANXA7	-0.338914	5.64845289923331e-09
ZCRB1	-0.349151	5.65062853116358e-09
STMN1	-0.225098	5.66078293608158e-09
ERMP1	0.212515	5.677863124933e-09
UBR2	-0.301872	5.75587049149272e-09
TOR1AIP1	-0.433007	5.77937544445263e-09
PIK3C3	-0.414949	5.79427251424995e-09
AGPS	-0.307963	5.80631996669178e-09
MTHFD1	-0.256955	5.83032523307594e-09
ZCCHC2	-0.588831	5.85289695771544e-09
GALNT11	0.797855	5.87705148352384e-09
ZSWIM5	3.80816	5.89011400290739e-09
PRAF2	0.777169	5.89011400290739e-09
TMED5	-0.327572	5.95971794129463e-09
DDX39A	-0.301732	5.95971794129463e-09
ZNRF2	-0.655589	5.95971794129463e-09
HCK	-3.43086	5.96330268572148e-09
DENND1C	-0.787729	5.97041681199644e-09
AKT2	0.268855	6.04035381588114e-09
DIS3L	-0.352585	6.20423056060646e-09
PKHD1L1	4.21352	6.33502796767967e-09
ZFP90	0.953354	6.5290316608141e-09
RGL1	1.4076	6.64943647623433e-09
CHST14	-0.660987	6.64943647623433e-09
SCN2A	6.47005	6.64943647623433e-09
TTC3	-0.260455	6.87195777770203e-09
UBE2D3	-0.329816	7.01675706272962e-09
KCTD16	4.51163	7.04618849618401e-09
NUP37	-0.401771	7.09322336407348e-09
HOXD13	-0.535025	7.15263399749554e-09
DLEU2	-0.71662	7.25843494556979e-09
VEGFB	-0.704186	7.37720965050956e-09
TSSK3	1.18988	7.41161672368322e-09
PDE4D	-0.684283	7.42640722562985e-09
OAZ1	-0.344472	7.44650480216292e-09
SLC34A1	-2.96818	7.45846554005312e-09
SMOX	-0.905858	7.50032747694848e-09
PRPF4B	-0.331093	7.56066476226589e-09
RAB33A	-0.670195	7.58022957030375e-09
TECR	-0.354504	7.67964387986791e-09
C3AR1	-0.844357	7.72232441916468e-09
SP100	0.420953	7.80998694516246e-09
GATA6	3.12667	7.92744835242071e-09
SH3BP2	-0.354523	7.98749492208223e-09
CDO1	1.48963	8.00193311240705e-09
CAND2	1.48363	8.00226006236415e-09
SLC13A5	7.41448	8.12224244880814e-09
PIP4K2A	-0.28731	8.26078476644159e-09
ZNF251	0.608166	8.28052182170632e-09
PSMD7	-0.308162	8.49430167591928e-09
MIR3945HG	1.08672	8.54814751482042e-09
SORBS3	-0.896962	8.72591133158934e-09
NORAD	0.310153	8.91237795019313e-09
SET	-0.234938	9.00021136696543e-09
ABCA7	0.545595	9.01609397002798e-09
GIMAP2	0.671383	9.01983288488323e-09
BTNL9	0.636125	9.02615096325586e-09
FABP3	1.62306	9.07573303706165e-09
APEH	-0.345197	9.14478029700458e-09
SRPRB	-0.335972	9.1818680453637e-09
SYBU	5.53437	9.18991726256719e-09
NIPSNAP3B	-1.33022	9.30469167387995e-09
XK	-0.390497	9.57859063663159e-09
HP1BP3	0.307171	9.65590728063965e-09
FBN2	6.42742	9.69508793928687e-09
ESRP1	1.14666	9.88017392877347e-09
CCT5	-0.232489	9.88701854936161e-09
TAF1C	0.367524	9.96256569080655e-09
FNIP2	0.339449	9.98406948142056e-09
OPTN	0.518529	1.0021281568449e-08
LTV1	-0.287037	1.00496369691788e-08
NLN	-0.406934	1.01105207491668e-08
LYSMD2	-0.684723	1.02357134925094e-08
PITRM1	0.278952	1.0249177050782e-08
ARL15	-0.369019	1.02554430319383e-08
RNASE1	1.65084	1.02878763788169e-08
CCNH	-0.369064	1.03643569663339e-08
SACM1L	-0.332177	1.04146496268589e-08
NME4	-0.619335	1.06010231695989e-08
PRR5L	1.75253	1.06886157193078e-08
STING1	0.457991	1.07139778958848e-08
NUDT17	1.09888	1.07139778958848e-08
DNM2	-0.359983	1.09106613811633e-08
ARHGAP42	-0.521817	1.13278818170079e-08
CACNB4	1.36177	1.14790450575123e-08
LAMA4	5.35485	1.15723596154237e-08
MAP2	2.28511	1.17263858463745e-08
LINC01934	-2.44027	1.1839018638714e-08
GABRA6	1.7251	1.22131003788325e-08
DDHD2	-0.299028	1.23941430927219e-08
RHBDD1	-0.90752	1.244731911645e-08
TRERF1	-0.491007	1.24475586105206e-08
PRPS2	-0.393144	1.26339747755645e-08
TCAF1	0.51141	1.27187795036315e-08
KCTD7	1.00647	1.28685965469041e-08
BCL11A	-0.889395	1.31418075556557e-08
STRAP	-0.272958	1.3304997564954e-08
ASTN1	1.84689	1.36604108602763e-08
AGAP3	0.368698	1.38318698301814e-08
NCOA2	-0.37516	1.40422713626427e-08
PATJ	4.3832	1.42525904200827e-08
SH3RF1	-0.451979	1.42827874239244e-08
POU6F2	5.49197	1.44224381431279e-08
NRSN2	0.488069	1.452555175498e-08
ATP13A2	-0.74896	1.47283106663408e-08
ZFYVE9	-0.581057	1.48720407000701e-08
HSPA8	-0.187291	1.5219082580566e-08
NCOA4	-0.250291	1.52221810422174e-08
CNTNAP1	2.22719	1.5350446166932e-08
PLP2	-0.581054	1.53934256682137e-08
HENMT1	-0.418814	1.57374936504429e-08
ENPP5	1.47709	1.57801056300599e-08
CNPY3	-0.470447	1.59447173161273e-08
GHDC	-0.458807	1.59447985044756e-08
IL6ST	0.344348	1.61997805081795e-08
FGG	4.7908	1.62013146297562e-08
ATP2A3	-0.457765	1.63769302798143e-08
FBXO6	2.72306	1.66854908696547e-08
CTSK	1.03711	1.68046969695269e-08
ZHX2	-0.474228	1.70384729006155e-08
BSDC1	0.344578	1.71825253291508e-08
KIAA0513	0.531659	1.72785663700547e-08
RFX2	-0.707114	1.74448478924551e-08
TMEM74	0.971243	1.75623875314437e-08
DENND1B	-0.840604	1.7570525597315e-08
PLAG1	-0.430692	1.7570525597315e-08
CCDC58	-0.452149	1.76099934320578e-08
HEG1	-0.924583	1.76424837994349e-08
ZNF385A	-0.444858	1.80908659286005e-08
TRIM8	-0.489342	1.82618497260653e-08
TCAM1P	-3.07813	1.835054296673e-08
RREB1	-0.409835	1.86348234645996e-08
PPP1R15A	0.457557	1.86348234645996e-08
TMEM273	-0.506106	1.8681375447286e-08
TRIM56	0.582114	1.89628409282045e-08
EI24	-0.196924	1.97025032943977e-08
ACSF3	-0.473824	2.00540114833007e-08
SINHCAF	-0.417894	2.06366675670309e-08
PLBD2	0.511956	2.06829641862638e-08
CCDC9B	-0.6691	2.12048920016292e-08
FAM222A-AS1	-1.32017	2.17261302810691e-08
PAXIP1-AS2	1.51085	2.19749328054411e-08
PCM1	-0.277694	2.20892407242504e-08
NFE2L2	-0.305527	2.25805443495432e-08
PSMA7	-0.334331	2.26776646426594e-08
ENOX1	1.28847	2.29056919014967e-08
PAPSS1	-0.30318	2.29056919014967e-08
HLA-B	0.532512	2.29327824298787e-08
TENT2	-0.378906	2.30866971696345e-08
CCNJ	-0.592751	2.35276260992051e-08
GALK1	-0.661145	2.35543537792758e-08
MKKS	-0.352249	2.37197715511773e-08
ADAMTS3	-0.447319	2.37363672547749e-08
HNRNPU	-0.193007	2.39001096549541e-08
NINJ2	-0.513791	2.39001096549541e-08
BTN3A3	0.623537	2.39535141971681e-08
SNX17	-0.36667	2.42425285936708e-08
VASH2	1.36548	2.43338164994412e-08
FUT1	-0.625976	2.43338164994412e-08
SDCCAG8	-0.651894	2.49617956170196e-08
NT5DC2	-0.300209	2.49708598972018e-08
SLAIN2	-0.290521	2.51539055448267e-08
ABCB10	-0.39339	2.51539055448267e-08
CDC42EP4	1.44436	2.52854294260619e-08
CCDC186	0.566513	2.53041988827746e-08
LSM1	-0.352226	2.53041988827746e-08
LRRC42	-0.439009	2.53041988827746e-08
ZMYND11	-0.274252	2.56018535479231e-08
HYAL3	-0.445399	2.56101816254132e-08
DDX1	-0.257307	2.56904435387398e-08
LIMD1	-0.48711	2.60890218117408e-08
SLCO3A1	-0.490656	2.61598290730438e-08
OTUD1	1.88692	2.66918469672443e-08
KLHL1	2.81593	2.80586784365356e-08
TBC1D1	-0.285425	2.80755797354517e-08
BHLHE22	7.39504	2.86026995048268e-08
LYPLA1	-0.304507	2.91450898663924e-08
CLVS2	-0.598305	2.96568995761569e-08
NCAPG2	0.278757	2.98209658628215e-08
COL11A1	2.12491	3.21018183235228e-08
PITPNA	0.322664	3.30642145731446e-08
FERMT3	-0.408806	3.34506498974349e-08
ARPC3	-0.281477	3.37155470153186e-08
SSB	-0.272292	3.48971311687775e-08
DOK6	1.57575	3.54110702343333e-08
JPH1	1.87467	3.55908784192842e-08
VTI1B	-0.347198	3.61637283105137e-08
IER2	-0.501335	3.69248296345237e-08
ANKRD27	-0.263483	3.70611280728009e-08
PDIA3P1	0.923226	3.72437600953199e-08
ARL6IP1	0.239904	3.80173946385813e-08
RNF217	-0.734823	3.84154560950689e-08
PWWP3B	0.741479	3.88794085618198e-08
TARS1	-0.203624	3.93960312724964e-08
MYOM2	1.04704	3.94035232063558e-08
TMC8	-0.726266	3.98313908466057e-08
HCST	-0.630407	4.01342889445667e-08
EIF3E	-0.221089	4.02810404726268e-08
TNFRSF25	-0.591266	4.05685676541073e-08
EWSR1	-0.210804	4.07814360413613e-08
MGAT5	-0.324532	4.10563634717824e-08
ASXL1	-0.262998	4.11990883958771e-08
FAM161A	0.886943	4.12004746692884e-08
TXNRD1	-0.22252	4.18109531724773e-08
DOCK7	-0.390422	4.19165670988544e-08
KCTD3	0.324661	4.24222754038555e-08
DESI2	-0.307514	4.28492298316788e-08
BCR	-0.33737	4.36744612890939e-08
AKNA	-0.556566	4.37220250474349e-08
CSRNP2	0.470256	4.50239246041824e-08
C1QTNF1-AS1	2.25497	4.50239246041824e-08
TMEM178B	6.23513	4.50287118931934e-08
XPOT	-0.284511	4.56064424326427e-08
PTDSS1	-0.24766	4.57880874983984e-08
PSME1	0.274581	4.67939497696558e-08
ZNF318	0.48791	4.68465964917522e-08
SFXN2	-0.426384	4.71010299145292e-08
TCF4	0.390234	4.71059247807252e-08
HADHB	-0.267115	4.72939593239443e-08
EIF4H	-0.280926	4.78295884153678e-08
ELK3	0.476575	4.88659117820969e-08
CDK2AP1	-0.444938	4.909795293737e-08
ATP1B3	-0.294248	4.9884318532678e-08
PRDM6	-0.727354	4.9884318532678e-08
HBS1L	-0.232486	5.1789813089433e-08
UBE2G1	-0.304203	5.25833280641725e-08
PWWP2B	-1.32441	5.28362477609534e-08
GMCL1	-0.322788	5.3198056175987e-08
TMC5	2.8272	5.37196641922241e-08
PTPN13	-0.470407	5.4317400734798e-08
PTPN11	-0.249257	5.43234908476325e-08
FRMD4A	0.660813	5.48540945023602e-08
PTH2R	-0.787524	5.55774659616373e-08
PISD	-0.45142	5.6179734402178e-08
SMIM14	2.59241	5.74855277880519e-08
CAV2	0.821594	5.82229233268065e-08
USP3	-0.422256	5.85827110800358e-08
NUP205	0.325946	5.8968088165584e-08
SF3B5	-0.483731	5.98576714395431e-08
DNAJC12	-0.768479	5.98924054479857e-08
TOPBP1	-0.242377	6.0208579474669e-08
F2RL1	0.87311	6.14831720240969e-08
GSPT2	0.70882	6.16432087933151e-08
ADI1	-0.325105	6.22057654274847e-08
FGFR3	-1.06186	6.24339584444795e-08
ITPKB	-0.525991	6.24355348102169e-08
CANX	-0.216968	6.31250371826997e-08
FTL	-0.317916	6.3904045100609e-08
MANBA	-0.719321	6.42373941629495e-08
CD40	-0.8977	6.45212242209987e-08
DNAJC3	-0.318507	6.46356897548752e-08
SHOC2	-0.371962	6.51863681449036e-08
DDHD1	0.947073	6.62495691290743e-08
ARMCX3	0.373255	6.62495691290743e-08
STK38L	-0.853563	6.67560358443985e-08
SPART	-0.282299	6.71272786880402e-08
SIDT1	1.96842	6.75997200254584e-08
ICAM1	1.4919	6.81956099115471e-08
PPIF	-0.468833	6.95138119084694e-08
PBXIP1	0.4186	7.1156817916128e-08
RRP15	-0.409157	7.18329723843686e-08
MTTP	-1.33819	7.23527037739021e-08
NPRL3	-0.33506	7.28500288922947e-08
KPNA1	-0.253288	7.3428702674347e-08
FNIP1	-0.407902	7.34540556840327e-08
APEX2	0.341262	7.34820541826568e-08
FAM241A	-0.541712	7.34820541826568e-08
GORASP2	-0.308623	7.70180871759138e-08
SEC14L6	2.9081	7.83503185688728e-08
MANF	-0.373008	8.07846895106277e-08
NAV3	4.58723	8.33295947987228e-08
LINC00458	7.04579	8.35840618902859e-08
CCN1	1.45158	8.35925512111789e-08
GLG1	-0.292354	8.36582482334585e-08
VPS37B	-0.299324	8.40081171266806e-08
LYRM1	0.715471	8.40580567639334e-08
GBP3	0.984753	8.42615948004152e-08
TLE1	7.08787	8.49203852051823e-08
RNH1	-0.46129	8.49204249382147e-08
MKRN1	0.409697	8.50561522730339e-08
ITLN1	0.605873	8.53004719558327e-08
CD63	-0.344212	8.58192887622448e-08
SLC32A1	6.31398	8.62080163950745e-08
[truncated: 26,267 more rows]

## Sheet: Table S4
Supplementary Table 4		RNAseq: z-scores and Kmeans clustering of genes related to TOP3000 H3K79me2-bound TSS in HEL cells						corresponding to Figure 2H
id	k_means_2	HEL-empty-DMSO-rep1-.fastq.tabular	HEL-empty-DMSO-rep2-.fastq.tabular	HEL-empty-DMSO-rep3-.fastq.tabular	HEL-DOT1Lko-DMSO-rep1-.fastq.tabular	HEL-DOT1Lko-DMSO-rep2-.fastq.tabular
HCK	1	1.19	0.65	0.22	-1.07	-0.98
TYROBP	1	0.8	0.75	0.63	-1.06	-1.13
IL1B	1	1.28	0.77	-0.2	-0.94	-0.92
IGF2BP2	1	0.86	0.73	0.58	-1.1	-1.08
SELP	1	1.17	0.82	0.01	-1.02	-0.97
GPR65	1	0.99	0.81	0.32	-1.06	-1.06
MS4A3	1	0.74	0.68	0.77	-1.09	-1.1
ANGPT1	1	0.78	0.83	0.57	-1.1	-1.08
ROBO2	1	0.73	0.77	0.69	-1.1	-1.09
GULP1	1	0.72	0.63	0.83	-1.13	-1.06
SLA2	1	0.77	0.78	0.64	-1.08	-1.11
ITGB5	1	1.17	0.8	0.02	-0.98	-1.01
PRKACB	1	0.57	0.7	0.91	-1.09	-1.09
CR1L	1	0.59	0.76	0.83	-1.04	-1.14
SPTBN1	1	0.92	0.82	0.42	-1.09	-1.06
GP9	1	1.04	0.58	0.53	-1.11	-1.04
FCER1A	1	0.63	0.72	0.83	-1.11	-1.07
SUCNR1	1	0.77	0.71	0.71	-1.11	-1.08
ARHGAP22	1	0.96	0.76	0.43	-1.01	-1.14
TPM4	1	0.88	0.83	0.45	-1.09	-1.07
PLXND1	1	1.13	0.68	0.29	-1.02	-1.07
TCTEX1D1	1	0.67	0.58	0.92	-1.2	-0.97
FYB1	1	0.74	0.8	0.66	-1.1	-1.08
DENND3	1	1.02	0.79	0.29	-0.99	-1.12
S100B	1	1.16	0.4	0.51	-0.83	-1.24
RAB27B	1	0.92	0.71	0.54	-1.12	-1.05
MBOAT1	1	0.63	0.64	0.91	-1.12	-1.06
GP6	1	1.01	0.97	0.05	-0.98	-1.04
TEC	1	0.71	0.89	0.58	-1.03	-1.14
PTPRC	1	0.74	0.8	0.65	-1.15	-1.04
F2RL2	1	0.75	0.79	0.65	-1.13	-1.06
CD84	1	0.71	0.68	0.8	-1.09	-1.1
TMEM163	1	1.14	0.68	0.27	-1.1	-0.98
CLECL1	1	0.75	0.56	0.87	-1.01	-1.17
KIF21B	1	1.12	0.8	0.13	-1.08	-0.97
ARHGAP21	1	0.94	0.71	0.52	-1.12	-1.05
RBM20	1	0.79	0.81	0.58	-1.16	-1.02
RGS18	1	0.65	0.52	0.98	-1.13	-1.03
SAMSN1	1	0.49	0.56	1.08	-1.09	-1.04
UBASH3B	1	1.14	0.74	0.17	-1.01	-1.04
CAVIN1	1	0.9	0.74	0.54	-1.05	-1.12
APBB1IP	1	0.95	0.79	0.41	-1.1	-1.05
CNR2	1	0.82	0.8	0.55	-1.08	-1.1
SLC40A1	1	0.35	0.43	1.26	-1.06	-0.98
MS4A2	1	0.53	0.33	1.21	-1	-1.07
MGST2	1	0.83	0.81	0.53	-1.13	-1.04
LYST	1	0.78	0.73	0.68	-1.09	-1.1
DLC1	1	1	0.73	0.4	-1.06	-1.08
HSPG2	1	0.73	0.39	1.02	-1.15	-0.98
ARHGAP25	1	0.99	0.85	0.26	-1	-1.1
GJA4	1	1.27	0.77	-0.15	-0.98	-0.9
RTN1	1	0.94	0.75	0.47	-1.07	-1.09
EVL	1	0.95	0.73	0.47	-1.15	-1.01
ZC3H12C	1	0.58	0.61	0.98	-1.11	-1.05
PAG1	1	0.62	0.67	0.89	-1.14	-1.04
HPGD	1	0.45	0.63	1.06	-1.08	-1.06
MACC1	1	0.49	0.73	0.93	-1.17	-0.99
PLEC	1	0.7	0.5	0.96	-1.11	-1.05
FES	1	0.65	0.68	0.86	-1.12	-1.07
COTL1	1	1.15	0.81	0.04	-0.99	-1.01
MYL4	1	1.02	0.82	0.26	-0.97	-1.13
CTDSPL	1	0.91	0.81	0.44	-1.11	-1.05
RASGRP3	1	0.74	0.77	0.68	-1.15	-1.03
MAN2A1	1	0.72	0.79	0.67	-1.04	-1.14
ACOT11	1	0.88	0.77	0.52	-1.09	-1.08
PTPN6	1	1.09	0.88	0.06	-0.97	-1.05
LTBP1	1	0.81	0.68	0.7	-1.14	-1.04
DNAJC1	1	0.97	0.56	0.63	-1.07	-1.09
PDGFC	1	0.91	0.7	0.57	-1.09	-1.08
ECE1	1	0.87	0.88	0.4	-1.09	-1.06
TIMP3	1	1.18	0.85	-0.09	-0.96	-0.98
YES1	1	1.17	0.85	-0.06	-1.02	-0.94
ST3GAL4	1	0.98	0.69	0.49	-1.04	-1.12
CD82	1	0.81	0.89	0.46	-1.15	-1.01
SLC37A1	1	0.94	0.73	0.49	-1.1	-1.07
MBP	1	1.14	0.85	0	-0.9	-1.09
TUBA4A	1	1.17	0.84	-0.06	-0.95	-1.01
LATS2	1	1.08	0.88	0.06	-0.99	-1.04
ASAH1	1	0.84	0.71	0.63	-1.07	-1.11
TRIB1	1	0.15	0.18	1.5	-0.96	-0.88
MFSD6	1	0.58	0.88	0.71	-1.02	-1.15
PHACTR2	1	0.65	0.67	0.86	-1.05	-1.13
NSMAF	1	0.84	0.83	0.5	-1.06	-1.11
ATP7B	1	0.43	0.55	1.13	-1.17	-0.94
ITGA5	1	1.01	0.88	0.19	-1.08	-1
RALB	1	1.11	0.87	0.03	-1	-1.01
LCP1	1	0.95	0.83	0.35	-1.03	-1.1
IKZF1	1	0.82	0.75	0.61	-1.02	-1.16
FAM78A	1	1.07	0.79	0.22	-1.05	-1.04
ITGA4	1	0.52	0.73	0.93	-1.11	-1.06
SELENON	1	0.91	0.79	0.46	-1.05	-1.11
FKBP5	1	0.78	0.86	0.53	-1.11	-1.07
SMIM5	1	-0.12	0.32	1.52	-1.09	-0.63
CDKN2C	1	0.86	0.64	0.68	-1.04	-1.14
HDAC7	1	1.18	0.79	0.02	-0.93	-1.06
VASP	1	1.21	0.79	-0.05	-0.93	-1.02
TXNL1	1	0.58	0.69	0.9	-1.12	-1.06
MMRN1	1	0.86	0.86	0.43	-1.03	-1.13
SIGLEC8	1	1.04	1.13	-0.55	-0.96	-0.66
P4HA1	1	1.15	0.86	-0.05	-0.97	-0.99
CD226	1	0.45	0.8	0.91	-1.13	-1.03
PLEK	1	0.41	0.63	1.09	-1.08	-1.05
S100A4	1	0.97	0.8	0.37	-0.98	-1.15
GRIK4	1	1.21	0.59	0.26	-1.02	-1.04
CTSW	1	1.06	0.67	0.41	-1.12	-1.01
PDE3A	1	0.52	0.32	1.22	-1.05	-1.02
CKAP2L	1	0.8	0.69	0.7	-1.1	-1.09
IGF1R	1	0.58	0.66	0.93	-1.11	-1.06
RBPMS2	1	0.86	0.8	0.51	-1	-1.16
CD244	1	0.36	0.18	1.4	-0.91	-1.03
SNX9	1	1.05	0.83	0.19	-1.04	-1.04
MAST4	1	0.49	0.39	1.2	-1.08	-1.01
ARHGAP15	1	0.81	0.66	0.72	-1.1	-1.08
CEMIP2	1	0.65	0.9	0.61	-1.18	-1
MAN1A1	1	0.96	0.77	0.42	-1.04	-1.11
FRMD3	1	0.52	0.77	0.88	-1.06	-1.11
CDK6	1	0.27	0.55	1.22	-1.11	-0.94
STXBP5	1	0.6	0.7	0.88	-1.11	-1.07
MEF2C	1	0.81	0.74	0.64	-1.08	-1.11
CD200R1	1	1.28	0.73	-0.12	-1.02	-0.88
COL18A1	1	1.14	0.54	0.43	-1.05	-1.06
ZDHHC20	1	0.88	0.7	0.59	-1.03	-1.15
GNAI1	1	1.03	0.61	0.5	-1.01	-1.13
PRKD3	1	0.72	0.68	0.79	-1.06	-1.13
MAPKAPK2	1	1	0.96	0.08	-1.05	-0.99
NUP210	1	1.07	0.8	0.2	-1.04	-1.04
GALK2	1	1.01	0.87	0.21	-0.98	-1.11
ASPH	1	0.86	0.82	0.49	-1.03	-1.13
VEGFB	1	1.16	0.8	0.02	-0.82	-1.16
MED12L	1	0.2	0.43	1.34	-1.05	-0.93
MYLK4	1	0.5	-0.02	1.4	-1.01	-0.87
RIPK2	1	0.81	0.81	0.55	-0.96	-1.21
ATP8B4	1	1.28	0.67	0	-0.96	-0.99
NOSTRIN	1	0.73	0.83	0.61	-0.99	-1.19
MEIS2	1	0.74	0.75	0.7	-1.12	-1.07
IL7	1	0.03	0.74	1.2	-0.83	-1.14
CCRL2	1	0.79	1.12	0.14	-1.02	-1.03
HPCAL1	1	1.17	0.85	-0.07	-1	-0.95
KCNQ5	1	0.8	0.75	0.63	-1.12	-1.06
BPIFB3	1	0.17	1.18	0.69	-0.98	-1.06
ZMYND8	1	0.86	0.78	0.54	-1.16	-1.02
OXR1	1	1.02	0.8	0.28	-0.95	-1.15
CCDC9B	1	0.48	0.69	0.97	-0.94	-1.21
TMEM217	1	1.18	0.32	0.57	-0.92	-1.15
VAV3	1	1.14	0.77	0.13	-1.05	-0.99
LPAR5	1	1.06	0.85	0.16	-0.97	-1.1
HK2	1	1.11	0.86	0.04	-1	-1.01
VAMP8	1	0.98	0.93	0.17	-1.01	-1.07
ZNRF2	1	0.92	0.77	0.47	-1.03	-1.13
FCHSD2	1	0.39	0.73	1.01	-1.04	-1.09
GPX7	1	0.73	0.62	0.82	-1.23	-0.94
PRICKLE1	1	1.08	0.92	-0.01	-1.01	-0.98
EIF4EBP1	1	1.2	0.76	0.03	-0.96	-1.03
SDCCAG8	1	0.91	0.23	0.96	-1.11	-0.99
CLIC4	1	0.65	0.7	0.84	-1.15	-1.03
KIFAP3	1	0.44	0.65	1.05	-1.11	-1.03
DOK1	1	1.15	0.66	0.28	-1.06	-1.02
RAP1B	1	0.98	0.69	0.48	-1.02	-1.14
STIM1	1	0.9	0.86	0.38	-1.07	-1.07
ZMYND10	1	-0.01	0.98	0.97	-0.65	-1.29
BAG2	1	0.65	0.72	0.82	-1.02	-1.16
PPP2R5A	1	0.99	0.5	0.66	-1.17	-0.98
SUSD1	1	0.61	0.52	1.02	-1.05	-1.1
NOTCH2	1	0.58	0.68	0.9	-1.2	-0.97
HCST	1	1.11	0.71	0.27	-1.09	-1
OSBPL9	1	0.87	0.79	0.51	-1.02	-1.15
MYO9B	1	0.82	0.68	0.69	-1.1	-1.09
FGD4	1	0.6	0.79	0.79	-1.04	-1.14
ITGAV	1	0.85	0.84	0.47	-1.19	-0.97
SPTLC2	1	0.58	0.7	0.9	-1.1	-1.07
BZW2	1	0.83	0.76	0.59	-1	-1.18
JARID2	1	0.99	0.8	0.35	-1.08	-1.05
CD46	1	1.11	0.88	0	-0.94	-1.06
MYH9	1	0.71	0.64	0.83	-1.16	-1.02
RAB32	1	1.26	0.71	-0.03	-0.92	-1.02
C20orf203	1	-0.11	0.5	1.44	-1.01	-0.81
FILIP1L	1	0.67	0.55	0.95	-0.98	-1.18
TSPAN14	1	0.92	0.79	0.45	-1.08	-1.08
NOS1AP	1	1.05	0.16	0.83	-1.22	-0.83
LYN	1	0.84	0.84	0.49	-1.06	-1.11
RAVER2	1	0.67	0.95	0.55	-1.07	-1.1
RSPH1	1	1.6	0.06	0.03	-0.94	-0.74
PPIE	1	0.76	0.74	0.69	-1.07	-1.12
FBLN2	1	0.93	0.75	0.48	-1.16	-1
PTAFR	1	0.38	1.19	0.46	-1.33	-0.69
STOM	1	1.14	0.8	0.07	-1.03	-0.99
TNS1	1	0.97	0.81	0.34	-1.23	-0.89
ARHGDIB	1	0.96	0.82	0.35	-1.02	-1.12
ADAM10	1	0.92	0.86	0.35	-1.05	-1.08
LRRC8B	1	0.8	0.77	0.61	-1.17	-1.01
CYBRD1	1	0.99	0.62	0.52	-0.86	-1.27
TOP2B	1	0.49	0.63	1.03	-1.11	-1.04
NAF1	1	0.96	0.73	0.45	-0.95	-1.2
MPL	1	0.57	0.92	0.68	-1	-1.17
CHD7	1	0.63	0.73	0.83	-1.15	-1.03
EDEM1	1	0.51	0.93	0.72	-1.09	-1.08
LRRC7	1	0.27	0.44	1.3	-1.02	-0.99
ARL6IP5	1	0.56	0.65	0.94	-0.97	-1.19
RPN1	1	0.99	0.83	0.29	-1.03	-1.08
PIK3CB	1	0.71	0.61	0.86	-1.17	-1.01
CRLS1	1	0.88	0.95	0.29	-0.98	-1.13
BID	1	0.98	0.89	0.22	-1.14	-0.95
JMJD1C	1	0.62	0.96	0.59	-1.15	-1.01
UGP2	1	0.61	0.77	0.81	-1.16	-1.03
CDC14A	1	0.91	1.09	-0.02	-1.07	-0.92
KBTBD8	1	0.26	0.65	1.16	-0.99	-1.09
SESN1	1	0.97	0.48	0.68	-0.88	-1.25
RAB6B	1	1	0.87	0.22	-1.05	-1.04
IQSEC1	1	0.98	0.81	0.34	-1.1	-1.03
NLRC5	1	0.62	0.72	0.84	-1.23	-0.95
UBE2E1	1	0.86	0.84	0.46	-1.04	-1.13
DNMT3B	1	0.8	0.87	0.5	-1.06	-1.11
TNK2	1	0.8	0.61	0.77	-1.22	-0.96
CTSC	1	0.64	0.77	0.78	-1.08	-1.11
NRROS	1	1.05	0.89	0.09	-0.95	-1.09
MAP4K4	1	0.75	0.8	0.64	-1.14	-1.04
UBE2Q2	1	0.55	0.63	0.97	-0.91	-1.24
LIMS1	1	0.58	0.67	0.92	-1.12	-1.05
MINDY3	1	0.39	0.75	0.99	-1.22	-0.91
E2F5	1	0.98	0.98	0.05	-0.79	-1.21
SLC24A3	1	1.23	0.63	0.16	-0.93	-1.09
ADCY7	1	0.73	0.78	0.67	-1.12	-1.07
TPD52	1	0.88	0.83	0.45	-1.01	-1.14
ATP8A1	1	0.71	0.56	0.91	-1.11	-1.06
TGFBR2	1	0.9	0.9	0.33	-1.09	-1.04
CMBL	1	0.91	0.93	0.28	-1	-1.12
PKM	1	1.26	0.84	-0.32	-0.82	-0.96
CEP85L	1	0.62	0.79	0.76	-0.96	-1.22
SMARCA2	1	0.47	0.63	1.05	-1.14	-1
TGFBRAP1	1	0.97	0.75	0.43	-1.12	-1.03
OSGIN2	1	0.46	0.9	0.8	-1.07	-1.1
PIP4P2	1	0.47	0.96	0.73	-1.11	-1.05
B3GNT2	1	0.83	0.85	0.49	-1.12	-1.05
ANKRD28	1	0.91	0.76	0.51	-1.07	-1.1
LRRC8D	1	0.85	0.74	0.59	-1.18	-1
NINJ2	1	0.94	0.88	0.28	-0.85	-1.24
FHL2	1	0.67	0.89	0.62	-1.02	-1.15
AKAP13	1	0.65	0.81	0.73	-1.18	-1
PAQR7	1	1	0.54	0.63	-1.11	-1.05
PPP1R9A	1	0.55	0.94	0.65	-1.26	-0.89
TIPARP	1	0.78	0.76	0.65	-1.05	-1.14
TMEM123	1	0.78	0.65	0.76	-1.18	-1
ETS1	1	0.84	0.86	0.46	-1.07	-1.1
NECTIN2	1	1.41	0.65	-0.38	-0.82	-0.87
DUSP6	1	1.37	0.73	-0.78	-0.43	-0.89
ERG	1	0.8	0.95	0.39	-1.06	-1.08
IER2	1	1.31	0.65	-0.05	-0.81	-1.1
SMARCAL1	1	0.66	0.41	1.06	-1.04	-1.09
PRKCQ	1	0.54	0.98	0.64	-1	-1.16
SMARCA4	1	0.91	0.87	0.35	-1.05	-1.09
TM9SF4	1	0.78	0.94	0.44	-1.03	-1.12
UCHL5	1	0.67	0.71	0.8	-1.13	-1.05
C15orf39	1	1.11	0.85	0.05	-0.9	-1.11
PSMG1	1	0.56	0.61	0.99	-1.03	-1.13
WRNIP1	1	0.97	0.75	0.43	-1.12	-1.03
TRERF1	1	1.05	0.86	0.13	-1.23	-0.81
F2R	1	0.87	0.79	0.51	-1.15	-1.02
SLCO3A1	1	0.36	0.99	0.77	-0.92	-1.2
SLC39A8	1	0.85	0.79	0.54	-1.04	-1.13
UCP2	1	1.12	0.73	0.24	-0.98	-1.1
TRIM8	1	1.36	0.66	-0.2	-0.8	-1.02
RELT	1	1.07	0.89	0.04	-0.87	-1.14
TAOK3	1	0.66	0.84	0.68	-1.14	-1.04
CARD8	1	0.67	0.7	0.82	-1.11	-1.07
IFNGR1	1	0.76	0.75	0.68	-1.19	-1
CD33	1	1.14	0.74	0.17	-1.1	-0.95
FPR3	1	1.44	0.28	0.13	-0.67	-1.18
BCAT1	1	0.73	0.86	0.6	-1.14	-1.04
SLC45A3	1	1.24	0.76	-0.08	-0.83	-1.09
ZEB2	1	0.4	0.71	1.03	-1.12	-1.02
MYB	1	0.84	0.78	0.56	-1.13	-1.05
C1GALT1	1	0.79	0.66	0.71	-1.32	-0.84
MTRF1L	1	0.87	0.89	0.34	-0.83	-1.28
GNB4	1	0.32	0.76	1.04	-1.08	-1.04
ETFA	1	0.95	0.7	0.51	-1.04	-1.13
SIAH2	1	0.66	0.83	0.69	-1.06	-1.13
CHKA	1	0.86	1.08	0.09	-0.91	-1.12
GOLGA8N	1	0.57	0.01	1.29	-1.28	-0.6
FLI1	1	1.08	0.84	0.13	-0.95	-1.1
ABCD3	1	0.5	0.83	0.84	-1.11	-1.06
PCNX4	1	0.59	0.63	0.93	-1.23	-0.93
ITPR1	1	0.51	0.55	1.07	-1.04	-1.1
ERP44	1	0.64	0.63	0.91	-1.07	-1.1
ANO10	1	0.96	0.86	0.3	-1.05	-1.07
LDHB	1	0.97	0.83	0.32	-1	-1.12
JAK1	1	0.86	0.84	0.47	-1.13	-1.03
RSRC1	1	1	0.39	0.75	-1.14	-0.99
EED	1	0.38	0.98	0.77	-1.06	-1.08
CCDC58	1	0.54	0.61	1.01	-1.11	-1.04
SH3RF1	1	0.89	1.02	0.16	-0.99	-1.08
ZFAND6	1	0.94	0.81	0.38	-1.1	-1.04
BICD2	1	0.8	0.68	0.69	-1.26	-0.91
INAFM2	1	0.75	0.73	0.7	-1.21	-0.98
PIK3CA	1	0.45	1.04	0.64	-1.15	-0.98
MEMO1	1	0.74	0.91	0.47	-1.33	-0.8
ZNF385A	1	1.15	0.82	-0.02	-0.74	-1.21
TMEM50B	1	0.32	0.64	1.13	-1.13	-0.97
ZMIZ1	1	0.83	0.62	0.73	-1.24	-0.93
TNFAIP8	1	0.64	0.38	1.09	-1.15	-0.97
BAHD1	1	0.95	0.87	0.29	-0.96	-1.16
ZNRF1	1	1.01	0.52	0.59	-0.84	-1.29
PLEKHO2	1	1.12	1.01	-0.37	-0.76	-1.01
IVNS1ABP	1	0.64	0.66	0.87	-1.22	-0.96
PRKCD	1	1.12	0.98	-0.28	-0.77	-1.06
ZC3H15	1	0.63	0.87	0.68	-1.14	-1.04
RAB4A	1	0.42	0.72	0.93	-1.41	-0.67
PICALM	1	0.82	0.83	0.52	-1.01	-1.16
LCA5	1	0	0.65	1.28	-0.77	-1.16
MGA	1	0.51	0.57	1.05	-1.19	-0.95
SCYL2	1	0.49	0.69	0.97	-1.16	-1
STAM	1	0.38	0.64	1.09	-0.92	-1.19
CHPT1	1	0.76	0.73	0.7	-1.09	-1.1
DCAF6	1	0.54	0.92	0.71	-1.14	-1.03
PLAG1	1	0.33	0.75	1.04	-0.94	-1.17
NFKBIE	1	1.28	0.87	-0.55	-0.84	-0.77
ENO1	1	1.34	0.8	-0.5	-0.77	-0.86
DNM1L	1	0.39	0.75	1	-1.08	-1.06
GYPC	1	1.22	0.69	0.1	-0.98	-1.03
LSM4	1	1.05	0.64	0.43	-0.95	-1.18
STT3B	1	0.4	0.7	1.03	-1.03	-1.11
GLS	1	0.67	0.96	0.53	-1.08	-1.09
NFIB	1	0.3	0.32	1.36	-0.97	-1.01
ITM2B	1	0.89	0.58	0.71	-1.14	-1.04
HS2ST1	1	0.45	0.56	1.11	-1.07	-1.05
HIF1A	1	0.96	0.7	0.5	-1.1	-1.06
MCTP2	1	1.15	0.78	0.11	-1.04	-1
MAPKAPK3	1	1.19	0.84	-0.11	-0.93	-0.99
USP3	1	0.86	0.6	0.71	-1.2	-0.98
SOCS5	1	0.77	1.23	-0.08	-1.02	-0.91
PDZD8	1	0.53	0.7	0.94	-1.12	-1.05
USP25	1	0.64	0.57	0.95	-1.12	-1.05
RASSF3	1	0.83	0.96	0.34	-1.12	-1.01
ABHD17B	1	0.5	0.34	1.23	-1.05	-1.01
ERN1	1	0.4	1.05	0.67	-0.98	-1.14
PLEKHF2	1	0.81	0.88	0.46	-0.93	-1.22
METTL5	1	0.37	0.8	0.97	-1.1	-1.03
PSMD14	1	0.7	0.93	0.55	-1.14	-1.03
SINHCAF	1	0.9	0.94	0.24	-1.23	-0.85
RANBP9	1	0.71	0.76	0.71	-0.94	-1.24
SERP1	1	0.96	0.69	0.51	-1.08	-1.08
AK4	1	1.2	0.97	-0.62	-0.66	-0.89
ARHGAP18	1	0.92	0.23	0.94	-1.1	-1
CEP170	1	0.77	0.74	0.69	-1.13	-1.06
RHAG	1	0.36	0.68	1.07	-1.17	-0.95
CHAC2	1	0.72	0.52	0.92	-1.16	-1
TFB2M	1	1.01	0.75	0.36	-1	-1.13
MTDH	1	0.68	0.78	0.73	-1.12	-1.07
RREB1	1	0.79	0.37	0.97	-0.99	-1.15
RRP15	1	0.2	0.72	1.14	-1.09	-0.98
SATB2	1	0.27	0.57	1.21	-1.15	-0.9
FNIP1	1	0.31	0.56	1.2	-1.13	-0.93
FAH	1	0.85	0.7	0.64	-1.03	-1.15
RAPGEF2	1	0.46	0.59	1.07	-1.19	-0.94
GMPR	1	1.47	0.57	-0.43	-0.8	-0.83
ZNF710	1	1.17	0.79	0.04	-1.02	-0.98
CCPG1	1	0.58	0.35	1.11	-1.33	-0.72
BRD4	1	0.57	0.77	0.84	-1.11	-1.07
NDFIP1	1	0.81	0.5	0.86	-1.07	-1.1
LSS	1	1.4	0.71	-0.87	-0.47	-0.75
CBFA2T3	1	1.19	0.54	0.34	-0.92	-1.15
SPINT2	1	1.29	0.81	-0.34	-0.82	-0.94
SH2B3	1	1.15	0.92	-0.16	-0.92	-0.98
GALNT2	1	0.82	0.63	0.73	-1.12	-1.07
SNAP23	1	1.19	0.7	0.15	-1.03	-1.01
ZNF562	1	0.14	0.43	1.38	-0.99	-0.96
GMPS	1	0.6	0.86	0.71	-1	-1.18
DCTN1	1	0.86	0.86	0.43	-1.1	-1.06
KDM5B	1	1.33	0.75	-0.36	-0.73	-1
SLC20A1	1	1.08	0.85	0.12	-0.99	-1.06
IQCB1	1	0.67	0.83	0.69	-1.17	-1.02
GLB1	1	1.2	0.59	0.27	-1.07	-1
CSK	1	1.15	0.79	0.05	-0.83	-1.17
ATP5F1A	1	1.04	0.71	0.37	-1.04	-1.09
P2RY1	1	0.49	0.84	0.84	-1.17	-0.99
AMD1	1	0.66	0.9	0.61	-1	-1.18
UBE2N	1	0.9	0.91	0.29	-0.92	-1.19
DOCK7	1	0.44	0.88	0.83	-1.17	-0.99
FADS2	1	1.33	0.82	-0.69	-0.63	-0.82
ZNF804A	1	1.16	0.58	0.29	-0.74	-1.3
TPX2	1	0.93	0.84	0.37	-1.09	-1.05
PLEKHG3	1	1.13	0.87	-0.04	-0.83	-1.13
INPP1	1	1.08	1.06	-0.44	-1.04	-0.66
UBASH3A	1	1.35	0.49	-0.04	-1.3	-0.49
MAP3K5	1	0.31	0.46	1.26	-0.89	-1.14
APBA2	1	1.24	0.56	0.26	-1.06	-0.99
BMI1	1	1.27	0.63	-0.01	-0.63	-1.26
TM7SF3	1	0.84	0.59	0.74	-1.23	-0.95
PJA2	1	0.57	0.66	0.93	-1.25	-0.91
SEC63	1	0.68	0.92	0.57	-1.17	-1
PPHLN1	1	0.87	1.01	0.21	-1.02	-1.07
YEATS2	1	0.83	0.55	0.77	-1.29	-0.86
RAB30	1	0.5	1.07	0.51	-1.33	-0.75
OLA1	1	0.64	0.8	0.75	-1.07	-1.12
USP24	1	1.1	0.84	0.09	-1.13	-0.89
INTS9	1	1.13	0.97	-0.33	-0.66	-1.11
RUNX1	1	0.51	0.63	1.01	-1.07	-1.08
UBR3	1	0.4	0.46	1.21	-1.06	-1.02
ORC4	1	0.64	0.84	0.71	-1.09	-1.09
NCOA2	1	0.34	0.54	1.18	-1.25	-0.8
SSX2IP	1	0.16	0.56	1.28	-1.13	-0.87
NAA16	1	0.24	0.3	1.4	-1.05	-0.89
LHFPL6	1	1.02	0.12	0.91	-0.95	-1.1
RHOG	1	0.96	0.92	0.2	-1.11	-0.98
COMMD7	1	1.19	0.55	0.34	-1	-1.08
MEF2A	1	0.83	0.53	0.81	-1.1	-1.08
SHOC2	1	0.36	0.45	1.24	-1.13	-0.93
SUMO3	1	0.98	0.85	0.28	-0.93	-1.17
SLC7A1	1	1.02	0.95	0.06	-1.02	-1.01
GNAI2	1	1.26	0.85	-0.34	-0.85	-0.92
TBC1D23	1	0.35	0.47	1.23	-0.97	-1.09
TLK1	1	0.52	0.54	1.08	-1.02	-1.11
ARL15	1	0.61	0.72	0.84	-1.02	-1.16
ITGB1	1	0.83	0.73	0.62	-1.1	-1.08
VAV1	1	1.06	0.98	-0.14	-0.73	-1.17
AZIN1	1	0.47	0.62	1.05	-1.07	-1.08
RSU1	1	0.65	0.83	0.7	-0.97	-1.21
ST3GAL2	1	1.05	0.46	0.63	-1.05	-1.09
PTPN7	1	1.04	0.91	0.08	-1.03	-1.01
ACTR3	1	0.63	0.73	0.82	-1.11	-1.08
TET3	1	0.65	0.8	0.74	-1.17	-1.02
TKT	1	1.34	0.8	-0.53	-0.74	-0.87
CD69	1	1.39	0.73	-0.67	-0.68	-0.78
KYAT3	1	0.84	0.5	0.83	-1.07	-1.1
DNM2	1	1.2	0.75	0.01	-0.79	-1.17
HTT	1	0.25	0.41	1.32	-1.17	-0.81
PDCD10	1	0.55	0.67	0.95	-1.16	-1.01
SLC9A3R1	1	1.46	0.58	-0.37	-0.73	-0.94
WDR7	1	0.49	0.87	0.81	-1.11	-1.06
MANEA	1	0.13	0.7	1.19	-1.11	-0.91
MOB4	1	1.28	0.36	0.4	-1.06	-0.98
SMAP2	1	1.15	0.59	0.36	-0.99	-1.1
PLEKHA8	1	0.6	0.48	1.04	-1.29	-0.82
PTPN1	1	1.23	0.71	0.05	-0.93	-1.06
CAVIN2	1	0.57	0.55	1.03	-1.06	-1.09
FUT8	1	1.38	0.67	-0.28	-0.78	-0.99
INO80C	1	1.14	0.72	0.19	-1.15	-0.91
COP1	1	0.72	0.47	0.96	-0.99	-1.17
SH3BP2	1	0.84	0.91	0.39	-1.13	-1.01
TECR	1	1	0.96	0.07	-0.95	-1.08
CD47	1	0.45	0.45	1.19	-1.08	-1.01
IMPDH2	1	1.03	0.88	0.17	-1.03	-1.04
MPC2	1	0.83	0.53	0.81	-1.19	-0.98
VANGL1	1	0.68	0.72	0.79	-1.16	-1.02
MCFD2	1	1.02	0.87	0.19	-0.95	-1.13
RAB5A	1	0.72	0.68	0.78	-1.26	-0.91
SELENOF	1	0.84	0.76	0.58	-1.01	-1.17
BIRC6	1	0.46	0.77	0.92	-1.2	-0.95
ANO6	1	0.66	0.7	0.83	-1.08	-1.11
LSM1	1	0.46	0.62	1.05	-1.16	-0.98
ABCC4	1	0.54	0.57	1.03	-1.13	-1.02
ERC1	1	0.43	0.59	1.09	-1.2	-0.91
CYB5R4	1	0.61	0.79	0.78	-0.98	-1.2
BCL2L1	1	1.2	0.93	-0.35	-0.91	-0.86
RBMXL1	1	1.01	0.58	0.53	-1.31	-0.81
CAMTA1	1	1.41	0.44	0.03	-1.08	-0.81
STT3A	1	0.46	0.86	0.84	-1.1	-1.06
ABHD5	1	0.13	0.6	1.27	-1.08	-0.92
NPM1	1	0.82	0.94	0.37	-0.94	-1.19
ACSL3	1	1.36	0.79	-0.69	-0.66	-0.8
AKAP1	1	1.02	1.02	-0.1	-0.84	-1.1
NOP58	1	0.59	0.81	0.77	-1.08	-1.11
SEMA4B	1	1.02	0.78	0.3	-1.22	-0.88
TEX10	1	1.02	0.88	0.11	-0.73	-1.28
VGLL4	1	1.46	0.62	-0.59	-0.65	-0.84
ZBTB2	1	0.25	0.81	1.03	-0.95	-1.14
TMED3	1	1.13	0.75	0.16	-0.86	-1.18
CDKN2AIP	1	0.92	0.61	0.64	-1.06	-1.11
LUZP1	1	1.21	0.8	-0.06	-1	-0.95
PDE7A	1	0.99	0.91	0.17	-0.93	-1.14
NET1	1	0.67	0.88	0.62	-1.22	-0.95
COPS2	1	0.5	0.78	0.87	-1.26	-0.89
SART3	1	0.96	0.79	0.4	-1.12	-1.02
ROCK2	1	0.37	1.09	0.65	-1.18	-0.92
CGAS	1	0.58	1.02	0.49	-0.75	-1.35
ITLN2	1	0.18	0.12	1.52	-0.98	-0.83
BCR	1	1.16	0.82	-0.01	-0.85	-1.12
HM13	1	1.06	0.66	0.41	-0.97	-1.16
SH3BGRL3	1	1.39	0.67	-0.31	-0.89	-0.86
TAF4B	1	1.18	0.59	0.25	-0.71	-1.3
SUCO	1	0.54	0.45	1.11	-1.25	-0.84
PIEZO1	1	0.92	0.67	0.58	-1.12	-1.05
CAPZB	1	1.13	0.87	-0.03	-0.85	-1.11
FBXL14	1	1.29	0.32	0.42	-1.01	-1.01
ARPC2	1	1.04	0.96	-0.02	-0.81	-1.17
PSMA7	1	0.82	0.75	0.61	-1.07	-1.12
CDC123	1	0.89	0.9	0.34	-1	-1.13
SNX3	1	1.05	0.6	0.5	-1.1	-1.04
CERS6	1	0.88	0.7	0.59	-1.08	-1.1
SACM1L	1	0.36	0.75	1.02	-1.06	-1.07
ANKRD11	1	0.72	0.6	0.84	-1.27	-0.89
RIPOR2	1	1.04	0.81	0.24	-1.02	-1.08
PRPF4B	1	0.72	0.83	0.64	-1.16	-1.02
HNRNPA2B1	1	0.73	0.82	0.64	-1.06	-1.13
RPS6KA1	1	1.28	0.73	-0.11	-0.8	-1.1
UBE2D3	1	0.88	0.92	0.33	-1.01	-1.12
PEAK1	1	0.75	0.8	0.56	-1.43	-0.67
TMED5	1	0.74	0.66	0.79	-1.13	-1.06
THUMPD2	1	0.21	0.86	1.01	-1.21	-0.86
RNASEH2B	1	0.56	0.72	0.87	-0.83	-1.32
MAX	1	1.15	0.76	0.13	-1.07	-0.97
TRMT10C	1	0.89	1.07	0.05	-0.99	-1.03
MAP4K3	1	0.21	0.46	1.33	-1.03	-0.96
HDGFL3	1	0.48	0.74	0.94	-1.08	-1.08
HDLBP	1	1.01	0.88	0.2	-1.03	-1.06
GMCL1	1	0.48	0.35	1.23	-1.16	-0.89
MRPS28	1	0.59	0.69	0.82	-0.66	-1.44
ACTR2	1	0.61	0.78	0.8	-1.04	-1.15
PTK2	1	1.08	0.82	0.16	-0.98	-1.08
RNF13	1	0.61	1.06	0.45	-0.95	-1.17
LRRFIP1	1	0.33	1.02	0.77	-1.05	-1.07
REV3L	1	0.14	0.48	1.32	-1.23	-0.71
PPIG	1	0.43	0.63	1.07	-1.17	-0.96
RNF24	1	0.34	0.38	1.3	-0.96	-1.06
DNAJC3	1	0.33	0.51	1.22	-0.95	-1.11
FAM210A	1	0.71	0.95	0.48	-0.85	-1.28
FTL	1	1.08	0.7	0.33	-1.09	-1.03
SCMH1	1	1.04	1.02	-0.2	-0.71	-1.16
SEC62	1	0.2	0.56	1.26	-1.05	-0.98
PIGP	1	0.21	-0.14	1.59	-0.99	-0.67
CD164	1	1.01	0.89	0.18	-0.97	-1.1
RERE	1	1.14	0.21	0.69	-1.19	-0.86
PSME4	1	0.36	0.83	0.95	-1.01	-1.12
RASSF5	1	1.11	0.73	0.23	-0.98	-1.1
SUMO1	1	0.91	0.75	0.49	-0.96	-1.2
TNS3	1	0.64	0.76	0.75	-1.31	-0.84
CAP1	1	1.14	0.9	-0.11	-0.92	-1.01
TRAM1	1	0.76	0.82	0.6	-1.09	-1.1
AEBP2	1	0.44	0.63	1.06	-1.2	-0.93
SCAMP2	1	1.12	0.73	0.17	-0.72	-1.3
RPF1	1	0.78	0.48	0.91	-1.07	-1.1
GORASP2	1	1.17	0.83	-0.04	-0.93	-1.03
FOXN2	1	0.52	0.98	0.66	-1.08	-1.08
CEP350	1	0.21	0.59	1.21	-1.26	-0.75
AGPS	1	0.24	0.53	1.26	-1.13	-0.89
URI1	1	0.99	0.83	0.3	-1	-1.12
USP15	1	0.7	0.71	0.77	-0.95	-1.23
RSBN1L	1	-0.1	0.94	1.09	-1.17	-0.76
DESI2	1	0.31	1.02	0.79	-0.99	-1.13
HNRNPF	1	0.83	0.9	0.42	-1.02	-1.13
ETS2	1	0.73	0.52	0.91	-1.19	-0.97
IDI1	1	1.32	0.77	-0.36	-0.78	-0.96
MPHOSPH9	1	-0.06	0.63	1.31	-1.17	-0.7
HK1	1	1.09	1	-0.23	-0.89	-0.97
NFE2L2	1	0.94	0.57	0.66	-1.12	-1.05
WWC2	1	0.81	0.83	0.43	-1.46	-0.6
KIF5B	1	0.52	0.85	0.8	-1.13	-1.05
LYPLA1	1	0.52	0.81	0.84	-1.07	-1.1
TGFBR1	1	1.26	0.86	-0.39	-0.74	-0.98
PNKD	1	0.95	0.98	0.09	-0.77	-1.24
GPX1	1	1.28	0.25	0.5	-1	-1.03
UBR2	1	0.69	0.77	0.73	-1	-1.19
DDX39A	1	1.13	0.87	-0.04	-0.85	-1.12
GABPB1	1	0.7	0.96	0.47	-0.86	-1.27
ARHGEF2	1	1.29	0.87	-0.64	-0.75	-0.77
GDI2	1	0.58	0.85	0.75	-1.03	-1.15
CCT8	1	0.96	0.83	0.33	-1.1	-1.03
VPS37B	1	1.16	0.54	0.38	-0.87	-1.21
OTUD6B	1	0.18	0.54	1.28	-1.16	-0.84
MTMR12	1	0.97	0.45	0.73	-1.1	-1.06
ATP5PO	1	0.85	0.91	0.38	-1.04	-1.1
PCYT1A	1	0.59	0.89	0.69	-1.11	-1.06
RAB7A	1	1.18	0.93	-0.31	-0.79	-1.01
SYNCRIP	1	0.32	0.81	0.99	-1.07	-1.05
GCLC	1	0.09	0.63	1.27	-1.02	-0.97
TAGLN2	1	1.04	0.6	0.51	-1.09	-1.06
HMGN3	1	0.48	0.62	1.04	-1.01	-1.13
UBE2E3	1	0.9	0.83	0.42	-0.99	-1.16
PLAGL2	1	0.54	0.87	0.77	-1.04	-1.14
ATP1B3	1	0.92	0.74	0.51	-1.1	-1.06
SARNP	1	1.03	0.66	0.42	-1.27	-0.84
ZFR	1	0.67	0.78	0.73	-1.13	-1.06
U2SURP	1	0.27	0.9	0.94	-1.13	-0.98
RNF144A	1	-0.02	0.33	1.5	-0.87	-0.93
PDK1	1	1.38	0.71	-0.53	-0.97	-0.6
STK24	1	0.91	0.76	0.49	-1.03	-1.13
RAB14	1	0.84	0.73	0.61	-1.16	-1.03
YBX1	1	1.23	0.83	-0.2	-0.82	-1.04
GRK2	1	1.33	0.62	-0.04	-0.87	-1.04
FAM20B	1	-0.49	0.26	1.64	-0.71	-0.7
TMCC2	1	1.05	1.03	-0.18	-0.86	-1.04
MTREX	1	0.64	0.92	0.62	-1.04	-1.14
SLAIN2	1	0.88	0.67	0.63	-1.06	-1.12
MRPS15	1	1.21	0.69	0.1	-0.87	-1.14
ITGA2B	1	1.02	0.8	0.3	-1.11	-1.01
ILF3	1	0.9	0.85	0.39	-1.12	-1.03
DCTN6	1	1.16	0.24	0.67	-0.91	-1.15
ST3GAL1	1	1.08	0.98	-0.15	-0.88	-1.03
FZD6	1	0.37	0.35	1.29	-0.83	-1.18
PIP4K2A	1	1	0.92	0.13	-1.12	-0.94
SLC33A1	1	0.82	0.4	0.85	-1.44	-0.63
ARHGEF12	1	0.28	0.42	1.29	-1.22	-0.77
LTV1	1	0.31	1.04	0.76	-0.99	-1.13
RYK	1	0.95	0.97	0.14	-1.13	-0.93
ZMYM2	1	0.82	1.08	0.16	-1.03	-1.04
KCNE3	1	0.41	0.64	1.07	-1.09	-1.04
MAPRE2	1	0.41	0.69	1.03	-1.05	-1.09
HSPB11	1	0.38	0.52	1.17	-1.23	-0.84
TCEA1	1	0.54	0.65	0.97	-1.18	-0.98
SPART	1	0.5	0.54	1.09	-1.07	-1.06
ELOVL5	1	0.87	1.14	-0.03	-0.96	-1.01
PFN1	1	1.38	0.73	-0.59	-0.6	-0.92
FAM91A1	1	0.46	1.07	0.59	-1.25	-0.87
LAMTOR1	1	1.05	0.62	0.48	-1	-1.14
NCOA7	1	0.5	0.63	0.92	-1.48	-0.57
NDUFV2	1	0.49	0.54	1.1	-1.03	-1.1
PCM1	1	0.23	0.58	1.23	-1.04	-1.01
GTF2F2	1	0.85	0.53	0.8	-1.05	-1.12
KCNK6	1	1.01	1.13	-0.41	-0.7	-1.03
ITSN1	1	0.61	0.95	0.55	-0.73	-1.37
AGO2	1	0.07	0.27	1.47	-1.15	-0.67
HNRNPC	1	0.89	0.78	0.5	-1.04	-1.13
TMED2	1	0.92	0.45	0.79	-1.14	-1.01
DSTYK	1	0.79	0.41	0.94	-1.17	-0.98
HNRNPD	1	0.69	0.69	0.79	-0.88	-1.29
NRIP1	1	-0.04	0.13	1.59	-1	-0.68
SOCS6	1	0.18	0.99	0.88	-0.82	-1.24
CELF2	1	-0.3	0.15	1.65	-0.92	-0.58
PIM1	1	1.31	0.86	-0.7	-0.71	-0.75
REPS1	1	1.1	0.89	-0.02	-1.16	-0.81
GBA	1	-0.01	0.85	1.14	-0.94	-1.04
MYCBP2	1	0.99	0.65	0.44	-1.4	-0.67
CAPZA1	1	0.48	0.76	0.92	-1.02	-1.14
HADHB	1	0.87	0.92	0.31	-1.26	-0.85
PKN2	1	0.21	0.67	1.17	-0.87	-1.18
SH3BGRL2	1	0.37	0.48	1.22	-0.99	-1.08
DNAJC6	1	0.84	0.86	0.46	-1.13	-1.03
CRYZL1	1	0.76	0.86	0.56	-1.07	-1.11
IMMT	1	0.98	0.86	0.27	-1.09	-1.02
TTC7B	1	1.26	0.87	-0.43	-0.97	-0.73
EIF2S2	1	0.97	0.71	0.48	-1.15	-1.01
PDCD6IP	1	0.91	0.81	0.43	-1.1	-1.05
ANKRD27	1	0.83	0.77	0.56	-1.23	-0.94
ARID2	1	0.21	0.44	1.34	-1.01	-0.97
SIK3	1	0.78	0.95	0.39	-1.26	-0.86
ASXL1	1	0.65	0.65	0.86	-1.28	-0.89
WNK1	1	0.45	0.43	1.18	-1.24	-0.83
KDM1A	1	0.87	0.97	0.26	-0.89	-1.21
SLC25A33	1	1.06	0.83	0.02	-0.53	-1.38
GFOD1	1	0.38	1.25	0.41	-0.89	-1.15
L2HGDH	1	0.75	0.28	1.07	-1.01	-1.1
TTC3	1	0.32	0.77	1.01	-1.2	-0.91
STRN3	1	-0.07	0.48	1.44	-0.94	-0.9
MTFR1	1	1.23	0.65	0.03	-1.3	-0.61
UVRAG	1	1.29	0.87	-0.72	-0.59	-0.84
SUV39H2	1	0.29	1.11	0.69	-0.98	-1.11
CXXC5	1	1.29	0.03	0.64	-0.94	-1.01
SUFU	1	0.95	1.21	-0.49	-0.76	-0.91
TMA16	1	0.51	0.54	1.09	-1.09	-1.04
UBL5	1	1.11	0.9	-0.07	-0.81	-1.14
CISD2	1	0.62	0.53	1.01	-1.09	-1.07
GOLIM4	1	0.6	0.57	0.98	-0.95	-1.2
PGBD2	1	-0.25	0.65	1.38	-0.78	-1
FUBP1	1	0.34	0.98	0.78	-1.26	-0.85
TRA2B	1	0.69	0.72	0.77	-1.02	-1.17
ZNF292	1	0.87	0.97	0.1	-1.41	-0.53
LNPEP	1	-0.1	0.38	1.49	-1.08	-0.69
TBC1D4	1	0.62	0.85	0.72	-1.09	-1.1
KPNA1	1	0.88	0.78	0.51	-1	-1.17
RFX7	1	0.25	0.56	1.23	-0.92	-1.12
VAPA	1	0.8	0.71	0.68	-1.11	-1.08
FHL3	1	1.46	0.58	-0.36	-0.84	-0.84
NAB1	1	0.44	-0.01	1.44	-0.93	-0.93
PPM1G	1	1.14	0.94	-0.22	-0.81	-1.05
DNMT1	1	0.88	0.89	0.38	-1.14	-1
NCOA4	1	0.89	0.96	0.26	-0.92	-1.17
PTPN11	1	0.83	0.77	0.58	-0.99	-1.19
ATP5PF	1	0.85	0.63	0.7	-1.05	-1.14
ITGB3	1	1.12	0.98	-0.25	-1.06	-0.78
PTDSS1	1	0.79	1.07	0.22	-0.87	-1.2
HDGF	1	1.04	1.07	-0.27	-0.89	-0.95
ANP32A	1	0.97	0.76	0.41	-1	-1.15
SLC20A2	1	1	1.01	-0.06	-0.77	-1.17
NUS1	1	0.67	-0.05	1.3	-1.04	-0.88
GCSAML	1	0.29	0.41	1.31	-0.98	-1.04
CDK19	1	1.06	0.86	0.11	-1.22	-0.81
ICAM2	1	1.13	1.01	-0.35	-0.83	-0.95
U2AF2	1	1.29	0.72	-0.12	-0.88	-1.02
BIN2	1	1.4	0.53	-0.06	-0.92	-0.95
POFUT1	1	0.81	0.96	0.37	-1.14	-1
SLC25A17	1	1.16	0.7	0.12	-0.69	-1.29
CTDSP1	1	1.11	1.05	-0.47	-0.77	-0.92
GFI1B	1	1.36	0.78	-0.83	-0.59	-0.72
PUM3	1	0.35	0.86	0.92	-1.12	-1.01
YIF1B	1	1.32	0.83	-0.82	-0.56	-0.77
UBR5	1	0.63	0.87	0.67	-1.2	-0.97
VEZT	1	0.76	0.82	0.6	-1.1	-1.08
RAPGEF6	1	0.42	1.16	0.52	-1.12	-0.98
ANKRD17	1	0.1	0.74	1.16	-1.23	-0.76
RPE	1	0.22	1.12	0.72	-0.95	-1.12
PABPC1	1	1.23	0.78	-0.06	-0.9	-1.04
BCLAF1	1	0.18	0.64	1.2	-1.23	-0.79
FAM162A	1	1.51	0.54	-0.54	-0.8	-0.7
SLMAP	1	0.13	0.41	1.4	-0.92	-1.01
XPO4	1	-0.16	0.42	1.48	-1.08	-0.66
WDR43	1	0.52	0.93	0.71	-1.03	-1.13
ZBTB16	1	0.48	0.11	1.34	-1.18	-0.76
CLK1	1	0.53	0.98	0.64	-1.17	-0.99
SENP6	1	0.13	0.21	1.5	-0.84	-1
IWS1	1	0.21	0.6	1.22	-0.87	-1.16
NDUFAF3	1	0.91	-0.01	1.02	-0.56	-1.35
KCNK5	1	0.96	1.04	0.01	-1.05	-0.95
DHX15	1	0.96	0.98	0.12	-0.95	-1.1
PNP	1	1.32	0.82	-0.54	-0.68	-0.92
SNRK	1	1.46	0.14	0.28	-1.02	-0.86
SLC25A32	1	0.49	0.87	0.8	-0.9	-1.25
OPA1	1	0.49	0.9	0.78	-1.1	-1.06
PCMT1	1	1.16	0.44	0.49	-1.17	-0.92
AHDC1	1	1.43	0.68	-0.64	-0.72	-0.75
PPP1R14B	1	1.25	0.75	-0.09	-0.82	-1.09
MAPRE1	1	0.8	0.95	0.38	-0.99	-1.15
ELOC	1	0.9	0.61	0.66	-1.12	-1.05
PAK2	1	0.74	0.94	0.45	-1.28	-0.85
PPP6R1	1	1.35	0.69	-0.22	-0.87	-0.95
RHOA	1	1.09	0.92	-0.05	-0.89	-1.08
RFT1	1	0.84	0.7	0.54	-0.62	-1.46
PDIA5	1	1.42	0.36	-0.04	-0.45	-1.29
HBS1L	1	0.58	0.81	0.79	-1	-1.18
HMGN1	1	0.95	0.62	0.53	-0.71	-1.39
ATF2	1	1.27	0.75	-0.17	-0.72	-1.12
DIP2B	1	0.69	0.72	0.71	-1.41	-0.72
ETV6	1	0.7	0.95	0.48	-1.29	-0.85
RNF2	1	0.39	0.96	0.78	-0.89	-1.23
SPRED1	1	0.62	1.32	-0.04	-1.1	-0.8
ZNF148	1	0.37	0.29	1.33	-0.82	-1.17
USP33	1	0.11	-0.11	1.62	-0.95	-0.66
SPCS2	1	-0.1	0.63	1.32	-1.21	-0.64
LEMD3	1	0.93	0.53	0.69	-1.24	-0.91
PPTC7	1	0.63	1.08	0.41	-1.16	-0.96
PIKFYVE	1	0.98	0.9	0.19	-1.16	-0.91
LSM3	1	0.59	0.55	1.01	-1.08	-1.08
RTN4	1	1.4	0.5	0	-0.93	-0.96
PPP1CC	1	0.71	0.96	0.5	-1.12	-1.04
EPS15	1	0.76	0.88	0.51	-1.26	-0.89
FOXO3	1	0.11	0.26	1.48	-0.98	-0.88
SNX5	1	0.31	0.76	1.02	-0.79	-1.29
UBE2L3	1	0.55	0.98	0.62	-0.89	-1.25
RHCE	1	1.19	0.61	0.24	-1.2	-0.85
PDS5B	1	0.16	0.57	1.28	-1.06	-0.95
MSH6	1	0.59	0.94	0.58	-0.74	-1.37
MTMR2	1	0.63	0.91	0.64	-1	-1.18
STAR	1	1.14	1.01	-0.41	-0.92	-0.82
COPS5	1	0.56	0.91	0.64	-0.74	-1.37
RNF19A	1	0.32	0.4	1.24	-1.37	-0.58
THAP12	1	0.95	0.5	0.67	-0.78	-1.34
RRP1B	1	0.87	1.07	0.1	-0.94	-1.1
TXNRD1	1	0.68	1	0.47	-1	-1.14
RASA2	1	0.69	0.98	0.49	-1.15	-1
SLC16A1	1	0.24	0.98	0.89	-1.04	-1.06
TOE1	1	0.81	0.8	0.54	-0.83	-1.32
EIF3E	1	0.94	0.91	0.25	-1.16	-0.94
NUDT19	1	1	0.94	0.04	-1.27	-0.71
NPRL2	1	1.19	0.86	-0.17	-0.81	-1.07
NSMCE2	1	0.66	0.52	0.92	-0.71	-1.39
IGF2BP3	1	-0.17	0.64	1.35	-1.09	-0.73
PHIP	1	0.13	0.53	1.3	-1.21	-0.75
ZBTB4	1	0.16	0.32	1.42	-1.08	-0.83
DNAJB1	1	1.21	0.72	0.01	-0.73	-1.22
INTS13	1	0.3	1.2	0.5	-1.32	-0.69
ATP6V0A2	1	0.5	0.33	1.22	-1.17	-0.88
DNTTIP2	1	0.07	0.74	1.2	-0.97	-1.04
NDUFAF6	1	0.36	0.49	1.21	-1.2	-0.86
PIGU	1	0.38	0.91	0.85	-1.18	-0.96
RNF138	1	0.28	0.4	1.25	-1.37	-0.56
ATP5MC3	1	1.16	0.71	0.18	-0.87	-1.17
ITSN2	1	0.12	0.62	1.26	-1.06	-0.95
AGPAT5	1	0.64	0.49	1.02	-1.16	-0.99
TPP2	1	0.94	0.78	0.37	-1.36	-0.73
ETF1	1	0.63	1.13	0.34	-0.94	-1.16
CSDE1	1	0.7	0.86	0.63	-1.05	-1.13
TRMT1	1	0.68	0.85	0.63	-0.87	-1.29
NDUFB5	1	0.51	0.76	0.9	-0.99	-1.17
CMTM6	1	0.1	0.61	1.28	-1.05	-0.94
JTB	1	1.28	0.37	0.38	-1.11	-0.92
VPS13B	1	0.64	0.46	1.02	-1.26	-0.86
TACC1	1	0.03	0.64	1.28	-1.09	-0.86
TXNDC12	1	0.58	0.92	0.65	-0.9	-1.26
TPR	1	0.13	0.61	1.24	-1.24	-0.74
ARL8B	1	0.38	0.95	0.8	-0.89	-1.23
CEPT1	1	1.15	0.78	0.11	-1.04	-0.99
LCP2	1	1.22	0.84	-0.18	-0.96	-0.91
ELOVL1	1	0.95	0.91	0.24	-0.98	-1.12
RPL6	1	0.96	0.51	0.67	-0.93	-1.22
RAP1A	1	0.54	1.11	0.46	-1.17	-0.95
CDV3	1	0.5	0.85	0.81	-0.98	-1.18
FAF1	1	1.2	0.65	0.2	-1.07	-0.98
ATP5IF1	1	1.01	0.23	0.85	-0.94	-1.15
SLTM	1	-0.09	0.59	1.37	-0.9	-0.98
TNIK	1	0.5	0.38	1.19	-0.88	-1.19
PPM1B	1	0.24	1.01	0.85	-1.06	-1.04
RPL4	1	1.08	0.97	-0.1	-0.9	-1.04
FYTTD1	1	0.71	0.35	1.05	-0.98	-1.14
GALNT7	1	0.36	0.33	1.31	-1.13	-0.88
ASXL2	1	0.64	0.92	0.61	-1.13	-1.05
ATAD2	1	0.59	0.74	0.84	-1.23	-0.94
FAR2	1	0.85	0.72	0.61	-1.08	-1.1
ARFGEF1	1	0.6	0.51	1.02	-1.23	-0.9
PIAS1	1	1.15	0.81	0.02	-0.78	-1.2
HAT1	1	0.59	0.5	1.06	-1.09	-1.05
NCOR1	1	0.42	0.94	0.79	-1.14	-1.01
SELENOT	1	0.61	0.83	0.74	-0.96	-1.21
RAB8B	1	0.34	1.15	0.56	-0.75	-1.3
ZFAND3	1	1.09	1.03	-0.28	-0.9	-0.94
NUP43	1	0.44	0.68	1.02	-0.98	-1.16
ZNF592	1	0.6	1.13	0.37	-1.15	-0.95
PCBP1	1	1.37	0.64	-0.18	-0.84	-0.98
DAP3	1	1.01	0.44	0.68	-1.22	-0.91
DCAF13	1	0.32	0.62	1.16	-0.99	-1.1
TGIF2	1	0.65	1.29	-0.36	-0.27	-1.3
IRAK3	1	-0.24	1.08	0.97	-1.23	-0.58
CAPRIN1	1	0.72	0.76	0.71	-1.01	-1.18
SF3B1	1	0.92	0.88	0.34	-1.01	-1.12
UCK2	1	1.26	0.87	-0.41	-0.89	-0.84
RCC1	1	1.09	0.97	-0.17	-0.78	-1.11
NEK7	1	1.25	0.7	0	-1.14	-0.81
RPL5	1	0.92	0.84	0.36	-0.86	-1.26
ATP2C1	1	-0.09	0.49	1.42	-1.1	-0.72
ZMYM4	1	0.83	0.81	0.5	-1.3	-0.84
FBXL3	1	0.9	0.67	0.55	-0.76	-1.36
PPM1A	1	0.53	0.14	1.31	-1.01	-0.98
CCDC88A	1	-0.37	0.29	1.59	-0.97	-0.54
PRR13	1	0.9	0.81	0.26	-0.49	-1.49
GNB1	1	1.12	0.98	-0.24	-0.83	-1.02
NOP10	1	0.96	1.15	-0.33	-0.72	-1.06
VIRMA	1	0.06	0.84	1.09	-1.23	-0.76
XRCC5	1	0.79	0.93	0.44	-1.13	-1.03
CEP57	1	0.75	0.56	0.86	-0.96	-1.21
CHSY1	1	0.55	0.65	0.96	-1.06	-1.1
PDS5A	1	1.01	0.7	0.44	-1.08	-1.07
SPN	1	0.27	0.53	1.24	-1.08	-0.96
SPC25	1	1.06	0.41	0.65	-1.02	-1.11
NUP35	1	1.2	0.81	-0.08	-0.96	-0.98
HSPD1	1	0.37	0.9	0.85	-0.84	-1.27
SETD5	1	0.53	0.79	0.83	-1.28	-0.88
NMD3	1	0.61	1.05	0.46	-0.84	-1.27
CCDC47	1	0.47	0.89	0.79	-1.25	-0.9
IGF2BP1	1	0.87	0.94	0.31	-1.14	-0.98
GRB2	1	1.15	0.85	-0.01	-0.98	-1.01
KCMF1	1	0.77	0.89	0.5	-0.95	-1.21
CACYBP	1	1.14	0.54	0.43	-0.98	-1.13
EI24	1	0.73	0.79	0.66	-1.02	-1.16
MLLT3	1	0.58	0.95	0.63	-1.11	-1.06
ATG5	1	0.17	0.77	1.03	-1.42	-0.55
TMBIM4	1	-0.3	0.45	1.52	-0.75	-0.92
SGMS1	1	-0.12	0.62	1.3	-1.28	-0.52
BCL2L11	1	0.29	0.67	1.09	-1.33	-0.71
AK2	1	1.03	1.06	-0.2	-0.98	-0.9
TBPL1	1	0.88	0.53	0.75	-1.21	-0.95
NABP1	1	0.59	1.09	0.45	-0.99	-1.13
SQLE	1	1.36	0.78	-0.82	-0.64	-0.68
FBXO11	1	1	0.8	0.32	-1.17	-0.95
WDR4	1	0.83	1.23	-0.21	-1.04	-0.81
CPNE1	1	1.22	0.93	-0.46	-0.84	-0.85
PA2G4	1	1.08	1.07	-0.39	-0.83	-0.93
HNRNPU	1	0.55	0.89	0.74	-0.98	-1.19
SLC1A5	1	1.16	0.94	-0.25	-0.84	-1
PTTG1IP	1	0.57	0.26	1.22	-1.09	-0.96
NUDCD1	1	0.92	0.93	0.25	-1.12	-0.99
RNF4	1	1.09	1.02	-0.27	-1.01	-0.83
EIF3H	1	1.1	0.89	-0.02	-0.85	-1.12
RPL24	1	1.18	0.84	-0.08	-0.91	-1.03
TMBIM1	1	1.11	0.56	0.44	-0.92	-1.19
PHF3	1	0.24	0.74	1.09	-1.2	-0.88
USP1	1	-0.01	0.4	1.46	-0.97	-0.87
EYA3	1	0.32	0.96	0.84	-1.11	-1.01
TBC1D15	1	0.76	0.9	0.51	-1.1	-1.07
HSPA8	1	0.62	0.91	0.64	-1.19	-0.98
FXR1	1	0.52	1.08	0.54	-1.05	-1.09
PRDM2	1	0.4	0.8	0.94	-1.1	-1.05
CNBP	1	0.77	0.76	0.63	-0.85	-1.31
ATP5F1C	1	0.74	0.59	0.85	-1.13	-1.05
TM9SF2	1	0.4	0.87	0.88	-1.01	-1.13
SERBP1	1	0.56	0.83	0.79	-1.03	-1.14
RSRC2	1	0.41	0.39	1.24	-0.85	-1.19
FBXO30	1	0.35	0.56	1.14	-1.31	-0.74
SAE1	1	1.33	0.78	-0.38	-0.77	-0.95
SH3GLB1	1	0.27	0.89	0.95	-0.98	-1.13
GNG5	1	1.14	0.29	0.65	-0.92	-1.16
FOXK2	1	1.31	0.8	-0.43	-0.67	-1.01
ARF1	1	1.15	0.88	-0.15	-0.71	-1.17
DIAPH1	1	0.87	0.71	0.59	-1.24	-0.92
PRR11	1	0.37	0.93	0.84	-1.14	-0.99
FBXO34	1	1.07	0.92	-0.05	-0.73	-1.21
SPEN	1	0.5	1.01	0.47	-1.52	-0.46
RPS9	1	1.29	0.83	-0.43	-0.67	-1.01
SFPQ	1	1.23	0.72	0.01	-0.83	-1.13
R3HDM1	1	0.48	1.05	0.61	-0.99	-1.15
NACA	1	0.42	0.78	0.93	-0.85	-1.27
CDK4	1	1.35	0.66	-0.16	-0.78	-1.06
RAB1A	1	0.98	0.75	0.41	-1.15	-0.99
RABGGTB	1	0.47	0.97	0.69	-1.25	-0.88
MSL2	1	0.36	0.19	1.39	-0.87	-1.07
TUBGCP3	1	1.23	0.67	-0.12	-1.36	-0.42
ATP5F1B	1	1.23	0.86	-0.27	-0.79	-1.03
BLM	1	0.95	0.65	0.56	-1.24	-0.91
EIF5B	1	0.28	0.9	0.93	-1.17	-0.94
CTNNBL1	1	0.56	0.6	0.97	-1.3	-0.83
CLASP2	1	0.87	0.37	0.88	-1.26	-0.86
TMEM69	1	0.97	0.93	0.16	-1.2	-0.85
YWHAG	1	0.79	1	0.3	-0.78	-1.3
MAPK1	1	0.98	0.57	0.57	-1.33	-0.79
SIN3A	1	0.68	1.15	0.24	-1.12	-0.95
GART	1	1.13	0.94	-0.16	-0.89	-1.02
PIK3R4	1	1.03	1.12	-0.64	-1	-0.52
ABHD2	1	-0.34	0.21	1.62	-0.96	-0.53
GOLGA4	1	-0.18	0.54	1.43	-1.03	-0.76
DERL1	1	0.97	0.91	0.21	-1.03	-1.06
YWHAQ	1	0.94	0.59	0.64	-1.09	-1.09
MLLT10	1	0.37	0.87	0.89	-0.9	-1.23
NUP153	1	0.51	0.64	0.99	-1.25	-0.89
SRSF1	1	0.33	0.52	1.21	-1.02	-1.05
GNAI3	1	1.03	0.9	0.1	-0.88	-1.16
PSPC1	1	0	1.21	0.76	-0.94	-1.04
LIN28B	1	0.5	1	0.64	-1.16	-0.99
NAA15	1	0.13	0.87	1.05	-0.87	-1.17
CA1	1	0.28	0.71	1.1	-1.07	-1.03
DNAJC14	1	0.95	0.96	0.15	-1.19	-0.86
SRSF3	1	0.71	0.87	0.58	-0.94	-1.23
DCPS	1	0.94	0.92	0.22	-1.23	-0.85
EIF2A	1	1.07	0.83	0.17	-0.98	-1.08
ATF6	1	0.79	0.17	0.99	-1.45	-0.5
TRAPPC3	1	0.78	1.19	-0.07	-0.68	-1.22
WTAP	1	0.65	0.59	0.92	-1.24	-0.93
CSNK1A1	1	0.68	0.26	1.11	-0.75	-1.3
LAPTM4A	1	0.86	0.68	0.64	-1.18	-1
FYCO1	1	0.61	0.43	1.04	-1.33	-0.76
RSF1	1	0.51	1.11	0.4	-1.4	-0.62
NR2F2	1	0.35	0.94	0.84	-0.99	-1.14
KDM3B	1	0.43	0.64	1.05	-1.26	-0.85
LEPROTL1	1	0.22	0.85	1.02	-1.06	-1.03
ARHGAP11A	1	-0.25	0.2	1.61	-1	-0.56
CBX3	1	0.39	0.62	1.06	-1.34	-0.73
SMIM12	1	0.42	1.53	-0.39	-0.56	-1.01
ANP32B	1	1.03	0.81	0.25	-1.07	-1.03
MATR3	1	0.29	0.52	1.22	-1.24	-0.79
PPP2R2A	1	1.34	0.73	-0.29	-0.84	-0.94
MORC3	1	0.76	0.08	1.14	-1.25	-0.73
CDK13	1	0.61	0.68	0.83	-0.73	-1.4
HHEX	1	1.35	0.69	-0.22	-0.85	-0.97
DGUOK	1	1.38	0.56	-0.09	-1.11	-0.74
ELF1	1	-0.13	0.72	1.29	-1.05	-0.84
SYNJ2	1	0.51	1.16	0.43	-1.18	-0.91
MFSD14A	1	0.89	0.9	0.33	-1.13	-0.99
STAT5B	1	1.26	0.62	0.08	-1.17	-0.79
PTGES3	1	0.73	0.79	0.68	-1.09	-1.1
TTI1	1	0.77	1.09	0.15	-1.31	-0.69
ARID1A	1	0.03	0.14	1.56	-1	-0.73
TOMM20	1	1.23	0.83	-0.18	-0.98	-0.9
PYCR2	1	1.46	0.56	-0.47	-1.02	-0.54
MYC	1	1.35	0.73	-0.43	-0.59	-1.06
NCK1	1	0.54	1.24	0.22	-1.25	-0.75
TMEM30A	1	-0.07	0.57	1.36	-1.17	-0.69
LRRC41	1	0.35	0.4	1.24	-1.31	-0.68
PHF20	1	1.35	0.7	-0.26	-0.86	-0.94
TBK1	1	0.2	1.38	0.31	-1.21	-0.69
ZNF326	1	-0.05	-0.07	1.67	-0.85	-0.7
LRCH1	1	0.96	0.34	0.76	-0.68	-1.39
NUP98	1	0.71	1.16	0.19	-1.09	-0.96
TEX2	1	0.1	0.85	1.09	-1.1	-0.94
MED15	1	1.36	0.78	-0.77	-0.64	-0.74
TUT4	1	0.37	0.66	0.94	-1.53	-0.45
PPP2CA	1	0.46	1	0.66	-0.84	-1.28
MIS18BP1	1	-0.23	0.74	1.31	-0.99	-0.83
UBE2O	1	1.53	0.47	-0.43	-0.81	-0.77
IPO7	1	0.34	0.89	0.86	-1.36	-0.72
CHEK1	1	0.57	1	0.58	-1.01	-1.14
PCNP	1	1.18	0.56	0.33	-1.22	-0.85
THRAP3	1	0.45	0.94	0.76	-1.16	-1
RBM27	1	0.08	0.18	1.47	-1.25	-0.49
INPP5D	1	0.8	0.89	0.47	-1.14	-1.02
EIF4B	1	1.15	1.01	-0.52	-0.66	-0.98
CEBPZ	1	0.44	1.12	0.55	-0.92	-1.19
ATP5MG	1	1.01	0.91	0.13	-0.85	-1.19
CUL3	1	0.32	0.53	1.19	-1.27	-0.77
NRDC	1	0.83	0.61	0.72	-1.27	-0.89
CLCN3	1	-0.24	0.65	1.36	-1.13	-0.63
CKAP5	1	0.25	0.96	0.87	-1.29	-0.79
STK40	1	1.36	0.45	-0.04	-0.45	-1.32
NCL	1	0.67	0.93	0.56	-0.94	-1.22
TCF12	1	0.84	0.81	0.53	-1.12	-1.05
NFATC3	1	1.24	0.66	0.07	-1.19	-0.78
USP6NL	1	0.94	0.75	0.34	-0.57	-1.45
SLC37A4	1	1.19	0.75	0.05	-0.91	-1.09
CSNK2A1	1	1.14	0.96	-0.25	-0.89	-0.96
DR1	1	-0.03	0.43	1.41	-0.61	-1.2
RAB6A	1	1.24	0.9	-0.46	-0.98	-0.7
SON	1	-0.19	0.65	1.3	-1.27	-0.49
PPP4R3B	1	0.64	0.15	1.23	-1.08	-0.94
TP53BP2	1	0.07	0.54	1.25	-0.48	-1.38
PRPF40A	1	-0.24	1.17	0.9	-1.13	-0.7
YWHAE	1	0.98	1.05	-0.06	-1.06	-0.9
RNF11	1	1.18	0.28	0.61	-0.97	-1.1
RMND5A	1	0.6	0.58	0.98	-1.13	-1.03
CMSS1	1	1.18	0.4	0.44	-1.35	-0.67
RNF145	1	0.21	0.41	1.32	-0.68	-1.26
RALY	1	1.54	0.44	-0.41	-0.66	-0.92
SRSF2	1	1.04	0.65	0.38	-1.35	-0.73
YME1L1	1	1.19	0.46	0.41	-0.83	-1.24
SMC4	1	-0.35	0.33	1.58	-0.92	-0.65
INPP5B	1	0.38	1.11	0.58	-1.29	-0.79
MORF4L1	1	0.82	1.2	-0.08	-0.94	-1
RAB2A	1	0.95	0.48	0.73	-1.18	-0.97
S100PBP	1	0.23	0.37	1.31	-1.33	-0.58
POLR1D	1	1.17	0.86	-0.13	-0.78	-1.12
G3BP2	1	1.08	0.83	0.14	-0.94	-1.11
RAB11A	1	0.71	0.81	0.67	-1.02	-1.17
ZNF207	1	0.93	1.15	-0.21	-0.99	-0.89
MAPK6	1	0.78	0.68	0.69	-1.35	-0.8
SMAD2	1	0.8	1.01	0.28	-0.83	-1.26
BACH1	1	0.24	0.81	0.99	-0.69	-1.35
TAB2	1	1.51	-0.06	0.28	-1.12	-0.62
ARRB1	1	1.3	0.82	-0.41	-0.81	-0.9
RBM39	1	-0.02	0.46	1.43	-0.92	-0.95
PSTPIP2	1	0.41	0.76	0.95	-0.83	-1.29
XRN2	1	0.97	1.01	0.03	-1.1	-0.91
WDR33	1	0.81	0.88	0.47	-1.09	-1.08
NFYC	1	1.13	0.77	0.09	-1.27	-0.71
CRKL	1	1.21	0.92	-0.36	-0.87	-0.9
SLC39A1	1	1.11	0.62	0.01	-0.21	-1.53
SRSF4	1	1.33	0.74	-0.48	-0.5	-1.1
CORO1C	1	0.51	1.07	0.56	-1	-1.14
PHF12	1	0.35	1.32	0.32	-1.17	-0.82
TOP1	1	0.84	0.75	0.58	-1.01	-1.16
DYNC1LI1	1	0.39	0.64	1	-1.44	-0.59
SCAF11	1	-0.01	0.37	1.48	-0.86	-0.97
CLTC	1	-0.27	0.51	1.38	-1.29	-0.32
TRIP12	1	-0.25	0.49	1.42	-1.22	-0.43
FOXRED1	1	1.38	0.53	-0.04	-1.15	-0.71
PPP1R12A	1	0.05	0.79	1.16	-1.15	-0.85
USP8	1	0.35	1.49	-0.06	-1.1	-0.68
TPM3	1	0.94	1.1	-0.08	-1.03	-0.92
ARPP19	1	0.17	0.56	1.04	-0.19	-1.59
HSP90AB1	1	1.23	0.94	-0.62	-0.83	-0.72
YWHAZ	1	1.06	0.9	0.06	-0.9	-1.12
RBMX	1	0.56	0.96	0.63	-1.18	-0.98
RBM12	1	0.8	1.08	0.14	-1.27	-0.75
EEF1A1	1	1.42	0.62	-0.3	-0.84	-0.9
HNRNPA3	1	-0.02	0.27	1.48	-1.23	-0.5
AHCYL1	1	1.29	0.83	-0.58	-0.55	-1
NASP	1	0.21	0.73	1.1	-1.3	-0.73
GOLPH3	1	1.28	0.79	-0.25	-0.79	-1.03
XPO1	1	-0.25	0.55	1.44	-1.03	-0.71
DHX9	1	0.14	1.36	0.37	-1.27	-0.6
PAPOLA	1	0.25	0.54	1.24	-1.18	-0.85
RBBP4	1	1.14	0.88	-0.06	-0.85	-1.1
PAFAH1B1	1	0.47	0.96	0.67	-1.37	-0.73
HNRNPA1	1	0.32	0.94	0.85	-0.86	-1.24
NAP1L1	2	-0.43	-1.17	-0.43	1.33	0.71
TMPO	2	-1.07	-1.11	0.64	0.82	0.72
NUCKS1	2	-1.16	-0.88	0.15	1.15	0.74
CAND1	2	-0.83	-0.34	-0.96	1.1	1.03
CUL1	2	-0.48	-1.03	-0.63	0.91	1.22
ABI1	2	-0.2	-0.13	-1.49	0.75	1.08
WASF1	2	-0.39	-0.12	-1.39	0.77	1.14
TAL1	2	-0.38	-0.45	-1.19	1.32	0.7
SRSF8	2	-0.31	-1.26	-0.47	1	1.04
APLP2	2	-0.28	-0.27	-1.36	1.27	0.63
PPP4R2	2	-1.36	-0.44	0.1	0.35	1.35
ITCH	2	-1.09	-0.61	-0.34	0.64	1.39
TXLNA	2	-1.05	-0.32	-0.71	1.27	0.81
PNISR	2	-1.29	-0.75	0.2	0.77	1.07
ARF4	2	-0.72	-1.16	-0.14	0.84	1.18
KRI1	2	-0.22	-0.91	-0.94	1.27	0.79
ASH2L	2	-0.71	-0.72	-0.74	1.25	0.93
NOL4L	2	-0.55	-1.24	-0.01	0.38	1.42
PRMT2	2	-0.73	-0.97	-0.45	1.17	0.98
TIA1	2	-1.12	-0.97	0.25	1.07	0.77
TRAPPC4	2	-0.39	-1.02	-0.71	1.24	0.88
BTBD1	2	-0.94	-0.9	-0.2	1.32	0.72
ERMAP	2	-1.51	-0.54	0.58	0.76	0.72
RCOR1	2	-0.86	-0.45	-0.83	0.89	1.25
DIP2A	2	-0.43	-0.63	-0.98	0.59	1.45
NUDT3	2	-1.08	-0.85	-0.11	1.12	0.92
NLK	2	-0.12	-0.68	-1.2	0.78	1.21
TTC39B	2	-1.25	-0.74	0.2	0.54	1.25
PTPN12	2	-0.79	-0.07	-1.15	0.89	1.12
LATS1	2	-0.84	-1	-0.19	0.73	1.31
NPAT	2	-0.55	-0.94	-0.56	0.58	1.47
USP44	2	-1.38	-0.53	0.14	0.54	1.23
GATAD2B	2	-1.45	-0.49	0.17	0.74	1.04
IP6K2	2	-0.97	-0.75	-0.43	1.15	1
YOD1	2	-1.24	-0.82	0.3	1.14	0.63
BTF3L4	2	-1.02	-0.66	-0.39	1.38	0.69
NBEAL2	2	-1.22	-0.63	-0.09	0.63	1.31
ATP11B	2	-1.3	-0.83	0.43	0.83	0.87
CNTLN	2	-0.95	-0.73	-0.45	0.88	1.26
CRTC2	2	0.09	-0.34	-1.52	0.96	0.8
ZDHHC21	2	-1.42	-0.62	0.41	0.59	1.03
CISH	2	0.2	-0.62	-1.36	1.15	0.63
PITHD1	2	-1.28	-0.71	0.07	1.01	0.92
SLC3A2	2	-0.5	-1.03	-0.54	0.69	1.39
FAM126B	2	-1.56	-0.3	0.15	0.88	0.83
PML	2	0.37	-0.42	-1.5	1.12	0.43
RACGAP1	2	-1.01	-0.83	-0.26	0.97	1.13
ALS2	2	-0.45	-0.61	-1.06	1.19	0.93
C6orf89	2	-0.27	-0.5	-1.27	1.03	1
CHD2	2	-0.9	-0.78	-0.49	1.03	1.14
ERMP1	2	-0.75	-0.91	-0.47	0.85	1.29
STON2	2	-1.27	-0.78	0.18	0.86	1
EMP3	2	-0.56	-1.2	-0.19	1.36	0.59
ST8SIA6	2	-0.7	-0.72	-0.77	1.12	1.07
RAB37	2	-0.18	-0.89	-0.77	0.26	1.59
DNAJB6	2	-0.34	-0.8	-0.9	1.45	0.58
B2M	2	-0.86	-0.93	-0.34	0.94	1.19
RPS6	2	-0.01	-0.52	-1.38	1.03	0.88
LEPR	2	-0.56	-0.58	-1.01	1.1	1.05
GABPA	2	-1.09	-0.47	-0.39	0.44	1.5
KBTBD2	2	-1.25	-0.56	-0.21	1.15	0.87
ADARB1	2	-0.99	-0.56	-0.58	0.85	1.28
ENY2	2	-0.62	-0.87	-0.68	1.23	0.93
WDFY2	2	-1.45	-0.46	0.19	0.59	1.14
LEPROT	2	-1.04	-1.02	0.15	0.84	1.07
SNRPA1	2	-0.51	-0.29	-1.24	1.18	0.85
SLC11A2	2	-1.41	-0.58	0.19	0.98	0.82
CDKN2D	2	-0.42	-0.61	-1.03	1.41	0.65
TRIM24	2	-0.41	-0.57	-1.13	1	1.11
SLC7A5	2	-0.59	-0.77	-0.82	1.18	1
E2F1	2	-0.54	-0.76	-0.87	1.23	0.93
PDIK1L	2	-1.29	-0.79	0.35	0.64	1.09
MOB1B	2	-1.44	-0.55	0.24	1.03	0.72
CNOT10	2	-0.67	-0.8	-0.72	1.13	1.05
PBX1	2	-0.71	-1.1	-0.29	1.1	0.99
C11orf54	2	-0.23	-0.64	-1.07	1.48	0.46
MBD6	2	-0.63	-1.1	-0.37	1.17	0.93
RFX3	2	-0.87	-0.91	-0.34	1.17	0.96
PHC2	2	0.23	-0.48	-1.48	1.02	0.71
TMEM129	2	-0.85	-1.29	0.65	0.95	0.54
SIAE	2	-1.24	-0.9	0.51	0.96	0.68
JAK2	2	-1.29	-0.74	0.17	0.85	1.01
MAPKBP1	2	-0.06	-0.87	-1.09	0.99	1.03
HEMGN	2	-1.1	-0.51	-0.5	1.19	0.92
FEZ1	2	-0.93	-0.94	-0.18	0.78	1.27
OAZ2	2	-0.06	-0.23	-1.49	1.17	0.61
C2CD2L	2	-0.12	-0.75	-1.16	1.15	0.88
MITF	2	-0.91	-0.89	-0.25	1.35	0.7
MAN2A2	2	-1.24	-0.81	0.21	0.77	1.07
DCAF16	2	-1.29	-0.77	0.23	0.84	0.99
ABI2	2	-0.75	-0.49	-0.91	1.23	0.93
SDCBP	2	-0.38	-0.61	-1.11	1.16	0.95
MTURN	2	-1.06	-0.85	-0.16	1	1.06
HP1BP3	2	-1.1	-0.87	-0.05	0.91	1.1
RIPOR3	2	-0.83	-1.02	-0.21	0.79	1.27
ICAM5	2	0.01	-0.61	-1.33	0.99	0.94
PLSCR1	2	-0.61	-0.69	-0.85	0.84	1.31
OAF	2	0.35	-0.43	-1.53	0.64	0.97
TP53INP2	2	-1.02	0.09	-1.02	1.07	0.88
SS18L1	2	-0.76	-1.09	-0.22	0.93	1.15
STAG1	2	-1.03	-0.76	-0.32	0.94	1.17
C12orf57	2	-0.42	-0.73	-0.99	1.21	0.93
HDC	2	-1.01	-0.71	-0.4	0.89	1.23
THAP2	2	-1.13	-0.56	-0.21	0.43	1.48
ADAR	2	-1	-0.77	-0.35	0.92	1.2
PHLDB1	2	-0.87	-0.24	-0.98	0.89	1.2
INKA2	2	-0.64	-0.99	-0.52	1.14	1.01
FNIP2	2	-0.96	-0.66	-0.54	1.03	1.13
IRF2BP2	2	-0.45	-0.99	-0.72	1.1	1.05
EZH2	2	-0.95	-0.65	-0.56	1.19	0.98
KIAA2026	2	-0.89	-0.84	-0.42	1.02	1.13
RCL1	2	-0.78	-0.68	-0.72	1.18	1.01
MOB3C	2	-0.19	-0.5	-1.3	0.89	1.1
CREB3L2	2	-0.82	-0.71	-0.65	1	1.18
ART4	2	-1.31	-0.76	0.32	0.65	1.09
TBCEL	2	-0.71	-0.74	-0.66	0.68	1.43
HIPK2	2	-1.13	-0.81	-0.05	0.76	1.22
KLHL6	2	-0.78	-0.62	-0.79	1.19	0.99
AK3	2	-0.6	-0.78	-0.81	1.07	1.11
SOD2	2	-1.05	-0.87	-0.13	0.85	1.19
PEAR1	2	-0.86	-0.2	-1.02	1.12	0.97
NFKBIZ	2	-0.74	-0.39	-0.82	0.37	1.58
RAB13	2	-0.68	-0.62	-0.86	0.91	1.26
PSIP1	2	-0.77	-0.69	-0.73	1.21	0.98
ZNFX1	2	-0.73	-0.52	-0.92	0.98	1.18
ENO2	2	-0.56	-0.55	-1.04	1.09	1.05
LRRN2	2	-0.54	-1.21	-0.27	1.29	0.72
MSANTD2	2	-1.12	-0.84	-0.01	1.18	0.79
C21orf58	2	-0.7	-1.08	-0.32	0.96	1.14
SP100	2	-1.14	-0.71	-0.19	0.8	1.24
PFKFB2	2	-0.99	-0.59	-0.57	1.13	1.03
TUSC1	2	-0.43	-0.69	-1.02	1.2	0.93
ST3GAL3	2	-0.17	-0.8	-1.05	0.68	1.33
MZF1	2	-1.07	-0.8	-0.08	0.58	1.37
GJA5	2	0.16	-0.32	-1.55	0.91	0.79
ICAM4	2	-0.37	-0.88	-0.88	1.17	0.97
CDC42EP3	2	-0.74	-0.65	-0.79	1.03	1.16
DUSP10	2	-0.97	-0.91	-0.22	1.08	1.01
ACRBP	2	-0.66	-0.51	-0.95	0.81	1.32
PPP1R15A	2	-0.82	-0.9	-0.44	1.06	1.09
FREM1	2	-1.04	-0.77	-0.31	0.95	1.16
DENND4C	2	-1.01	-0.68	-0.46	1.07	1.08
SLC6A9	2	-0.42	-0.89	-0.84	0.95	1.19
RANBP6	2	-0.95	-0.71	-0.5	0.95	1.2
EXT1	2	-1.1	-0.77	-0.18	1.19	0.86
ZSCAN31	2	-1.37	-0.06	-0.5	1	0.93
HAUS6	2	-0.85	-0.65	-0.69	1.13	1.06
SNAPC3	2	-0.78	-0.6	-0.8	0.99	1.19
LNP1	2	-1.05	-0.76	-0.3	1.1	1
YBEY	2	-0.93	-1.02	0.03	0.6	1.32
B3GNT7	2	-0.3	-0.86	-0.95	1.17	0.95
UBXN10	2	-0.58	-0.88	-0.72	1.11	1.07
CBX5	2	-0.97	-0.78	-0.41	1.04	1.1
TGM2	2	0.13	-0.24	-1.58	0.93	0.76
CCDC171	2	-0.79	-0.97	-0.37	0.98	1.15
CFLAR	2	-0.88	-0.61	-0.69	1	1.17
SOS1	2	-0.95	-0.84	-0.34	0.99	1.14
RRAGA	2	-0.47	-0.72	-0.97	1.04	1.12
STMP1	2	-0.76	-0.76	-0.67	1.15	1.04
HOXB5	2	-0.1	-0.88	-1.06	1.13	0.9
PGLYRP4	2	-0.98	-0.59	-0.31	0.31	1.58
HHLA3	2	-0.85	-1.1	-0.07	0.93	1.1
ACKR1	2	-1.11	-0.82	-0.1	0.88	1.15
SPATA6L	2	-0.64	-0.48	-1.02	1.15	1
KALRN	2	-0.25	-0.71	-1.13	1.07	1.01
C1orf116	2	0.11	-0.8	-1.22	0.85	1.06
SLC25A37	2	-0.97	-0.83	-0.32	0.95	1.16
CDC37L1	2	-0.85	-0.76	-0.56	0.94	1.23
NBPF1	2	-0.62	-0.86	-0.7	1.13	1.06
SH3GL3	2	-0.68	-0.7	-0.8	1.2	0.98
CASS4	2	-0.69	-0.48	-0.98	1.03	1.12
PLPP6	2	-0.66	-0.92	-0.59	1.11	1.07
ENSA	2	-0.69	-0.73	-0.77	1.09	1.1
APOLD1	2	-0.79	-0.66	-0.68	0.76	1.37
PIP5K1A	2	-0.6	-0.65	-0.92	1.18	0.99
BTG2	2	-0.73	-0.69	-0.77	1.05	1.13
RHEBL1	2	-0.67	-0.63	-0.83	0.79	1.35
CHD1L	2	-0.8	-0.79	-0.59	1.07	1.11
CERS2	2	-0.69	-0.73	-0.77	1.13	1.06
KAZN	2	-0.33	-0.67	-1.11	1.02	1.09
GCLM	2	-0.89	-0.84	-0.42	1.06	1.1
SLAMF9	2	-0.41	-0.77	-0.92	1.37	0.72
PRUNE1	2	-0.64	-0.72	-0.83	1.14	1.04
LOC403312	2	-1.25	-0.86	0.37	0.68	1.05
VSIG2	2	-0.79	-0.69	-0.71	1.14	1.05
MCL1	2	-0.72	-0.71	-0.76	1.1	1.1
MLLT11	2	-0.74	-0.75	-0.7	1.06	1.13
PDZK1IP1	2	-0.36	-0.28	-1.23	1.45	0.43
RPRD2	2	-0.75	-0.79	-0.65	1.06	1.13
LURAP1L	2	-0.68	-0.66	-0.84	1.17	1.01
TIAM1	2	-0.72	-0.7	-0.77	1.08	1.11
MINDY1	2	-0.69	-0.75	-0.75	1.13	1.06
GDF3	2	-0.48	-0.71	-0.97	1.16	1
HMBS	2	-0.87	-0.86	-0.42	1.04	1.11
CDC42SE1	2	-0.67	-0.71	-0.81	1.1	1.09
POGZ	2	-0.79	-0.68	-0.71	1.04	1.15
TYRP1	2	-0.18	-1.02	-0.88	1.03	1.04
UHRF2	2	-0.72	-0.7	-0.76	1.02	1.17
VWA5A	2	-0.83	-0.67	-0.68	1.15	1.03
LYSMD1	2	-0.71	-0.85	-0.62	1.17	1.01
GRAP2	2	-0.57	-0.67	-0.93	1.16	1.01
C1orf56	2	-0.49	-0.82	-0.85	1.2	0.96
C2orf66	2	-0.87	-0.78	-0.51	1.01	1.16
MPZL2	2	-0.76	-0.83	-0.15	1.64	0.11
TSPOAP1	2	-0.95	-0.76	-0.43	0.96	1.18
KDM4C	2	-0.7	-0.75	-0.74	1.08	1.11
PDE4DIP	2	-0.68	-0.7	-0.81	1.08	1.11
ID2	2	-0.59	-0.7	-0.89	1.11	1.07
ICAM1	2	-0.31	-0.79	-1.01	1.12	1
S100A5	2	-1.06	-0.58	-0.47	0.84	1.27
TXNIP	2	-0.63	-0.7	-0.85	1.11	1.07
CD3E	2	-0.12	-0.99	-0.95	0.98	1.07
MMP24	2	-0.72	-0.7	-0.77	1.17	1.02
SLC37A2	2	-0.68	-0.71	-0.77	0.87	1.29

## Sheet: Table S5
Supplementary Table 5		RNAseq: Complete DESeq2 results (comparison DOT1L-shRNA vs. WT in MPN-BP1 primary cells)								corresponding to Supplementary Figure 1
Gene	log2FC	padj.
CEACAM8	-10.3927	1e-300
CD69	-3.81304	1e-300
CHI3L1	-2.72557	1e-300
FCAR	-4.28808	1e-300
CD24	-8.81815	1e-300
ICAM3	-3.16988	1e-300
HBB	-6.38779	1e-300
CXCL5	-2.75621	1e-300
HGF	3.09438	1e-300
SLC2A5	-2.44562	1e-300
TCTEX1D1	-3.17184	1e-300
ANXA2	2.50311	1e-300
SRPX	-3.46348	1e-300
SLPI	-5.11508	1e-300
BEX1	-4.89914	1e-300
SELL	4.97692	1e-300
MMP8	-5.33648	1e-300
MROCKI	-3.27355	1e-300
THBS1	-3.99427	1e-300
NXF3	-4.20662	1e-300
PSAT1	-2.36981	1e-300
ITGA9	-5.59186	1e-300
PFKFB3	-2.44305	1e-300
ADGRE1	-3.32332	1e-300
MS4A3	-2.67104	1e-300
ANO7	-3.04581	1e-300
BPI	-9.89179	1e-300
CEACAM6	-6.67959	1e-300
PADI4	-4.19283	1e-300
CST7	-3.47078	1e-300
S100P	-5.45249	1e-300
CORO2A	-2.91776	1e-300
PCOLCE2	-4.00013	1e-300
TCN1	-7.58976	1e-300
ADGRG3	-3.25968	1e-300
CILP2	-3.94882	1e-300
NCF1C	-4.22551	1e-300
ANPEP	-2.20421	1e-300
MCU	-2.39499	1e-300
TENT5C	-2.32299	3.94985e-291
AIG1	-2.77547	2.34841e-289
NRXN2	4.61283	6.26273e-288
PSTPIP2	-2.30062	4.21632e-285
GPR160	-2.85176	1.05099e-280
ALDOC	-3.18568	3.49973e-277
STXBP5-AS1	-5.79049	6.82687e-277
FOSL2	2.96386	5.52219e-276
ANXA3	-2.8692	2.53684e-275
CEACAM4	-2.70402	5.71756e-275
CSF3R	-2.06143	7.22795e-273
OAF	3.45947	3.40569e-272
CEBPE	-3.36513	8.3727e-268
MARCKS	-2.52219	7.41434e-266
ABCA13	-5.28509	6.44252e-262
TACSTD2	-2.88027	1.15428e-256
DEFA3	-11.6421	4.34649e-256
SRGN	-2.78268	1.58e-254
SERPINB2	-1.87551	4.20275e-252
COL4A5	-2.56139	2.06748e-250
MMP1	-2.78928	2.27997e-249
UGCG	-2.80182	4.26054e-248
GGT1	-2.22634	9.96218e-248
VLDLR	-2.87324	3.67573e-245
ELANE	-3.39398	3.24298e-242
PPBP	-2.95186	9.71683e-238
P2RY13	-3.57989	2.86646e-236
AKR1B1	2.85946	7.84936e-235
NCF1	-2.84139	1.1226e-234
GPR141	-3.03351	2.84317e-233
ALDH2	-2.19782	5.71403e-230
GLIPR1	2.35254	5.74996e-225
IFI16	2.31671	3.35964e-224
NCF1B	-4.42867	2.51594e-218
CCDC3	3.7784	1.5656e-217
STAB1	2.22946	1.8599e-217
IFI44L	-4.8947	8.53961e-217
ENTPD1	-2.49798	3.89955e-214
PRTN3	-3.08176	5.4101e-214
CCDC88B	-1.97502	5.38269e-210
CXCR2	-2.45128	6.03779e-210
FSCN1	2.41259	5.41402e-209
HLA-DRB1	3.01761	2.13191e-206
AMPD3	-2.95059	4.89921e-205
TSPAN2	-3.93471	2.1748e-204
PADI2	-2.56142	5.84291e-202
TRIM16	-2.12793	8.37938e-201
HTRA3	2.52056	2.31405e-198
CD74	1.97549	2.49596e-198
ALOX5AP	-2.62947	6.59911e-198
TM4SF1	4.02942	3.25516e-196
KCTD12	2.42923	1.09186e-195
GOLGA8B	-2.72044	1.92441e-194
FAM107B	-1.88876	7.35172e-193
SLC45A3	2.75772	9.14884e-193
SEMA4A	-1.67787	1.34518e-191
FBN1	-4.44751	1.82286e-191
THBS4	-2.71099	1.68221e-189
TENT5A	-1.85177	2.29765e-189
CLEC5A	-1.99122	1.50569e-187
SMPDL3B	-3.06153	8.25252e-187
FGFR1	-1.9945	3.55977e-186
LRPAP1	-2.09358	7.53417e-186
STXBP5	-2.55072	2.56029e-185
NEURL1B	4.27979	7.46547e-185
SYTL1	-2.78864	3.12139e-182
CD96	-3.73688	2.01603e-180
GOLGA8M	-4.91672	2.67665e-180
CCND2	-1.67353	5.6146e-178
SERPINA1	-1.75203	3.14758e-176
NEGR1	3.89936	5.51765e-175
NTNG2	-2.54138	7.12383e-174
ALDH7A1	5.34581	1.07365e-173
CYP4F3	-6.39253	3.82408e-171
CXCL6	-3.70408	8.96572e-171
SLC12A7	2.1736	1.17318e-169
SIGLEC5	-2.27302	3.30338e-167
HERC5	2.50198	1.05329e-166
CTSH	2.31929	1.85807e-165
TPM4	1.48535	1.16581e-164
LYZ	1.8323	1.26176e-164
CD53	1.7315	3.43896e-164
RGL4	-2.92942	1.59667e-163
PRCP	-1.80341	4.76553e-162
RBM47	2.10429	4.69089e-161
CAPN2	1.69213	5.41996e-160
HYAL3	-2.13234	7.30123e-159
ALAS1	-1.5447	1.27743e-158
CKAP4	2.13089	1.88512e-158
PDZD8	-2.90696	3.56183e-158
CYFIP2	-2.27392	3.94921e-158
CSF1R	1.90168	1.3108e-157
TP53INP2	-2.3166	1.08105e-156
ATP8A1	-2.89877	1.25332e-156
PLB1	-2.39299	2.01664e-156
MCM4	1.61548	4.18177e-155
CD4	-1.71593	1.39672e-153
SOAT1	2.11054	1.92604e-153
ENTPD7	-2.70959	2.29061e-152
SHANK3	5.29435	1.48282e-151
DHRS9	-4.29385	2.45385e-151
FBXO9	-1.48853	2.7558e-148
TDRD9	2.97448	3.92032e-148
CPA3	2.12198	9.15843e-148
MCUB	3.12028	5.20104e-147
BASP1	-1.83392	9.1702e-145
CFH	3.97884	4.03003e-144
DNASE2	2.32397	7.17049e-144
MPZL1	2.5052	2.81194e-143
TNFSF10	1.96257	4.6529e-143
CHAC1	-5.64526	3.41391e-142
CHD7	-2.11706	1.57597e-141
ELL2	-2.01013	3.40182e-141
SV2A	-1.73725	8.011e-141
CDC25B	1.78943	2.87731e-140
DYSF	-2.42945	3.44881e-140
PLEKHO1	2.84182	6.20689e-140
SPARC	1.46485	8.29488e-140
RRM2	1.69207	2.94455e-139
CEACAM1	-8.60251	4.72047e-139
UHRF1	1.97499	2.57223e-138
GAS6	2.22083	2.70373e-138
GADD45A	-2.32316	3.69889e-138
CCL5	-2.56575	4.90354e-138
CD59	-1.52564	1.08985e-137
HLA-DRB3	3.11189	1.3348e-137
GCA	-1.97768	7.27033e-137
MMP10	-5.56884	1.28814e-136
TRIM58	1.80658	1.38766e-136
DTX4	2.68676	1.74358e-136
CLSPN	2.06989	7.73351e-134
ADM2	-4.10306	1.15971e-132
GPNMB	1.57568	1.41844e-132
RHEX	4.77554	2.40274e-132
CLTCL1	-2.624	1.36802e-131
PLIN5	-3.09571	2.13207e-131
IFITM3	2.24627	5.46376e-130
HEXA	-1.5454	6.43546e-130
SAPCD2	2.36465	1.29725e-128
C1RL	-1.58967	1.28639e-127
LGALS12	-3.5588	1.93093e-127
INF2	1.76039	2.1263e-127
PROM1	4.32807	4.37945e-127
S100A10	1.96774	4.91318e-127
CDHR1	-3.43377	9.92818e-127
PRDX1	1.79915	7.32873e-126
SPATS2L	2.04066	1.62577e-125
LINC00926	-2.06526	2.08069e-125
GYG1	-1.51566	2.91993e-125
BST1	-1.71448	8.27651e-124
MANSC1	-2.58249	1.7237e-123
USP13	2.37671	1.74513e-123
SERPINB10	-1.64078	5.97864e-123
PTPN22	-1.81213	1.52999e-122
ROGDI	-1.91815	2.03817e-122
P4HB	-1.32789	1.20505e-121
CDCA7	1.53495	9.2429e-121
MYBL2	1.45445	1.68393e-120
ORAI2	-1.47207	3.11892e-120
FCER1A	2.80351	1.50084e-118
JAG1	-1.93984	1.51438e-118
SESN2	-1.80191	2.00204e-118
ETS1	-2.39258	1.02028e-117
CTSS	1.60504	2.94328e-117
RETN	-2.54773	7.97507e-116
IRF8	1.47702	1.34607e-115
CORO1C	1.66341	1.84636e-115
ZNF395	-1.51862	4.06656e-115
RNF130	1.54007	7.87751e-115
NID1	2.52611	1.45641e-114
CCNA1	1.82769	2.99567e-114
HBG2	-7.24233	9.51467e-114
RAB31	-1.37693	1.41788e-112
SERPINB1	-1.4046	3.13913e-111
MEF2C	2.81073	4.45431e-111
GJA1	3.34176	1.25962e-110
CNDP2	1.44218	4.34484e-109
PGD	-1.2638	2.84783e-108
NUSAP1	1.39252	8.79151e-108
CDC6	2.02458	1.01443e-107
COL24A1	3.04125	1.54761e-107
DHCR7	-1.33028	2.60764e-107
GATM	2.14042	3.02666e-107
TNFAIP8	-1.37422	1.09682e-106
MYO1G	-1.29892	2.75541e-106
ANXA1	-1.19398	3.79075e-105
E2F2	2.82705	4.60905e-105
CCN3	3.30383	6.93158e-105
QSOX1	-1.54289	4.33109e-104
UAP1L1	1.95821	6.64385e-104
NECTIN1	-1.67995	1.12107e-103
UCHL1	3.81077	4.1079e-103
SEMA6B	-1.97684	5.47968e-103
TMEM217	-2.99214	2.2963e-102
SNHG29	-1.57972	2.77791e-102
SLC12A2	-2.1538	1.13074e-101
PRAM1	-1.55712	3.50586e-101
TBC1D4	2.54714	4.43475e-101
HPSE	1.9295	5.79449e-101
OFD1	-1.53711	6.48091e-101
SOX13	3.00268	6.51986e-101
DDIT4L	1.847	8.35521e-101
RGCC	-1.94043	8.42159e-101
GABARAPL1	-1.748	1.19232e-100
FYB1	-1.32901	1.68587e-99
NDFIP2	-2.44814	2.56889e-99
NRGN	2.68295	3.47536e-99
CD180	2.24815	5.29566e-99
SMIM3	-1.69129	5.55885e-99
SKA3	1.9104	1.22155e-98
IL1B	-1.45832	2.9146e-98
CHST2	1.8023	3.09809e-98
HLA-DRA	2.62973	4.10515e-98
GGTA1P	-3.32286	4.12404e-98
CEP55	1.691	4.72189e-98
FOSB	-1.56404	8.55013e-98
MAP3K6	1.83507	9.57243e-98
CD82	-1.70346	1.4902e-97
SLC40A1	-1.37565	1.50516e-97
GTSE1	1.62148	3.49478e-96
FZD2	2.089	3.71289e-96
PDE3A	-6.98428	6.93199e-96
EREG	-2.67642	7.04183e-96
PLK1	1.37665	1.37171e-95
OAS2	2.44581	1.90358e-95
MBOAT2	-2.01857	2.55404e-95
PRKAR2B	2.05772	2.64825e-95
RNASE2	-1.48645	2.71452e-95
HRH2	1.4333	3.26489e-95
KIAA0040	2.70756	6.17221e-95
RAB5B	-1.36866	8.96108e-95
TK1	1.85666	9.31277e-95
MELTF	2.05271	1.82877e-94
SVIP	-1.62975	6.5873e-94
LTBP3	2.88138	1.49581e-93
STRIP2	2.80576	1.73677e-93
PRRT4	-1.60282	4.17243e-93
MCM7	1.24187	4.19719e-93
OLR1	-2.19047	1.41658e-92
BTG2	-1.33349	4.8232e-92
HS6ST1	1.61171	6.89834e-92
C5AR2	-2.59174	7.39697e-92
ESCO2	2.37339	1.13814e-91
SDK1	-2.13847	1.70373e-91
FAM111B	5.56024	2.00841e-91
MCM5	1.28296	2.71793e-91
TMEM87A	-1.16288	4.66955e-91
FCGR2B	1.72784	5.363e-91
FGR	-1.40943	1.01633e-90
PIWIL4	-1.44675	1.71038e-90
MSRB1	-2.03723	3.01999e-90
NCAPH	1.45646	4.36363e-90
DEFB1	-2.61163	6.62014e-90
CYYR1	-2.17827	9.23689e-90
POU2F2	2.07338	1.2842e-89
MS4A4A	2.46405	2.10499e-89
EPHB3	3.66634	2.75429e-89
P2RX7	2.15361	3.30999e-89
ICA1	-1.56044	4.07154e-89
TPSB2	2.52479	5.05394e-89
AZU1	-2.0023	6.26247e-89
CPNE7	1.84218	1.68471e-88
ANKS6	2.41603	1.69328e-88
TMEM176B	1.99787	2.72785e-88
KCNQ1	2.25394	3.55948e-88
RALGAPA2	-2.55289	9.24068e-88
DPYSL3	2.23137	1.08523e-87
LTBP4	2.06484	1.69799e-87
PTPN7	-1.11859	1.86528e-87
SLC38A1	-2.43991	3.52964e-87
DNAJC5	-1.13699	3.66131e-87
NUCB2	-1.38222	8.04152e-87
EPHB4	3.31652	2.47287e-86
TMEM121B	1.96934	3.88747e-86
CTSB	1.10402	7.24993e-86
MLC1	-1.14834	7.77184e-86
GLCCI1	-1.59999	2.31245e-85
TNFRSF14-AS1	-2.38521	3.09607e-85
MEF2D	1.30549	3.09648e-85
SLC26A8	-1.63303	3.2709e-85
CCR2	1.46045	4.15216e-85
CDCA5	1.42138	4.95438e-85
ABHD5	-1.53879	5.22684e-85
PIK3C2B	2.45427	5.25967e-85
SERPINB9	1.60134	8.57361e-85
NT5DC2	1.4988	1.30131e-84
SPP1	1.26223	1.73463e-84
MGAM	-2.41549	9.86783e-84
IGSF6	1.79661	1.01038e-83
CHST13	2.39671	1.76479e-83
PDPN	3.90241	1.80863e-83
MAN1A1	-1.60689	2.17266e-83
EDEM1	-1.25428	3.4259e-83
TMEM216	-1.87516	6.19961e-83
SUSD3	-2.69977	7.66713e-83
FOXM1	1.52222	8.13957e-83
NPTX1	-3.57208	8.36084e-83
GUCY1A1	4.60868	2.04868e-82
ASF1B	1.61447	3.49882e-82
AUTS2	4.12794	3.71948e-82
MARS1	-1.06139	4.26741e-82
E2F1	1.88849	5.43443e-82
SOX4	1.47325	6.08057e-82
PTGFRN	2.01448	7.43024e-82
RECQL4	1.50194	1.49204e-81
TSPAN14	-1.17464	3.08331e-81
RAB13	-1.38746	3.19612e-81
SUMF2	-1.22812	3.5584e-81
LAPTM5	-1.14708	3.59308e-81
VEGFA	-1.35505	4.66909e-81
POGLUT3	1.57962	7.17659e-81
C12orf75	3.93263	1.06208e-80
DHFR	1.37423	1.45611e-80
LGALS1	1.84913	1.64133e-80
SUN1	1.72143	1.82919e-80
TGFA	-2.76503	2.99501e-80
IGFBP4	1.97258	3.94584e-80
GAS5	-1.63211	4.3641e-80
ANXA11	-1.14373	5.2936e-80
OLFML2B	1.47218	8.71677e-80
ZDHHC19	-6.09178	1.01782e-79
ENPP2	2.0523	1.73062e-79
FAH	-1.43728	2.11224e-79
KIF20A	1.48721	2.39698e-79
KCNJ11	3.6347	2.56348e-79
LINC02470	-1.94031	3.7206e-79
VAT1	-1.04187	3.85836e-79
MAP4K1	2.0267	7.30667e-79
DPYSL2	1.3083	1.4233e-78
MIR223	-2.17058	1.46356e-78
CHEK1	1.44309	1.79753e-78
MCM10	1.83838	1.935e-78
CDA	-1.8359	2.3734e-78
TRIM7	3.28546	5.34313e-78
TMPO	1.2885	5.46186e-78
TYMS	1.43522	9.98842e-78
TARP	-1.33038	1.41665e-77
FSTL1	3.41176	1.47286e-77
NR4A2	-1.88912	1.50074e-77
ATP1B1	3.00369	1.51024e-77
SAT1	-1.34398	2.16192e-77
TP53I11	1.66517	2.36639e-77
KRT17	-2.45517	2.47402e-77
SGK1	1.2393	2.58984e-77
VSTM1	-3.06507	5.97802e-77
CCNA2	1.42208	6.86984e-77
LRRC8C	1.74874	7.3879e-77
CALN1	3.34334	2.96909e-76
TOP2A	1.39862	5.46765e-76
CYFIP1	1.35386	2.28449e-75
DUSP6	-1.05684	2.47539e-75
PCBP3	-1.55754	3.45382e-75
HBD	-3.80089	4.88606e-75
TERT	4.68021	5.2202e-75
SUCNR1	-1.60001	2.86429e-74
KIF18B	1.6275	3.76106e-74
GFOD1	-1.71244	4.14892e-74
SLC16A1	1.25448	5.67942e-74
CDC20	1.45478	6.59165e-74
FBLN5	-3.23495	8.55238e-74
WDR62	1.5178	1.5713e-73
ATP8B2	1.7841	2.21336e-73
CEACAM3	-4.09694	2.61813e-73
MYO1C	1.87731	3.68375e-73
SERPINB8	1.24944	4.70365e-73
HK3	-1.45605	5.03109e-73
EMP2	2.32135	6.01851e-73
GATA2	1.47408	6.04705e-73
PXK	-1.24375	6.26425e-73
NEAT1	-1.39801	1.50263e-72
F11R	-1.19614	1.53704e-72
NRIP3	1.54433	2.7024e-72
CD55	-1.1023	3.87374e-72
HCST	-1.86713	4.83299e-72
TGM3	-2.50829	6.41531e-72
CCNB1	1.2396	7.45639e-72
RNASEH2C	-1.79185	9.15224e-72
PTH2R	-2.70323	9.33423e-72
MELK	1.59597	1.02206e-71
IL18	-1.61555	1.03691e-71
TGM5	-1.61528	1.76422e-71
PRNP	1.22799	1.92945e-71
PFKM	1.63324	2.11567e-71
MCM3	1.25067	2.26343e-71
SLC28A3	-2.08304	4.15523e-71
HMMR	1.36576	6.62602e-71
TRAF5	4.68154	6.75285e-71
GASK1B	1.50855	8.83022e-71
LAMB2	1.38574	9.29833e-71
CXCL1	-1.47323	1.22295e-70
ITPR3	3.11908	1.33335e-70
SIRPB2	1.69426	1.36172e-70
SPNS3	-1.51967	1.37998e-70
RNF146	-1.30342	1.44736e-70
ANKRD18A	-1.48627	2.62394e-70
NAAA	1.41875	3.56369e-70
F13A1	1.56319	3.67774e-70
ISYNA1	2.39839	4.27593e-70
CRYBG1	2.26613	5.36709e-70
STOM	-1.04548	6.11985e-70
PLEKHF2	-1.33822	7.68041e-70
NCF4	-1.32351	1.54926e-69
UBE2C	1.76876	1.71851e-69
LHFPL6	3.36837	2.45454e-69
TMEM71	1.78019	3.15704e-69
LINC01451	-2.6032	4.28466e-69
CCNF	1.36466	6.61809e-69
ERLIN1	-0.983044	8.33368e-69
ARMCX1	2.30432	8.3658e-69
DLGAP5	1.30484	1.21028e-68
CRACR2B	-1.78064	1.37034e-68
CDKN2A	-1.72134	4.14441e-68
CTSG	-1.50757	4.53759e-68
KIF21B	-1.96225	7.66499e-68
VTA1	-1.2519	1.06968e-67
DNMT1	1.19676	1.09859e-67
MDFIC	1.26104	1.23967e-67
PCSK5	-1.9888	1.56481e-67
LAIR1	-0.946968	2.19679e-67
STX11	-1.41793	2.75333e-67
PLPP3	-2.13212	3.43404e-67
CD300E	2.01143	3.79002e-67
CD300C	1.80402	4.05364e-67
B4GALT5	-1.38692	4.66194e-67
CDC45	1.47981	7.91196e-67
PTGER2	-1.22196	8.21526e-67
EGR1	-0.931922	1.11304e-66
CTSA	-0.96548	2.22639e-66
ELOVL6	-2.07316	3.04173e-66
S100A12	2.82144	3.39978e-66
MCM2	1.04654	3.65931e-66
FLOT2	-1.19029	3.74992e-66
NTSR1	2.31216	4.21324e-66
AOC1	-1.33456	4.91031e-66
OSBPL5	1.59804	7.46908e-66
SLC1A5	-1.06878	8.02254e-66
LIG1	1.1827	1.54505e-65
GYPC	-1.42069	1.60068e-65
PDCD4	-0.999328	1.60068e-65
EPB41L2	1.63358	1.82965e-65
CDK1	1.56963	2.10319e-65
CBX2	3.06064	2.13587e-65
ANGPTL6	-2.33734	2.14875e-65
SMC4	1.09547	2.42194e-65
GINS2	1.84098	2.6559e-65
CRIP1	2.36807	4.33124e-65
ALOX5	-1.40461	1.04589e-64
GDF11	1.69851	1.10839e-64
JUP	1.44703	1.49194e-64
TRIB3	-1.44232	2.58514e-64
ARAP3	-1.83282	2.73177e-64
SERINC2	-1.318	3.03047e-64
DMTN	-2.98891	4.56767e-64
CD300LF	-1.18573	5.6124e-64
PLCH1	-2.514	1.16221e-63
IL2RA	-2.52365	1.82705e-63
ESPL1	1.57062	1.83687e-63
FEN1	1.39829	2.17346e-63
RTN4RL2	2.55803	2.53376e-63
CLEC12A	-1.00227	5.22653e-63
KIF20B	1.15668	5.92036e-63
GINS1	1.44667	7.11161e-63
ANKH	1.33157	7.32867e-63
SDC4	1.57327	8.4276e-63
TAFA2	-2.38698	9.84134e-63
APMAP	-1.10198	1.12248e-62
KIF2C	1.14489	1.19745e-62
JDP2	-1.51559	1.39297e-62
TIMELESS	1.31743	1.64734e-62
GBE1	-1.29773	2.07935e-62
LOXL3	-1.46073	4.03062e-62
SLC15A3	1.4679	4.3335e-62
MITF	1.7357	4.72012e-62
CRTC3	2.00997	5.0771e-62
PTK7	2.78289	5.40456e-62
RAD54L	1.4585	7.42478e-62
SLC7A5	-0.933881	8.16277e-62
MSRB3	-1.18345	9.65687e-62
ADAM22	-1.96318	1.86026e-61
ANTXR2	-1.49024	1.95446e-61
ABI2	1.58622	2.22567e-61
CHAF1B	1.60198	2.24434e-61
HVCN1	1.94668	2.34406e-61
SHCBP1	1.16008	2.38599e-61
CPNE3	-1.48084	2.57155e-61
FZD6	-1.55676	2.59541e-61
BMP8B	1.80651	2.78135e-61
CMPK2	1.67899	3.26174e-61
MARCO	1.55912	3.28151e-61
HNRNPLL	-1.42414	4.03727e-61
EHD1	-1.14317	5.33454e-61
LOC400499	2.88312	6.46888e-61
GBP2	1.9754	7.16588e-61
AIF1L	1.55452	7.19009e-61
CORO1A	-1.14166	7.60491e-61
NOG	2.38912	8.56162e-61
PYGL	-0.935043	1.49568e-60
SCD5	4.71623	1.72972e-60
GCNT2	2.47021	2.7745e-60
TREML2	-2.01939	2.96527e-60
CCDC69	1.2827	5.121e-60
ITPRIPL1	3.91543	5.16861e-60
SNCA	2.70705	6.69372e-60
TBC1D10C	-1.55878	1.0561e-59
CDKN1B	1.17587	1.75245e-59
BTG1	-1.26539	2.07979e-59
YPEL5	-1.13068	2.15927e-59
PHACTR1	1.60607	2.31786e-59
SCGB3A1	-4.01155	2.5567e-59
ARHGEF40	1.34624	2.61648e-59
SPAG5	1.30831	2.73162e-59
TROAP	1.36413	2.87505e-59
ECM1	1.55038	3.01323e-59
BCAM	3.52633	3.49717e-59
CAVIN3	3.1549	5.29729e-59
CYSTM1	-1.72433	7.21128e-59
BAZ1A	-0.907391	9.26535e-59
IRS2	-1.14018	1.68926e-58
ADGRA2	1.62568	1.98174e-58
GUCY1B1	3.48173	2.21382e-58
KIF4A	1.34614	2.44445e-58
NUCKS1	0.903513	2.64425e-58
WDR76	1.44699	2.75411e-58
SLC39A11	-1.09525	2.9495e-58
TMEM176A	1.97045	3.13987e-58
HELLS	1.80858	3.195e-58
ADGRL1	1.43627	3.33581e-58
NNMT	-3.85173	4.08652e-58
ABLIM1	2.50529	5.38812e-58
SUCO	-1.46821	5.77034e-58
CD2	3.46556	1.01123e-57
CERS4	3.43892	1.05737e-57
FAM160A2	-1.1336	1.25855e-57
ADGRE5	-0.92042	1.34348e-57
ACAP1	-1.22024	2.01862e-57
ATF4	-1.05372	2.21475e-57
CXCL8	-1.10024	2.22359e-57
GNB5	2.07553	2.31366e-57
MICU1	-1.10677	2.41983e-57
SORBS3	1.90186	2.65648e-57
CIITA	2.01384	2.69114e-57
HJURP	1.28785	3.20115e-57
PACSIN3	3.24536	3.6958e-57
TSC22D3	-1.49917	4.4448e-57
LRG1	-1.41256	5.04994e-57
RNASE6	1.41095	5.04994e-57
RRM1	1.12225	5.27432e-57
ARG1	-4.87179	5.74441e-57
BIRC5	1.43192	7.21778e-57
ALDH1L2	-2.00309	7.76153e-57
ATP8B4	-1.61786	9.29618e-57
VIM	1.29037	1.20842e-56
P2RX1	-1.11092	1.45647e-56
STK32B	2.1356	1.66866e-56
SPECC1	1.39833	1.75005e-56
NCAPG	1.44331	1.9549e-56
ARHGDIB	-1.01315	1.98499e-56
LOC100130698	-2.41847	2.52032e-56
TYRO3	2.11131	6.57235e-56
DACH1	-1.39574	8.36021e-56
TSPAN33	1.87657	1.35253e-55
APLP2	0.869916	1.96141e-55
DNMT3B	1.7868	2.20523e-55
MCTP1	-1.31691	2.50707e-55
C11orf21	-1.04494	3.97101e-55
CD9	1.17744	5.45344e-55
TMEM8B	3.79801	5.79414e-55
IGSF3	4.75046	5.93887e-55
E2F8	1.71536	6.20365e-55
GPSM1	1.60828	6.2212e-55
PEA15	1.12621	8.62878e-55
CD37	-1.29031	9.91202e-55
GRAMD1B	-1.45365	1.25214e-54
AURKB	1.6117	1.33293e-54
HOXA11-AS	-1.74327	1.43519e-54
KSR1	-1.46974	1.45459e-54
MCMBP	0.981801	1.80688e-54
HIP1R	-1.76698	1.8116e-54
H6PD	-1.42313	1.92122e-54
BCL2L15	-3.45699	2.03209e-54
TP53INP1	-1.19181	2.1669e-54
RAB27A	-0.951365	2.88152e-54
LTC4S	-2.42083	2.89701e-54
SPINDOC	1.70191	3.25819e-54
KCNA3	1.8809	3.45284e-54
HBE1	-4.8033	3.7345e-54
ADA2	1.13295	4.28108e-54
KIAA0513	2.75202	4.88459e-54
TONSL	1.28179	5.89163e-54
SMC2	1.15529	6.17191e-54
TBC1D16	2.07159	6.48703e-54
STMN1	1.37745	7.2121e-54
CFLAR	-1.22429	8.4882e-54
NOD2	1.61477	8.4882e-54
RAB34	1.50246	1.3194e-53
SGSH	1.52144	1.66008e-53
THEMIS2	-1.00628	1.83469e-53
AP5B1	-1.03714	1.97848e-53
PMP22	1.42849	2.15672e-53
TPX2	1.00207	2.15882e-53
CHN2	2.2523	2.21755e-53
GSN	-0.967886	2.37547e-53
NSUN5	-1.48264	2.37547e-53
BACE2	1.94346	5.14771e-53
DUSP10	1.51332	5.77563e-53
FLT3	1.54551	6.88314e-53
TNS3	1.6319	6.89798e-53
CD38	-1.80788	8.89123e-53
AARS1	-0.973996	1.03883e-52
GPC1	1.87887	1.13509e-52
SLC45A4	-1.62483	1.34467e-52
RFC3	1.12624	2.20215e-52
DOK3	-1.0161	3.12739e-52
CXorf21	1.38128	3.31784e-52
CES1	-2.09288	3.45365e-52
C3AR1	-0.928569	3.55368e-52
CASKIN2	3.42648	3.87764e-52
GPI	-0.902188	3.94047e-52
TPCN1	1.50847	4.07406e-52
SLC25A45	-1.93276	4.64224e-52
NCOA7	-1.03295	4.75846e-52
NKG7	-1.41043	6.44024e-52
CITED2	-1.04353	9.44073e-52
PAWR	-1.29472	1.07559e-51
ARL6IP1	0.958837	1.14376e-51
CXorf38	-0.971024	1.25056e-51
CD79B	2.54281	1.39629e-51
ACSL1	-1.2348	1.45145e-51
NDC80	1.29001	1.57926e-51
PRC1	1.02654	2.193e-51
RPL22L1	-1.46538	2.45775e-51
CLDN12	-1.21776	2.53224e-51
GARS1	-0.885358	2.64582e-51
LMNB1	0.935995	3.13669e-51
SAMD11	2.8723	3.90406e-51
GYS1	-1.00577	4.28547e-51
KCNN4	1.14753	5.10427e-51
KANSL3	-1.22576	5.44184e-51
HCK	-0.940747	5.85949e-51
HACD1	1.89857	9.09943e-51
CENPU	1.2655	1.00235e-50
CACHD1	3.06775	1.07499e-50
PURPL	-4.11741	1.15063e-50
NIBAN2	1.09651	1.16867e-50
SLC35F6	1.35551	1.24037e-50
PLSCR1	-1.04423	1.25963e-50
AFAP1	-2.05135	1.29334e-50
PLK4	1.33529	1.61082e-50
ORC1	1.40451	1.70917e-50
CD86	1.43414	1.80574e-50
SGCB	2.37147	1.8692e-50
HIP1	-1.4421	1.94021e-50
A4GALT	-5.36097	2.26624e-50
CCNB2	1.07822	2.42718e-50
DAPK1	1.71297	2.54837e-50
GLB1	-0.865016	3.33666e-50
CXCL3	-1.27683	3.83249e-50
SPINT2	1.80485	3.83677e-50
TAGAP	-1.07468	4.42491e-50
MRAS	1.57925	5.79982e-50
ZFP36L1	1.22047	7.4196e-50
MTHFD2	-0.903509	7.53104e-50
H2AX	1.40818	7.54214e-50
PHLDA1	-1.3241	1.18594e-49
EEF2	-0.782988	1.19779e-49
ST14	1.57122	1.4926e-49
RNASET2	-1.33578	1.60064e-49
FGD2	1.58246	1.68507e-49
LINC01184	-1.39341	1.82722e-49
S100A8	-1.48839	2.68902e-49
POLA2	1.07031	2.72475e-49
MAP3K1	1.83437	3.03133e-49
ACOT7	1.50954	3.17447e-49
DEFA4	-10.8746	3.34897e-49
NEK2	1.38184	3.92329e-49
ARSD	-1.01793	4.62765e-49
FCN1	-0.871667	5.043e-49
RAB37	-0.857857	6.28711e-49
PKIB	2.52105	7.12931e-49
PTPN14	2.51334	8.65167e-49
AEBP1	3.47722	9.69165e-49
AIFM3	-1.61419	1.03294e-48
CHST10	1.48457	1.05877e-48
TBKBP1	-1.17266	1.09138e-48
SHKBP1	1.08844	1.32676e-48
TEAD4	1.65762	1.57058e-48
ANXA5	0.969053	1.58386e-48
GPA33	3.16871	1.68037e-48
MT2A	1.79352	2.37667e-48
PRDX5	-1.51702	2.55704e-48
EZR	0.937136	2.71358e-48
PLCG1	2.27929	5.46783e-48
SHMT2	-0.919255	6.07978e-48
TFEB	2.19053	6.9989e-48
CALR	0.984176	7.53639e-48
SNHG8	-1.56966	7.62266e-48
CASK	1.81703	1.09427e-47
TMEM268	1.93	1.30907e-47
TRIP13	1.17433	1.31746e-47
KANK2	1.61449	1.7873e-47
WARS1	-0.900094	1.83939e-47
CALHM2	1.49813	3.92389e-47
KIAA1522	1.83263	4.63909e-47
CDCA8	1.04492	4.88317e-47
MMP19	-1.31686	5.34038e-47
DOC2A	-1.67538	5.58327e-47
RTN3	-0.906989	5.58666e-47
GLRX	-1.06146	6.99465e-47
TMEM30A	-0.956455	7.22386e-47
MORC4	2.7938	7.47025e-47
KIF23	1.21011	9.56426e-47
PAM	-1.12765	9.57504e-47
CCDC18-AS1	-1.39661	1.06779e-46
PLD3	-1.08853	1.32923e-46
LGMN	2.11862	1.43501e-46
TSPAN15	-1.95133	2.11749e-46
PKMYT1	1.60228	2.48683e-46
GGT5	-1.20865	3.24564e-46
SGMS2	1.87721	3.74192e-46
GNAI1	2.55195	4.6451e-46
TUBE1	-1.39435	5.50221e-46
ZSCAN30	-1.44297	6.54347e-46
CHAF1A	1.02589	6.60384e-46
IQGAP3	1.58722	7.30384e-46
UBXN11	1.19968	7.77119e-46
HOXB5	-2.17682	9.48309e-46
CDC42EP4	1.91102	1.04932e-45
MT1G	3.31641	1.28084e-45
SPRY1	-1.87133	1.39558e-45
THBS3	-1.15465	1.69043e-45
KCNC4	2.30219	1.69825e-45
GAS2L3	1.6526	1.77682e-45
ASCL2	2.314	2.07331e-45
TESC	-1.35646	2.07331e-45
TTN	-1.84008	2.48975e-45
CD163	1.11409	2.51679e-45
LPCAT2	-1.1549	2.63027e-45
KCNK6	2.17919	2.69138e-45
ALAS2	-5.67084	2.72793e-45
LAYN	4.55317	3.32575e-45
CDCA3	1.42698	3.69551e-45
BAALC	3.22338	4.08202e-45
SPC25	1.64911	4.55618e-45
SLC8A1	1.81491	4.85237e-45
PAQR4	1.37441	4.95789e-45
UGP2	-0.888948	5.07205e-45
CUX2	2.1112	5.6823e-45
OSBPL3	1.50976	5.92367e-45
PDIA5	-1.01861	6.93519e-45
BRIP1	1.61777	9.49331e-45
TMPO-AS1	1.69035	9.65277e-45
ENDOD1	2.3174	1.10893e-44
ANXA6	0.847141	1.15589e-44
CNIH4	-1.25388	1.18042e-44
NADSYN1	-0.882696	1.23166e-44
LRP10	-0.883301	1.23835e-44
HDAC9	1.92695	1.7753e-44
FAM201A	-1.30317	1.7762e-44
CLEC4A	1.99747	2.05253e-44
EHD4	1.1244	2.06748e-44
TES	1.17538	2.36545e-44
HK1	0.93807	2.92399e-44
G6PD	-0.949238	3.07825e-44
C1orf198	1.71996	3.32223e-44
SLC51A	-3.46154	3.59478e-44
UNG	1.20051	4.62639e-44
PXN	-0.856161	5.45561e-44
GPT2	-0.921845	5.46337e-44
TEAD3	-4.93614	6.20918e-44
EPS8L2	-2.30773	7.02005e-44
EXO1	1.62889	7.87063e-44
OGT	-1.1117	8.03867e-44
TICRR	1.60384	8.53646e-44
ERN1	-1.22934	8.70366e-44
ZWINT	1.0505	8.87965e-44
ID1	1.73856	9.87633e-44
MFSD10	-1.30423	1.16035e-43
MS4A6A	1.09566	1.20052e-43
C16orf54	-1.15797	1.26706e-43
SFXN3	1.15137	1.40038e-43
CTNNA1	1.07591	1.53463e-43
DOK7	-4.18435	1.53724e-43
SAMHD1	1.08612	2.21639e-43
KPNA2	0.847821	2.2186e-43
ZCCHC17	-1.10239	2.55632e-43
CEP78	1.14641	2.66598e-43
ATG7	-0.937326	3.61989e-43
EMP3	1.35967	3.66546e-43
RAD51AP1	1.2728	3.8245e-43
PM20D2	1.07582	4.03497e-43
HIF1A	-1.60335	4.21473e-43
SLC9A3R2	2.37204	5.33471e-43
ALDH4A1	-1.00052	5.80919e-43
ANKRD33B	-1.66342	6.84514e-43
LINC02593	2.53749	7.33413e-43
B3GNT7	-1.57249	7.85733e-43
ZNF367	1.51562	9.40725e-43
SLC1A3	1.26017	1.23434e-42
DCUN1D3	-1.17333	1.24022e-42
ZFAS1	-1.34863	1.4379e-42
FPR2	-1.69485	1.50161e-42
KIF7	2.60029	1.50682e-42
DEF6	-1.01977	1.77907e-42
ETV5	1.18025	2.1719e-42
DDOST	-0.799677	2.85915e-42
ANO10	-1.07351	2.96501e-42
CARD11	2.36687	3.10451e-42
PRR11	0.963714	3.12112e-42
SPTA1	-3.41396	4.47791e-42
TMEM243	1.99247	4.61412e-42
FANCA	1.21616	4.75522e-42
HP	-2.66038	4.83003e-42
DENND1A	-0.947221	5.39554e-42
FAM111A	0.995377	5.9385e-42
WDR34	1.36482	7.08792e-42
KIF11	1.31459	7.52183e-42
IGF1R	-1.66435	7.70178e-42
PLIN4	-2.3625	7.92772e-42
KDM6B	-1.21052	9.77823e-42
STOX2	-2.24099	9.92785e-42
TPSD1	2.30031	1.03076e-41
MYO1E	1.71944	1.05615e-41
FRMD3	-1.08797	1.13308e-41
MINDY3	-1.28333	1.14872e-41
KCNH2	-2.66157	1.16138e-41
ILDR2	2.20461	1.20707e-41
ANKRD13D	-1.2449	1.2303e-41
CLEC12B	-1.77819	1.29588e-41
PRDX2	1.54868	1.53702e-41
RNF44	-0.852972	1.86472e-41
PHF19	0.932072	1.8771e-41
C11orf45	2.47364	1.96159e-41
SLC35C2	-0.901968	2.17978e-41
ST3GAL6	1.08495	2.48033e-41
SMIM24	-1.51405	2.50322e-41
RAB33A	-2.02244	3.19467e-41
MFSD6	1.31048	3.33969e-41
GLMP	-0.999436	3.46744e-41
LOC729737	-1.72925	3.62218e-41
SMPDL3A	1.81108	4.06542e-41
IL1RN	1.29561	4.07916e-41
MAGI2-AS3	3.64702	4.09294e-41
TMED3	-1.01738	4.39024e-41
NETO2	1.01262	4.5283e-41
TTK	1.2087	6.34355e-41
SLC6A9	-4.51947	6.34396e-41
APOBEC3B	1.45047	6.46551e-41
BAG3	1.12576	6.8538e-41
NQO2	-1.09116	7.07062e-41
E2F7	2.25258	7.38365e-41
SIGLEC9	1.29185	9.29978e-41
CERCAM	1.10917	9.40414e-41
SH2D1A	-1.35665	1.14569e-40
KLHDC7B	1.41211	1.15097e-40
PRKAA1	-1.15166	1.15704e-40
FAM95C	-2.03058	1.17568e-40
FGD4	-1.56657	1.27256e-40
ITM2C	-0.917298	1.35528e-40
GRIK5	-1.20149	1.39634e-40
USP44	-1.46378	1.42017e-40
CENPM	1.7314	1.73126e-40
GINS4	1.05319	2.68846e-40
PNP	-0.721615	2.69491e-40
ITSN1	1.34758	3.18121e-40
LAP3	0.879765	3.67625e-40
CD68	-0.816837	4.03789e-40
CEL	-1.69523	4.76016e-40
MFAP4	-3.32816	5.33299e-40
MAD2L1	1.01676	5.36464e-40
SPAG1	-1.56948	7.09474e-40
LRP11	1.73872	7.55782e-40
NME8	-3.8503	8.60988e-40
PIGT	-0.840672	9.73114e-40
SLC4A11	2.01845	1.00561e-39
MGAT4A	-1.0003	1.03708e-39
ERGIC3	-0.89036	1.18075e-39
H1-0	-0.878961	1.65345e-39
F12	-1.90503	1.91374e-39
SLC22A4	-0.919262	2.08181e-39
GPR85	1.99192	2.21033e-39
PEAK3	-1.57801	2.27257e-39
IFFO2	1.55921	2.76187e-39
SPRY2	-0.926857	2.78837e-39
NAALADL1	1.64063	3.9818e-39
SLC25A37	-0.94942	4.05767e-39
VCL	-1.23346	4.50684e-39
FSTL3	-1.54104	4.7372e-39
PLEKHG3	-1.12383	6.07299e-39
FERMT3	-0.828394	6.14132e-39
DCAF6	-0.963659	6.17391e-39
ASS1	-2.47357	6.96485e-39
TUBB4B	0.973343	7.42515e-39
YIPF2	-1.0749	8.73817e-39
ACTN1	-0.833569	8.8684e-39
ZKSCAN1	-1.29073	1.03452e-38
RNF217	-1.1792	1.13401e-38
ELOVL3	-2.46651	1.25063e-38
DTL	1.21879	1.25301e-38
ABCG1	-1.09439	1.28785e-38
SLC7A7	1.35463	1.38897e-38
TSPO	-1.42428	1.5873e-38
WIPI1	-1.64294	1.60851e-38
COLEC12	1.47347	1.68939e-38
CDKN3	1.33224	1.70223e-38
CPNE2	-0.866302	1.81632e-38
CCL7	-1.12064	1.94736e-38
DTNA	1.6546	2.27998e-38
POLD3	1.09352	2.45147e-38
GOLGA8A	-1.01034	3.01125e-38
MYCL	2.57703	3.1567e-38
FIG4	-0.920653	3.43809e-38
MR1	-1.12937	3.53912e-38
KLF11	1.24474	3.62682e-38
NATD1	-1.33708	4.27942e-38
SLA	-1.05547	4.54391e-38
SLC48A1	-1.05086	4.82344e-38
IL2RG	-1.01167	5.05575e-38
TUBA1B	0.884428	5.62638e-38
C21orf58	1.10933	5.64368e-38
ANGPT1	4.33344	5.86333e-38
NPW	2.5416	5.96458e-38
SH3BP2	-0.814047	6.6478e-38
SLC27A1	1.37972	7.37093e-38
S100A4	1.3083	9.81867e-38
SEC11A	-0.924058	1.15912e-37
LRRC77P	-2.46659	1.44165e-37
B3GNT5	-0.962	1.57199e-37
ZNF521	3.53396	1.86517e-37
APOL3	2.32302	1.97752e-37
BUB1	1.15966	2.35056e-37
CENPE	0.929552	2.40952e-37
C12orf29	-0.990842	2.45124e-37
FUT4	-0.904003	3.00482e-37
BLZF1	-1.09284	3.14208e-37
ARHGAP11A	0.981841	3.39396e-37
GPC6	2.28227	3.43027e-37
DSE	1.19193	3.62821e-37
RSPO2	-4.13169	3.79425e-37
DKK2	2.25298	4.05458e-37
RHOU	-0.838437	4.46229e-37
CTSO	1.56125	5.38388e-37
MT1E	2.31569	6.05137e-37
BCL2A1	-1.2171	6.52815e-37
ERG28	-0.974888	6.5676e-37
PTPRU	1.3203	6.65032e-37
LPCAT1	1.31619	7.27798e-37
SMO	4.42503	8.1808e-37
RFC5	1.0387	8.53899e-37
ST6GALNAC3	-3.39843	9.02639e-37
IDH2	0.907649	9.24256e-37
JAML	1.14723	9.32853e-37
ERP29	-0.96771	1.07274e-36
TNFRSF14	-1.14658	1.16539e-36
RALB	-0.777426	1.19164e-36
KCTD17	1.68328	1.333e-36
LOC284454	-1.00598	1.36569e-36
GALNT3	-1.04482	1.42944e-36
RRAGD	-0.95618	1.47289e-36
MCM6	0.925441	1.65704e-36
GTF2IRD1	3.13637	1.71069e-36
PAK3	-2.14604	1.90403e-36
CHTF18	0.944382	2.02807e-36
ANLN	1.26295	2.14623e-36
INCENP	1.21489	2.41784e-36
P2RY2	-0.924646	2.68078e-36
HSPB1	1.4196	3.15369e-36
AHCYL2	1.29185	3.22123e-36
GALNT12	3.46655	3.3732e-36
TULP4	1.6678	3.40233e-36
SH3BP4	1.94867	3.40899e-36
SLC31A1	0.950993	3.71451e-36
DSCC1	1.37569	4.00465e-36
RORC	-3.36522	4.08437e-36
KIF26A	4.09979	4.50025e-36
SOD2	0.809879	4.57557e-36
DGKA	-0.895497	5.01173e-36
SH2D3C	1.20047	5.4673e-36
COL18A1	-1.10507	5.52702e-36
OSBPL11	1.17622	5.90208e-36
STN1	-1.06221	5.93373e-36
KLF5	-1.70641	6.28845e-36
TTC24	2.05752	6.43806e-36
ARHGAP9	-0.932156	8.59038e-36
KIAA1217	-1.51843	9.73499e-36
TMC6	-0.821129	9.98671e-36
UPP1	-1.13815	1.13109e-35
CENPF	1.28514	1.17415e-35
CRISPLD2	1.98036	1.52235e-35
CYP2S1	1.03732	1.59647e-35
SIGLEC6	1.86258	1.6526e-35
MND1	1.59084	1.66607e-35
NDRG1	-0.732594	1.67629e-35
MTRNR2L8	-3.18265	1.74159e-35
MXI1	-0.89444	1.76486e-35
SPIN4	0.969426	1.79168e-35
SPN	-0.736906	1.83303e-35
NLRP1	1.52069	1.96133e-35
HAPLN3	3.84962	2.55639e-35
PTGS2	-1.13519	2.55639e-35
TJP2	1.60726	2.7187e-35
ANO5	1.53425	3.07486e-35
RB1	0.978088	3.16445e-35
SPC24	1.51116	3.34351e-35
MICALL1	0.83451	3.3998e-35
CAMK1D	1.52712	3.84297e-35
PAG1	1.52459	3.84635e-35
CDC14B	-2.84042	4.1634e-35
SYNGR1	-1.15245	5.6799e-35
RAB9A	-1.09091	5.97984e-35
ZNF532	1.71021	6.15193e-35
DESI1	-0.804884	6.6915e-35
PRELID3A	2.13116	7.64972e-35
MID1IP1	-0.9314	7.73388e-35
RASSF8	2.07578	8.12635e-35
PLS1	-1.23088	9.56121e-35
FCRL1	-4.76175	9.59326e-35
PAICS	0.769325	1.04586e-34
PRTFDC1	2.52476	1.06231e-34
SLC16A2	4.08323	1.12494e-34
GOLM1	0.978937	1.14242e-34
SEC62	-0.878565	1.47842e-34
MACC1	-2.19127	1.53463e-34
CLSTN1	0.847068	1.5906e-34
RPN2	-0.671789	1.72052e-34
GALNT14	-0.825766	1.8717e-34
LRP4	4.10591	2.20723e-34
TMEM106A	1.15029	2.37878e-34
AGRN	0.770915	2.63039e-34
RUFY3	1.55794	2.70825e-34
RHOBTB2	1.24994	3.0938e-34
TSPAN31	-1.02581	3.59839e-34
HEATR3	0.922727	3.6118e-34
RASSF3	0.976399	3.84751e-34
CDC25A	1.06592	4.62993e-34
PPM1M	-1.09277	4.80771e-34
COL17A1	-7.05076	4.84062e-34
ZDHHC23	-1.16161	4.89825e-34
SHISA2	-4.38144	5.05778e-34
OBSCN	2.60925	5.66681e-34
PCSK6	1.56591	5.71192e-34
CCDC170	-1.32798	6.26302e-34
POLD4	-1.30827	7.09004e-34
MOV10	1.12093	7.46116e-34
TMEM144	-1.06704	8.75623e-34
ID3	1.74791	9.35513e-34
TMC8	-0.717654	1.01488e-33
CDT1	1.07186	1.08684e-33
RXRA	0.800651	1.14441e-33
COL9A3	-1.97701	1.15055e-33
AGTRAP	-1.12022	1.25058e-33
DNM1	2.21667	1.40577e-33
SFXN5	-1.1133	1.43844e-33
TSPAN32	-0.885916	1.44907e-33
PIF1	1.54971	1.48586e-33
CYP2U1	2.06289	1.48586e-33
FHL1	2.46412	1.63314e-33
LY96	2.15064	1.64872e-33
CKAP2L	1.26304	1.7394e-33
NSD2	1.0542	1.83169e-33
ZNF107	-1.06534	1.93697e-33
PML	-0.759781	1.96096e-33
TSPOAP1	-1.04737	2.27155e-33
ARHGAP15	-0.93802	2.438e-33
CEACAM21	-1.54628	2.44483e-33
COL27A1	3.06573	2.57166e-33
AURKA	0.895918	3.65575e-33
ECSCR	-3.35536	3.92586e-33
IFRD1	-0.900422	3.97753e-33
CDCA2	1.07873	4.06999e-33
ARHGEF10L	1.84865	4.14424e-33
TTPAL	-1.15862	4.21211e-33
IQGAP1	1.54377	4.73507e-33
SEMA3D	-7.45259	4.87791e-33
HSPH1	0.841888	4.93371e-33
DEK	0.888772	5.02831e-33
SLC9A7P1	1.78005	5.1157e-33
TUBB	1.13657	5.45979e-33
DEPDC1	1.13556	6.80013e-33
FANCG	1.0369	7.38247e-33
PDHA1	-0.773255	7.80659e-33
EDA	4.75662	8.24101e-33
ENO2	1.65218	9.09641e-33
PDIA4	0.734188	9.22054e-33
DSTYK	-0.988129	9.42747e-33
RBFOX2	2.15898	1.04536e-32
ZNF438	-1.06139	1.07637e-32
FADS3	1.30892	1.13552e-32
EBP	-1.16737	1.27524e-32
C1orf115	1.99799	1.41262e-32
HOOK3	1.06358	1.45408e-32
TNNT1	1.25736	1.70027e-32
ZNF33A	-1.20363	1.70201e-32
USP3	0.936906	1.7092e-32
UBE2J1	-0.749563	1.75192e-32
ABHD3	1.26529	1.7525e-32
LOC100130691	-1.85604	1.77844e-32
SPDL1	0.940286	1.85621e-32
SGO2	0.83685	1.89305e-32
C3	1.47086	1.89445e-32
HOXA11	-1.3366	2.15226e-32
TMEM109	0.971676	2.45126e-32
C21orf62	-4.86869	2.5254e-32
POLD1	0.883576	2.61991e-32
NFAM1	-0.782433	2.7615e-32
FZD1	1.32293	2.84977e-32
PAPSS2	1.32468	3.06823e-32
GIT1	0.894395	3.07821e-32
CAPG	1.00236	3.38308e-32
CALML4	-1.07466	3.4843e-32
COL23A1	-0.816991	3.79008e-32
VSIG10	1.519	3.84711e-32
C1orf21	1.21779	3.98588e-32
ADA	-0.929839	4.12276e-32
PTMS	1.34091	4.40018e-32
TMSB15B	3.33889	4.53511e-32
OPLAH	-1.56317	4.53551e-32
PARP16	1.31863	4.56817e-32
SELPLG	-0.688725	5.24149e-32
ZDHHC8	0.936614	5.31926e-32
C11orf95	1.16056	5.49439e-32
CES2	-0.736327	5.73242e-32
RPS6KA4	0.945992	7.0117e-32
NAT8L	2.07423	7.3179e-32
ATP2A3	-0.647274	8.12358e-32
RPL39L	2.4458	8.32629e-32
BTN3A3	1.53454	8.86974e-32
SH3BP5	1.81708	8.94371e-32
ADGRL3	-1.96956	1.08563e-31
NCALD	-1.19866	1.11016e-31
KIF15	1.18097	1.11619e-31
GALNT6	1.02261	1.38519e-31
PGM3	-1.00273	1.52725e-31
TRIQK	-0.973848	1.54899e-31
IQGAP2	1.12728	1.60266e-31
PGPEP1	-0.799433	1.80457e-31
FHIT	-1.51028	1.88166e-31
NUF2	1.14428	2.42895e-31
THUMPD1	0.852822	2.45416e-31
TBC1D22B	-0.904678	3.20166e-31
TM6SF1	-1.38455	3.28762e-31
TBC1D9	1.65648	3.35833e-31
SRPK1	-0.800735	3.38653e-31
CDKN2C	0.981715	3.39541e-31
YARS1	-0.733946	3.47508e-31
CCNB1IP1	-1.04618	3.47508e-31
ARHGAP17	0.780907	3.49097e-31
PSTPIP1	-1.00033	3.759e-31
ZBED3	1.11902	4.32049e-31
FAM30A	2.42872	4.78246e-31
SPTB	-4.38083	5.03928e-31
SPATA20	1.32819	5.04088e-31
MAGEF1	1.13519	5.87627e-31
NOCT	-0.896324	6.88895e-31
LMO7	1.77639	7.4059e-31
TMTC4	0.888876	7.75623e-31
OBSL1	1.16539	7.92718e-31
ANK1	-3.12009	8.41502e-31
TUBB6	0.949374	8.68841e-31
LPIN1	1.27657	9.14673e-31
AHRR	-0.959963	9.49907e-31
MIR142	-1.63168	9.77677e-31
MC1R	1.76342	1.03885e-30
GUSB	-0.713466	1.11844e-30
SLC36A4	-0.965663	1.12481e-30
RHOC	1.31181	1.32716e-30
PODXL	1.50788	1.37091e-30
LY86	1.27861	1.5995e-30
NAV1	1.92097	1.70733e-30
TSPAN18	-1.41987	1.71519e-30
CENPA	1.34022	1.72794e-30
ATP6V0A2	0.861082	2.15857e-30
TKFC	-0.850084	2.20888e-30
MAP1LC3A	-2.1794	2.21665e-30
GLB1L2	2.53515	2.55679e-30
SYNJ2	-1.2991	3.16801e-30
MAOA	1.88215	3.7865e-30
FOLR3	-4.19373	4.32611e-30
ORMDL3	-0.955122	4.42708e-30
RHAG	-3.90513	4.54329e-30
NLGN2	1.90106	4.83649e-30
CD46	-0.725568	4.83671e-30
PI4K2A	0.994157	4.94905e-30
SYNPO	2.09936	4.99184e-30
FCER2	1.18921	5.01327e-30
RASAL3	-1.00468	5.12693e-30
MREG	1.62325	5.3137e-30
KDM1A	0.696746	7.75522e-30
VASH1	1.30261	7.75522e-30
VAV2	1.51227	7.88344e-30
ANO8	1.1441	8.33995e-30
SKA1	1.10765	8.84732e-30
CAVIN1	1.21972	9.13928e-30
ARPIN	1.92049	9.22173e-30
CD70	-2.28784	1.23158e-29
SLC22A15	-0.848698	1.34725e-29
AP4B1	-1.06855	1.36422e-29
GPR153	2.82692	1.53715e-29
CDC42BPB	1.13941	1.68116e-29
LINC00599	1.17698	1.81465e-29
PALD1	0.825567	1.82534e-29
NASP	0.811482	2.12713e-29
NBPF1	-1.26259	2.22328e-29
DCBLD1	1.24276	2.23704e-29
STX17	-0.975878	2.29737e-29
KLF4	0.760711	2.34569e-29
MLH3	1.84529	2.56864e-29
LPXN	0.852289	2.83353e-29
HBA1	-7.65171	3.09671e-29
PDK1	-1.04598	3.15046e-29
HASPIN	1.3589	3.27415e-29
PCYOX1L	-0.825143	3.94323e-29
AGL	-1.07674	4.04774e-29
FABP5	0.922614	4.08752e-29
ENPP4	-1.07448	4.24083e-29
ZNF274	-0.959114	4.37388e-29
PAFAH1B3	1.92132	4.3953e-29
TRIM2	2.17907	4.42657e-29
RNASE1	-1.1439	4.68525e-29
EEF1A1	-0.745637	4.68525e-29
PBXIP1	-0.816781	4.6928e-29
STIL	1.11991	4.80569e-29
STARD13	2.04339	5.01344e-29
KNL1	1.34919	5.16455e-29
PIK3CB	-0.824369	5.64647e-29
MED8	-0.864823	6.01155e-29
RRP1B	0.941309	6.44938e-29
PAQR8	1.36278	6.48815e-29
RAB11FIP2	-1.04834	6.86352e-29
HNMT	0.875613	7.14632e-29
TNK2	-0.831523	7.32344e-29
ICAM2	1.55803	7.51825e-29
CDC7	0.94159	7.82323e-29
ZNF548	-1.06699	7.87197e-29
RAD51	1.16238	9.34044e-29
NMRK1	-1.43038	9.34665e-29
UBR7	0.855979	1.02357e-28
F2R	-1.01516	1.1093e-28
THBD	-0.86907	1.1163e-28
DIPK1B	-0.918129	1.40296e-28
KDM5B	-0.940625	1.42004e-28
TIPARP	-0.933002	1.42479e-28
PAK1	0.753607	1.49028e-28
TMEM251	1.25541	1.68063e-28
PROCR	1.36018	1.70483e-28
GPR157	-1.23926	1.97748e-28
ADAP2	1.25598	2.01071e-28
DUSP27	4.55626	2.20513e-28
GALNS	-0.855239	2.20779e-28
CAMKK2	-0.743913	2.21798e-28
PLAC8	-0.887294	2.34982e-28
ZSCAN18	-1.05933	2.38441e-28
NDST3	3.4372	2.55988e-28
MOB3B	1.27536	2.60114e-28
CHDH	-3.82809	2.76508e-28
DSN1	0.921404	3.41174e-28
BEND4	1.6314	3.81372e-28
INPP5A	-0.849756	3.88598e-28
AP1G2	-0.930517	3.97008e-28
PABPC1	-0.687274	3.98211e-28
HOXB6	-1.48627	4.10532e-28
MAP1A	2.40513	4.13174e-28
TIAM1	2.55154	4.21172e-28
LMNB2	0.683587	4.28489e-28
RHPN1	-1.02924	4.57e-28
COL8A2	2.08193	4.64303e-28
WT1	1.05988	4.75868e-28
ZDHHC18	1.01606	4.80926e-28
FBXO5	0.985312	5.19939e-28
ADAMTS5	2.12269	5.58547e-28
VCAN	2.75405	5.95536e-28
SRD5A1	1.74062	6.53409e-28
PCNA	0.991704	6.75745e-28
C1orf226	-2.25488	7.91067e-28
PARP1	0.656789	9.17184e-28
MTURN	-0.84092	9.53782e-28
CASP1	0.779657	1.00109e-27
IL1RAP	-0.926504	1.00311e-27
ALDH5A1	1.02005	1.07805e-27
WASF1	0.943834	1.14858e-27
DYNLT1	1.2294	1.25633e-27
TARS1	-0.705842	1.26996e-27
IRX3	1.28913	1.29494e-27
FES	-0.746886	1.33254e-27
RNASE3	-1.40494	1.4727e-27
ALDH3B1	-0.809437	1.48577e-27
ABHD15	0.852121	1.55092e-27
ACVR1	1.26877	1.55903e-27
HAVCR2	1.04348	2.06395e-27
RAB11FIP5	2.2902	2.31036e-27
PTGER3	3.15778	2.70957e-27
BIN1	2.19002	2.74697e-27
KIF22	0.863291	2.80322e-27
CCT6B	-1.63242	2.98916e-27
LPAR1	1.69398	3.545e-27
DNAJC10	0.882141	3.68971e-27
FAM110B	-2.21364	4.27563e-27
CHIC1	-1.37292	4.58016e-27
SQLE	-0.702057	4.68003e-27
ZNF385D	-3.76055	5.23515e-27
PCMTD1	-0.914814	5.26515e-27
OS9	-0.72604	5.50402e-27
ATP23	-1.0424	5.50643e-27
CCDC88A	0.704815	7.2669e-27
STMN3	1.76523	7.294e-27
ICMT	0.703529	9.79457e-27
NAA60	-0.740477	1.02088e-26
CMBL	0.974853	1.05911e-26
SHE	3.53879	1.1241e-26
COCH	0.818439	1.15121e-26
PCYT1B	-2.60289	1.16389e-26
SLC7A11	-1.16826	1.1664e-26
COL6A1	0.947706	1.21638e-26
PHGDH	-0.739838	1.24884e-26
TLCD3A	1.68681	1.27675e-26
CCR5	1.80972	1.40537e-26
IFIT5	1.55236	1.41276e-26
LYRM1	-0.789448	1.51138e-26
SLC14A2	-3.13302	1.54668e-26
RIN2	1.22024	1.73848e-26
BCORL1	-1.06759	1.91182e-26
ASGR1	2.60073	1.91313e-26
ACSS1	-0.705808	1.936e-26
MEX3D	1.5323	1.96685e-26
TWISTNB	0.772859	2.02784e-26
AHR	0.889086	2.05807e-26
RAB44	-0.771202	2.11805e-26
KCND1	-1.44811	2.5463e-26
CAMTA2	-0.789158	2.56535e-26
ULBP3	2.4001	2.57034e-26
SLC44A2	-0.991964	2.80318e-26
DDX3Y	-0.811375	2.86833e-26
CARHSP1	1.05759	3.02535e-26
CBFB	0.73254	3.02535e-26
BLM	0.981687	3.09887e-26
MT1F	1.56802	3.23508e-26
STYXL1	-0.991309	3.47536e-26
SPATA13	1.42756	3.51933e-26
ERAP2	0.886723	3.88107e-26
FAM162A	-0.984729	4.10568e-26
HPDL	1.30501	4.11011e-26
CARS1	-0.764585	4.84877e-26
ANOS1	2.69725	5.59638e-26
DPPA4	1.42133	6.10128e-26
BUB1B	0.982011	6.10128e-26
SUSD1	-0.771867	6.57189e-26
DDX11	0.743237	6.60978e-26
SNCAIP	4.47873	7.00972e-26
PIK3R5	-0.764758	7.03148e-26
RAD21	0.698301	7.39852e-26
RACGAP1	0.783233	7.46839e-26
MFHAS1	1.06574	7.61159e-26
HPGD	1.77171	8.8146e-26
FAM49A	1.31288	8.92743e-26
FXR1	-0.709171	9.04287e-26
SLC35D2	-0.969499	9.05161e-26
LPAR3	6.58182	9.14658e-26
SNTB1	-0.864373	9.48441e-26
RHOBTB1	1.20045	1.07299e-25
LIMK2	-0.800873	1.15766e-25
LPAR2	-1.23399	1.1606e-25
EPHB6	0.901662	1.21242e-25
TVP23C	-1.56404	1.25097e-25
KCNK5	-0.842954	1.25097e-25
MIER2	1.21072	1.29028e-25
TMEM19	0.91783	1.29028e-25
ACTL6A	0.683847	1.33759e-25
TYROBP	-0.98659	1.34929e-25
MPP2	3.29679	1.36267e-25
SNN	1.05883	1.43174e-25
MNS1	1.55519	1.48477e-25
WEE1	0.938767	1.54592e-25
P3H4	2.00271	1.63773e-25
PSIP1	0.784199	1.66799e-25
CBX4	-0.87357	1.74127e-25
PTK2	1.86492	1.7495e-25
IL31RA	3.34196	1.79916e-25
KIAA1211L	-1.51061	1.86228e-25
ZNF273	-1.20638	1.95654e-25
SLC39A10	1.20031	1.99686e-25
HBA2	-8.99082	2.02802e-25
ZFAND3	-0.695389	2.05215e-25
ZNF33B	-1.08762	2.10544e-25
ALPK1	-1.12207	2.15802e-25
CCDC117	0.827014	2.17466e-25
SNX24	1.53342	2.2153e-25
FUCA2	-0.73994	2.57098e-25
ATRAID	-0.836595	2.94238e-25
DEPDC1B	1.02086	3.02731e-25
CYP4V2	1.28453	3.03813e-25
NRROS	0.69369	3.27236e-25
OSCAR	-0.994683	3.67846e-25
CTBS	-0.787272	3.69914e-25
GINS3	1.03765	3.72783e-25
PLEKHA1	1.7979	3.76699e-25
CSPG4	2.80431	4.37007e-25
C1orf162	-0.796803	4.48076e-25
GOLGA8N	-1.04415	4.56275e-25
GMNN	1.12197	4.59577e-25
SUOX	-0.883301	4.98437e-25
BTN3A2	0.855652	5.14773e-25
ME3	1.24987	5.17969e-25
ABCA7	-0.67578	5.31708e-25
ATP10A	1.90247	5.86394e-25
CTSW	1.11238	5.97397e-25
ZEB2	0.836265	6.24864e-25
KNSTRN	0.894574	6.61851e-25
CSF2RB	-0.849761	7.63893e-25
JUN	0.662726	7.78818e-25
TBC1D2B	-0.87959	8.57746e-25
ZNF618	1.29842	8.78915e-25
GAS2L1	1.25854	8.97923e-25
SLC50A1	-0.955639	9.15947e-25
PAX8-AS1	-0.72973	9.30617e-25
CENPO	1.09291	9.40925e-25
MASTL	0.992124	1.01512e-24
FAM126B	-0.895574	1.08979e-24
MUC1	-0.949636	1.14943e-24
ZNF385A	-0.810488	1.17667e-24
SCPEP1	0.802131	1.18401e-24
ARID3A	-0.649266	1.21928e-24
GRINA	-0.859546	1.22075e-24
FAR2	-0.814284	1.2243e-24
IRF1	1.39415	1.23498e-24
RFC4	0.955986	1.25064e-24
NINJ1	-0.931687	1.2574e-24
WDR90	0.883473	1.31059e-24
SAP30	1.1299	1.35643e-24
APCDD1	2.98288	1.38035e-24
TMX4	0.889784	1.58718e-24
TRIP10	1.47989	1.88558e-24
PIGS	-0.609758	1.96063e-24
HDAC4	-0.924778	2.04899e-24
LURAP1L	-3.94952	2.06599e-24
PIGB	-0.975668	2.17235e-24
SIRPB1	-0.699996	2.22403e-24
ICAM4	1.48361	2.31805e-24
RCN1	0.673494	2.32705e-24
STAT4	-1.87047	2.40509e-24
DNAJC9	0.912782	2.68984e-24
MBD1	-0.632665	2.86087e-24
GIHCG	-0.968	3.02027e-24
GIPR	-1.81941	3.27923e-24
ABCA3	1.65103	3.33167e-24
GSAP	-0.807751	3.41927e-24
KCNK13	2.61744	3.44228e-24
CENPN	0.855385	3.46216e-24
TMEM123	-0.681495	3.56016e-24
TMEM182	-1.45478	3.60018e-24
CNPY2	-0.886537	3.60691e-24
MYO1B	1.87422	3.6345e-24
TTC7A	0.631755	3.77913e-24
NDUFA4L2	-3.60179	3.87172e-24
NGLY1	-0.677325	4.57314e-24
LRRC25	0.950024	4.60193e-24
MTRR	-0.731632	4.74653e-24
ZNF704	1.45549	4.89754e-24
PRAG1	1.12428	5.31122e-24
EIF4B	-0.625692	5.82411e-24
CARMIL3	2.98524	6.13386e-24
PCLAF	0.942364	6.7206e-24
PRKCD	-0.585365	6.76226e-24
SETD7	1.1985	6.97455e-24
DHRS7	-0.671066	7.60387e-24
GNG2	1.63117	8.19146e-24
MSH6	0.733768	8.92598e-24
ECT2	0.862492	8.95826e-24
PRIM1	0.814503	9.02433e-24
CEP170B	1.49984	9.37824e-24
SLC43A1	-0.699943	9.58623e-24
EIF3E	-0.699703	9.84903e-24
CPNE1	-0.618083	9.95985e-24
HNRNPR	0.622255	9.96092e-24
ACSS3	-1.25079	1.00884e-23
ZNF827	-1.10724	1.05366e-23
ZNF189	-0.920767	1.05632e-23
LRIG1	-1.44815	1.05632e-23
STAG3L1	-1.0818	1.07148e-23
RECQL	0.980511	1.09314e-23
FAM53C	-0.629061	1.17915e-23
MBD4	-0.717536	1.20058e-23
PFKP	0.596836	1.22997e-23
FARP1	2.33491	1.25609e-23
MAPK14	-0.619573	1.26521e-23
HDHD5	0.918639	1.39713e-23
FAM102B	0.902156	1.46382e-23
SLC10A3	-0.978326	1.4659e-23
SGO1	1.17026	1.57013e-23
PAQR6	-1.43126	1.58644e-23
TCAF2	2.5767	1.61206e-23
RILPL2	-0.776847	1.65671e-23
IRF7	1.24005	1.77119e-23
YIPF1	-0.862868	1.80652e-23
ZNF544	-0.86986	1.8239e-23
CSRNP1	-0.755059	1.96499e-23
ADCY3	0.930542	1.97367e-23
MRC2	0.573443	2.01094e-23
GOT1	-0.804652	2.18499e-23
TMEM51	1.33492	2.26942e-23
GPR65	1.6391	2.29483e-23
PASK	1.07372	2.32524e-23
PTPN6	-0.604016	2.42887e-23
DDIT4	-1.20472	2.45023e-23
MRPL33	0.963947	2.47875e-23
MGST3	1.08433	2.49106e-23
TNFRSF11A	1.40174	2.55021e-23
SLCO2B1	0.759781	2.88098e-23
CASP9	-0.947005	2.92452e-23
MINK1	-0.808294	3.09919e-23
JPT2	0.67172	3.15606e-23
VEGFB	1.40123	3.35927e-23
ZAP70	-4.23952	3.62473e-23
ESYT1	0.631515	3.70369e-23
NIPSNAP1	-0.678051	3.74579e-23
MYO5C	3.94888	3.75077e-23
GHRL	-1.61224	3.87709e-23
SLCO4C1	-1.05395	3.89194e-23
GPR183	0.729361	4.07589e-23
LRMP	-0.839741	4.08737e-23
CLIC2	1.59996	4.1691e-23
ARHGAP25	-0.750216	4.33809e-23
TMEM65	1.06421	4.60776e-23
TCOF1	0.710717	4.7547e-23
NEDD4L	1.48051	4.84388e-23
UBE2W	-0.804913	4.93028e-23
TMEM263	0.876053	4.94607e-23
MPP7	-1.25574	5.06658e-23
SLC49A3	1.56281	5.26774e-23
CGREF1	-0.94301	5.33747e-23
HSPA7	1.0657	5.34936e-23
ODF3B	1.04552	5.75766e-23
CDC25C	1.29375	6.04481e-23
IL12RB1	1.37096	6.13951e-23
TDRKH	-1.06073	6.26887e-23
CYP7B1	2.11121	6.42829e-23
CEACAM5	-7.48352	7.06166e-23
KIF14	1.18094	7.27973e-23
EZH2	0.722246	7.50539e-23
GRIPAP1	-0.657242	7.65945e-23
POC1A	0.862534	7.76781e-23
IL17RA	0.713222	7.86004e-23
LOC646471	-1.58235	9.10772e-23
RBPJ	-0.737181	9.22497e-23
KIF18A	0.895046	1.02591e-22
PTTG1	1.08164	1.06152e-22
ABI3	1.37556	1.14953e-22
PHYKPL	-0.681368	1.19298e-22
HBEGF	-0.823129	1.24517e-22
STEAP3	0.819481	1.25312e-22
EPHA1	1.44837	1.27333e-22
LLGL1	0.967145	1.29619e-22
SIGLEC10	-1.15343	1.32598e-22
ASPH	0.878323	1.36628e-22
MEX3B	1.28074	1.38009e-22
TRIM24	0.766122	1.40275e-22
PIGK	-0.748949	1.44876e-22
CD200R1	-1.63053	1.52106e-22
GNPDA1	-0.652324	1.62715e-22
S100A11	-0.853069	1.66418e-22
MAP6D1	1.49428	1.71746e-22
CXCR1	-1.56857	1.78344e-22
SESN1	-0.764656	1.79299e-22
LOXHD1	-1.43046	1.8823e-22
TXLNB	-1.76246	1.96099e-22
DAP	0.619669	1.99867e-22
FOXRED2	0.74853	2.00057e-22
MYOZ3	-1.34547	2.06989e-22
RNASEL	-0.848765	2.07065e-22
B3GALNT1	1.0744	2.07643e-22
NRG1	-1.0047	2.16963e-22
TRAF7	-0.616649	2.18929e-22
VKORC1	-0.90991	2.2138e-22
SLC25A28	-0.853871	2.22792e-22
CYP51A1	-0.673538	2.24334e-22
ENGASE	0.648066	2.25666e-22
PRKAG2	0.878885	2.28776e-22
ZNF419	-1.24877	2.33613e-22
SLC41A1	1.28027	2.34964e-22
ERCC6L	1.27088	2.50881e-22
GCNT1	0.774161	2.61853e-22
KLHL17	0.973905	2.65616e-22
BRCA1	1.09705	2.69661e-22
POLQ	1.34364	2.73911e-22
MEIS1	1.18345	2.76184e-22
GTPBP2	-0.65716	2.84795e-22
IKZF4	-1.00162	2.88377e-22
SCN8A	-1.75691	2.90865e-22
B3GNTL1	-0.782316	2.94812e-22
CIP2A	1.06176	3.11723e-22
ATP2B1	0.809355	3.20085e-22
IL1R1	-0.980112	3.20085e-22
TMEM154	-1.13699	3.23636e-22
TAGLN2	0.728913	3.31481e-22
ATP6V0E2	1.17581	3.71328e-22
PLAUR	0.805773	3.97472e-22
PROK2	-0.933139	3.99257e-22
SOCS2	-0.864111	4.27449e-22
FAM92A	0.945976	4.29972e-22
TMEM121	1.72197	4.34928e-22
TECPR2	-0.996022	4.54196e-22
MARCHF1	1.12155	4.74177e-22
PECAM1	0.833804	5.02329e-22
RPP25	1.38035	5.02673e-22
RFWD3	0.698984	5.0529e-22
ATAD2	0.993508	5.27735e-22
ETS2	0.603097	5.6142e-22
MANBA	-0.713489	5.83253e-22
TCEA3	2.22075	6.44607e-22
LTF	-10.1303	6.48247e-22
NRG4	1.14822	6.81675e-22
ZBTB7B	-0.627357	7.08372e-22
XRCC2	1.2462	7.51569e-22
CXXC5	0.866535	7.54657e-22
DHRS13	-1.00936	7.56391e-22
AGAP2	-0.715019	7.79124e-22
DGUOK	-0.906124	7.98561e-22
SLC35A1	-0.70295	7.98561e-22
RPL12	-0.773075	8.4635e-22
ALOX12	-1.17164	8.6e-22
SSRP1	0.586864	8.84759e-22
PTBP1	0.517983	9.19604e-22
LINC01150	1.53587	9.87326e-22
NLRP12	1.07132	9.87777e-22
PINLYP	-1.45727	9.92718e-22
NCAPG2	0.94911	1.01515e-21
TUBG2	-1.16817	1.03576e-21
CLIP2	0.95056	1.0393e-21
IGSF8	1.4465	1.05042e-21
TMEM86A	1.43301	1.08525e-21
KANK1	-1.0666	1.12607e-21
NHLRC3	-0.873938	1.17061e-21
PHETA2	1.52659	1.19426e-21
EMC10	-0.675099	1.19858e-21
NIPAL3	-0.844331	1.29255e-21
SNX33	1.37021	1.32325e-21
DEPP1	1.33519	1.42168e-21
NCS1	1.03804	1.44591e-21
LINC00997	-0.85936	1.47675e-21
SIL1	-0.817959	1.49911e-21
RFC1	0.624303	1.54837e-21
MAP2K6	2.04595	1.55274e-21
MBNL2	1.22383	1.5694e-21
RNF114	-0.619913	1.58823e-21
RIBC2	2.38221	1.66129e-21
SNX18	-0.716064	1.6859e-21
TLR2	0.621798	1.89516e-21
SLC3A2	-0.796313	1.9832e-21
FBXO43	1.49408	2.04757e-21
DUSP2	-1.00803	2.0818e-21
ZFAND1	-0.761436	2.09141e-21
STARD4	-0.726315	2.18249e-21
CLEC2B	0.909097	2.18297e-21
ADAT2	-0.79753	2.28411e-21
STIM1	-0.589285	2.36603e-21
SLC39A6	-0.773703	2.3729e-21
CYP1A1	-4.70969	2.40825e-21
BCL11A	0.70784	2.47779e-21
ACSM3	-1.27159	2.50708e-21
NAA80	-0.964963	2.57751e-21
GPAT3	1.685	2.75423e-21
LOXL1	-1.54547	2.84755e-21
H2AJ	0.976448	3.1724e-21
CTCF	0.622088	3.22503e-21
TYMP	1.01783	3.28959e-21
PRELID2	1.35618	3.84411e-21
DGAT2	-0.896875	4.25792e-21
ZNF318	1.37018	4.3003e-21
RCC1	0.63444	4.41346e-21
CPQ	-0.786346	4.70516e-21
EVA1B	1.38833	4.72772e-21
C9orf72	0.950828	4.76954e-21
RGL1	0.912654	4.81427e-21
BANK1	-1.96944	4.82951e-21
TCF4	0.710994	5.05776e-21
ABTB2	0.931068	5.08249e-21
CYTOR	-1.10416	5.3241e-21
MXRA7	-0.789759	5.32683e-21
TUBB3	1.14558	5.42204e-21
PRKACA	0.67087	5.44506e-21
LYN	0.64798	5.46201e-21
PGLYRP1	-4.82556	5.52397e-21
FERMT1	1.65099	6.10349e-21
DBN1	-1.01964	6.25947e-21
MDFI	5.00336	6.461e-21
GLUL	-0.506859	6.75022e-21
LINC01094	-1.36608	6.92625e-21
FBF1	0.907017	6.98092e-21
BLVRB	0.954564	7.01951e-21
MTHFD1L	-0.653761	7.08063e-21
SPINK8	-2.19908	7.10049e-21
APP	-0.684611	7.16957e-21
FMNL2	1.61982	7.22421e-21
SAP30L	0.87269	7.32075e-21
PRG2	-0.962915	7.42002e-21
GBP4	1.82696	7.76647e-21
DTYMK	0.893548	8.1487e-21
TM7SF3	-0.538716	8.77399e-21
METTL9	0.662606	8.96769e-21
PDE7B	2.29742	9.09465e-21
EPB41L4A-AS1	-0.963927	9.27371e-21
ARID5B	1.36345	9.34237e-21
DERL1	-0.58025	1.00308e-20
AGMAT	1.367	1.05899e-20
LNPK	-0.815989	1.06169e-20
MAN2B1	-0.513548	1.07956e-20
WDR26	-0.721867	1.08683e-20
SHANK1	1.80979	1.09405e-20
ATP6AP2	-0.599191	1.16031e-20
TBC1D13	-0.603631	1.19332e-20
SPNS2	-0.770271	1.21081e-20
USP28	1.08933	1.24646e-20
KDELR3	2.55975	1.26548e-20
CELF6	-1.31695	1.30933e-20
RAB42	1.50625	1.35027e-20
CAV1	4.33822	1.39586e-20
CA5BP1	0.907385	1.4362e-20
ACSL3	0.664241	1.46167e-20
STAU2	-0.690222	1.54521e-20
OAS1	1.89811	1.60869e-20
SCML1	1.37723	1.74761e-20
MAP3K3	0.859488	1.75518e-20
FKBP15	0.962725	1.81833e-20
EIF1	-0.742427	1.827e-20
TTC14	-0.747732	1.84666e-20
ICOS	-4.29629	1.8633e-20
SLFN13	-0.79515	1.86657e-20
NUDT7	1.33766	1.9469e-20
CHID1	-0.823839	2.00068e-20
IGFBP2	-0.984163	2.01962e-20
SHTN1	1.30684	2.10196e-20
ZFP90	-0.867678	2.17325e-20
TPSAB1	2.20884	2.19622e-20
SRSF6	-0.505148	2.2149e-20
SIGLEC1	1.55662	2.2626e-20
CDK18	2.57265	2.30432e-20
AMPD2	-0.624412	2.37422e-20
SLC11A2	0.693041	2.37611e-20
ATG16L2	-0.763831	2.40082e-20
ZNF394	-0.704803	2.40966e-20
SDS	3.43403	2.41534e-20
ARHGEF39	1.07694	2.41878e-20
RIN1	1.10514	2.42783e-20
TCF3	0.653111	2.53985e-20
TMBIM6	-0.504807	2.55005e-20
IFITM1	-1.12034	2.81245e-20
LRSAM1	-0.66471	2.82052e-20
SH2B2	1.27522	2.93884e-20
CD14	0.748527	2.96441e-20
F2RL1	4.6847	2.99203e-20
B3GLCT	0.935037	3.05846e-20
SOX18	2.00096	3.21324e-20
LOC100288203	-0.90032	3.23278e-20
PLD2	1.52134	3.36677e-20
RBL1	1.03388	3.40823e-20
KLF6	0.511961	3.44343e-20
ANKRD42	-0.819203	3.51971e-20
MARVELD1	0.611694	3.5525e-20
NCAPH2	0.889911	3.62074e-20
SSR4	-0.921992	3.89521e-20
SLC37A3	2.75324	4.03519e-20
FPR3	-1.63118	4.22989e-20
DPEP2	-0.967435	4.26169e-20
CD1D	1.30524	4.31793e-20
S100A9	-0.837926	4.33491e-20
ATP6AP1	-0.589634	4.36361e-20
PHLPP2	1.6103	4.45765e-20
TRIB1	-0.623606	4.4787e-20
CDR2L	2.06168	4.48642e-20
PDE4D	-1.09514	4.64029e-20
CENPI	1.28813	4.76712e-20
LYST	-0.972185	5.26626e-20
PRKD2	-0.838724	5.28637e-20
MCM8	0.973705	5.50075e-20
HOMER3	0.920853	5.57447e-20
TBC1D12	1.37128	5.72609e-20
ASGR2	0.77197	5.75218e-20
KDM4B	-0.61892	5.88446e-20
HSPBAP1	-1.05137	5.91202e-20
VAMP1	-0.861183	5.98623e-20
EPHB2	2.43198	6.03872e-20
CCNE1	0.871998	6.43716e-20
ABHD8	-1.01147	6.67662e-20
GOLGA8R	-1.65192	6.95183e-20
RTKN2	3.18535	7.16643e-20
TNFAIP6	-1.64463	7.97274e-20
FAM89A	2.0585	8.05331e-20
TMEM156	-1.2418	8.37838e-20
GBP1	3.57887	8.46309e-20
MIR1915HG	1.99856	8.95943e-20
PLTP	0.819878	9.19883e-20
FAM83G	1.27062	9.43029e-20
DENND2D	-1.00305	9.47589e-20
ITGB3BP	0.978214	9.53856e-20
LILRA2	-0.605255	9.97211e-20
CELSR2	2.00131	1.08066e-19
AHDC1	0.989683	1.1793e-19
C2CD2	1.26222	1.20004e-19
GAMT	1.15225	1.21513e-19
DIAPH3	1.21491	1.22934e-19
SELENON	0.62736	1.24008e-19
SPATC1	-3.17287	1.24704e-19
AKNA	0.750849	1.27516e-19
SULT1A1	0.816328	1.3283e-19
ZNF410	-0.612058	1.35036e-19
B4GALT2	0.909707	1.42013e-19
SLC20A1	0.540871	1.52139e-19
BUD13	0.837346	1.52277e-19
FAM171A2	3.20248	1.58455e-19
AFF3	1.61117	1.63967e-19
ZNF788P	-0.926372	1.73949e-19
EPCAM	2.42226	1.91664e-19
SCN1B	2.52044	2.16385e-19
EME1	1.07633	2.33175e-19
PLAG1	-1.91464	2.45218e-19
GPR132	-0.920924	2.57814e-19
HMGB1	0.715346	2.62548e-19
BRI3BP	0.610267	2.6896e-19
CRK	0.838398	2.6985e-19
NOL4L	-1.00813	2.84637e-19
DAB2	0.849763	2.89251e-19
TAF7	-0.554241	2.97592e-19
DNAJC1	-0.787827	3.21058e-19
LDLRAD3	0.928817	3.67619e-19
PTX3	0.909952	3.74466e-19
SNX10	0.804023	3.94038e-19
HNRNPA3	0.49259	4.07643e-19
TTC8	-1.04121	4.22374e-19
WWC3	1.02498	4.25574e-19
GBP5	-0.743195	4.28093e-19
APOL6	-0.70813	4.33225e-19
DBI	0.874926	4.42239e-19
SKIDA1	3.00057	4.65384e-19
SIGLEC15	0.978772	4.73578e-19
ARMC4	1.45065	4.97478e-19
EVL	-0.629501	5.202e-19
TRPM2	-0.556951	5.38936e-19
POLE2	1.05359	5.613e-19
SEL1L3	-1.07099	5.66727e-19
C1QA	1.41749	5.66941e-19
KDM1B	-0.925998	6.00363e-19
TMEM50B	-0.696018	6.06805e-19
MX1	1.38768	6.08312e-19
KLF7	-0.966221	6.92643e-19
NADK	-0.54293	6.9379e-19
CDC42EP1	1.73629	6.97168e-19
DENND11	0.859199	7.1261e-19
PITPNA	0.625433	7.26803e-19
CD109	1.1293	7.49138e-19
CD48	1.00967	7.50111e-19
MPV17L	1.16078	7.55981e-19
STAC	0.958429	7.76301e-19
PCTP	-0.726008	7.81069e-19
NFE2L3	0.728457	7.92903e-19
JAKMIP2	1.18207	8.31635e-19
H2BC9	1.80828	8.439e-19
MPC2	-0.972242	8.51143e-19
DDX39A	0.743616	8.9995e-19
STARD9	1.67756	9.42424e-19
SLC27A3	1.02989	9.43641e-19
PARD6G	1.75355	1.0096e-18
FBXO6	-1.02682	1.0213e-18
ANKRD13B	1.30494	1.02704e-18
DEPTOR	0.988087	1.03235e-18
PGS1	-0.68081	1.04575e-18
SLCO4A1	0.854949	1.14741e-18
DENND1C	-0.611986	1.18718e-18
NPHP4	-0.729271	1.18805e-18
CYP27A1	0.956113	1.18805e-18
LCP2	-0.703943	1.27544e-18
NUTM2B-AS1	-0.879589	1.2774e-18
SLC29A1	0.665919	1.30691e-18
PKIA	2.29992	1.31156e-18
RABGGTB	-0.610516	1.33072e-18
RMI1	0.766183	1.38452e-18
NUPR1	1.77064	1.42198e-18
NINJ2-AS1	-1.22163	1.42955e-18
REEP5	0.634595	1.45207e-18
C3orf80	0.893366	1.52248e-18
NAGA	0.548053	1.52452e-18
DMD	4.01653	1.61186e-18
GMIP	-0.523031	1.64418e-18
AOAH	-0.634383	1.67359e-18
CCNE2	1.48439	1.71383e-18
IRS1	2.2466	1.72136e-18
SPR	1.07069	1.72739e-18
KIT	0.772184	1.77646e-18
CCNH	-0.650247	1.78306e-18
CTTNBP2NL	1.35643	1.83903e-18
FAM72B	1.03769	2.07748e-18
DLEU2	0.94187	2.29836e-18
FAM83D	1.13014	2.3217e-18
PHKB	-0.732464	2.33873e-18
VASP	-0.672643	2.36015e-18
WAC-AS1	-0.788412	2.36775e-18
NPTXR	1.79652	2.44101e-18
TM7SF2	-1.03439	2.53883e-18
GDPD5	1.26301	2.6363e-18
LRP5	-0.643697	2.68156e-18
SGPP1	1.83566	2.93972e-18
PPP1R3D	-0.882091	2.9466e-18
FANCC	1.12209	2.96237e-18
METTL7B	0.829807	3.05588e-18
NYNRIN	1.63633	3.10448e-18
TMEM237	0.789807	3.16815e-18
NUDT5	0.616274	3.21273e-18
SHMT1	0.73576	3.5678e-18
PLOD1	0.594109	3.58906e-18
GRPEL1	-0.704149	3.6916e-18
SORD	0.676652	3.73735e-18
TNFRSF1B	-0.512408	3.75252e-18
DNAJA1	0.530136	4.11001e-18
GSDME	1.35775	4.59369e-18
KDM2B	0.642457	4.67708e-18
RBM7	-0.69972	4.91838e-18
CTSC	-0.587773	5.02456e-18
CBX1	0.639427	5.10054e-18
MAVS	-0.824035	5.33763e-18
HIRIP3	0.830981	5.36037e-18
DNAJC12	1.20583	5.4353e-18
JAK3	-0.583041	5.56327e-18
PCDH12	-1.63959	5.75634e-18
SMARCD3	0.797072	5.79325e-18
LLGL2	1.47829	5.92596e-18
LOC101928343	3.8771	6.13909e-18
CD34	4.8536	6.16645e-18
TMEM254	-0.685095	6.23203e-18
RAC2	-0.654268	6.32197e-18
MROH1	-0.603404	6.4006e-18
GPSM2	0.853673	6.40967e-18
CISH	-0.806348	6.71943e-18
MAPK11	2.05053	6.75032e-18
TTN-AS1	-2.36758	6.77632e-18
LOC101928100	-2.8469	6.86672e-18
BUD23	-0.696344	7.12855e-18
MAP2K1	0.642681	7.30514e-18
KIAA1841	1.18866	7.40447e-18
NCAPD2	0.615058	7.48265e-18
LIMD2	0.808771	7.50683e-18
CLIP1	0.89781	7.57848e-18
ZC3H3	-0.617215	7.65571e-18
ORC6	0.904768	7.75389e-18
EIF4A2	-0.596973	7.82628e-18
ADRA2A	2.53477	7.82628e-18
ORMDL1	-0.634195	7.90078e-18
BARD1	1.06004	7.91361e-18
NACC2	0.664314	8.03538e-18
HEG1	1.80059	8.16596e-18
RNF26	0.639379	8.31078e-18
GOLPH3	0.529375	8.46471e-18
PHTF1	-0.703947	8.5671e-18
CSGALNACT1	-1.01821	8.5723e-18
TAOK3	-0.587826	8.84852e-18
RTN2	-1.10183	9.32818e-18
CHD1L	-0.51229	9.33476e-18
LIMD1	0.928858	9.40796e-18
CSE1L	0.632515	9.62007e-18
EDA2R	-0.905083	9.82106e-18
RBP4	1.64044	9.85875e-18
HAPLN4	3.10224	1.05757e-17
TPK1	1.02342	1.06351e-17
[truncated: 26,267 more rows]

## Sheet: Table S6
Supplementary Table 6		RNAseq: z-scores and Kmeans clustering of DOT1L-shRNA vs. control primary MPN-BP1 cells								corresponding to Supplementary Figure 1
z-scores of normalized counts of all DEGs in any condition
id	k_means_8	SCR_DMSO_1	SCR_DMSO_2	SCR_DMSO_3	SCR_IMG_1	SCR_IMG_2	SCR_IMG_3	DOT1L-ko_DMSO_1	DOT1L-ko_DMSO_2	DOT1L-ko_DMSO_3	DOT1L-ko_IMG_1	DOT1L-ko_IMG_2	DOT1L-ko_IMG_3
GINS2	1	-1.63	-1.27	-1.48	-0.13	-0.39	-0.15	0.78	1.06	0.87	0.76	0.86	0.72
SPC24	1	-1.36	-1.75	-1.53	0.1	-0.12	0.14	0.67	1.21	0.7	0.61	0.75	0.59
CDC6	1	-1.42	-1.43	-1.41	-0.32	-0.3	-0.38	0.94	0.78	0.92	0.86	0.9	0.87
HELLS	1	-1.43	-1.5	-1.46	-0.31	-0.12	-0.27	0.74	0.91	0.76	0.96	0.94	0.78
LOC101927267	1	-1.52	-0.9	-1.49	0.2	0.61	-1.07	0.99	0.09	0.23	1.41	0.92	0.53
APOBEC3B	1	-1.57	-1.65	-1.53	0.09	0.3	-0.1	0.65	0.91	0.85	0.69	0.6	0.76
NDST3	1	-1.22	-1.17	-1.02	-0.7	-0.92	-0.57	0.8	0.69	0.81	1.05	1.07	1.19
TULP3	1	-1.31	-1.24	-1.69	-0.21	0.18	-0.2	0.12	0.14	0.56	1.25	1.16	1.24
BACE2	1	-1.54	-1.4	-1.29	-0.23	-0.24	-0.49	0.69	0.74	0.66	1.07	1.14	0.89
BRIP1	1	-1.64	-1.54	-1.38	-0.17	0	-0.06	0.84	0.52	0.82	1	0.74	0.88
HOXA-AS3	1	-2.17	-1.28	-0.8	-0.32	0.65	-0.11	0.7	0.24	0.49	0.71	0.51	1.39
MAGI2-AS3	1	-1.07	-1.38	-0.99	-0.79	-0.79	-0.59	0.79	0.7	0.79	1.11	1.12	1.09
AUTS2	1	-1.21	-1.07	-1.1	-0.62	-0.89	-0.77	0.9	0.76	0.91	1.04	0.96	1.09
HGF	1	-1.28	-1.29	-1.2	-0.64	-0.55	-0.6	0.86	0.78	0.87	1.04	1	1.01
H2AC11	1	-1.32	-1.21	-1.68	-0.38	0.05	0.05	1.01	0.25	1.26	-0.08	0.93	1.12
SKA1	1	-1.8	-1.53	-1.62	0.61	0.44	0.48	0.35	0.67	0.58	0.71	0.53	0.58
ZNF367	1	-1.37	-1.77	-1.54	0.06	-0.1	0.11	0.7	0.65	0.65	0.92	0.91	0.78
SRGAP3	1	-1.63	-1.22	-1.26	-0.49	-0.02	-0.3	0.61	0.46	0.28	1.27	1.21	1.08
NOSTRIN	1	-1.46	-1.71	-1.22	0.03	0.31	-0.42	0.66	0.04	0.83	0.72	1.3	0.92
FAM222A	1	-1.6	-0.83	-1.51	-0.34	-0.48	-0.53	0.93	1.08	0.63	0.8	0.77	1.1
RAB11FIP5	1	-1.26	-1.19	-1.32	-0.27	-0.52	-0.7	0.36	0.55	0.65	1.23	1.3	1.16
SCIN	1	-1.62	-0.69	-1.61	0	-0.55	-0.58	0.53	0.77	0.53	1.12	0.95	1.14
PDGFD	1	-1.12	-1.05	-1.34	-0.84	-0.64	-0.59	0.9	0.7	0.87	1.31	0.83	0.97
ESCO2	1	-1.29	-1.39	-1.44	-0.38	-0.42	-0.42	0.83	0.71	0.85	0.92	1.03	1
SYTL2	1	-1.78	-1.18	-1.3	-0.45	-0.09	-0.14	0.7	0.3	0.79	1.13	0.99	1.03
ILDR2	1	-1.47	-1.24	-1.39	-0.41	-0.23	-0.53	0.83	0.57	0.69	1.09	1.07	1.02
CHN2	1	-1.37	-1.33	-1.38	-0.47	-0.36	-0.38	0.72	0.63	0.7	1	1.18	1.07
TK1	1	-1.43	-1.57	-1.58	0	-0.25	0.03	0.72	1.07	0.85	0.64	0.75	0.77
WWC1	1	-1.33	-1.44	-1.36	0.2	-0.33	-0.39	0.34	0.07	0.53	1.36	1.19	1.16
UCHL1	1	-1.2	-1.17	-1.17	-0.68	-0.76	-0.64	0.75	0.95	0.77	1.01	1.11	1.04
LINC02175	1	-0.75	-1.53	-1.38	-0.62	-0.8	-0.16	1.14	0.42	0.91	1.16	0.48	1.13
TYMS	1	-1.61	-1.71	-1.56	0.41	0.08	0.35	0.74	0.76	0.66	0.62	0.7	0.56
TNFSF4	1	-1.57	-1.15	-1.59	-0.17	-0.08	-0.04	0.45	0.36	0.24	1.2	1.22	1.15
ADAMTS7	1	-0.95	-1.65	-1.24	0.34	0.01	-0.23	-0.33	0.11	-0.09	1.13	1.4	1.51
DAB1	1	-1.38	-0.93	-1.4	-0.61	-0.72	-0.21	0.43	0.6	0.54	1.2	1.26	1.21
ANOS1	1	-1.38	-1.4	-1.04	-0.59	-0.43	-0.49	0.56	0.58	0.64	1.17	1.16	1.23
SELENOP	1	-1.32	-1.88	-1.2	0.17	0.29	0.21	-0.04	0.2	0.1	1.25	0.95	1.27
ARHGEF16	1	-1.38	-1.22	-1.17	-0.71	-0.44	-0.5	1.09	1.04	1.11	0.71	0.41	1.06
GPR12	1	-1.53	-1.22	-1.31	-0.68	-0.2	-0.06	0.68	0.99	0.38	0.96	0.52	1.47
H2AC8	1	-1.4	-1.72	-0.96	0.93	-0.48	0.49	1.42	0.62	0.85	-0.51	0.1	0.65
CSPG5	1	-1.34	-1.41	-1.6	-0.12	-0.14	-0.35	0.51	0.62	1.02	0.63	1.16	1.04
NEURL1B	1	-1.31	-1.12	-1.19	-0.69	-0.61	-0.68	0.97	0.8	0.93	0.95	0.96	1.01
H1-3	1	-1.72	-1.46	-0.88	0.37	-0.34	0.11	-0.26	1.78	0.98	0.55	0.43	0.44
CD247	1	-1.33	-1.33	-1.69	-0.02	-0.59	0.04	0.86	1.14	0.65	0.75	0.95	0.59
HERC5	1	-1.47	-1.34	-1.51	-0.29	-0.22	-0.33	0.73	0.77	0.7	0.99	1.01	0.96
SLC4A11	1	-1.55	-1.35	-1.54	-0.16	-0.06	-0.16	0.49	0.53	0.59	1	1.04	1.18
NTN1	1	-1.31	-1.69	-1.71	0.07	0.21	0.16	0.47	0.48	0.56	0.62	1.05	1.09
SCHIP1	1	-1.23	-1.57	-1.41	0.24	0.26	-0.1	-0.13	0.07	0.06	1.15	1.17	1.49
STYK1	1	-1.36	-1.34	-1.76	-0.35	-0.09	0.03	0.69	0.58	0.78	0.92	0.76	1.14
ADAMTS1	1	-1.62	-1.27	-1.33	-0.09	0.03	0.15	0.11	0.03	0.16	1.42	1.14	1.27
SCD5	1	-1.21	-0.99	-1.22	-0.65	-0.88	-0.7	0.93	0.95	0.88	0.96	1.03	0.92
SLC16A2	1	-1.18	-1.18	-1.11	-0.7	-0.66	-0.74	0.85	0.71	0.58	1.15	1.05	1.22
KITLG	1	-1.37	-1.3	-1.43	0.12	-0.33	-0.07	0.22	-0.21	0.57	1.09	1.4	1.31
FAM184A	1	-1.12	-1.29	-1.13	-0.71	-0.4	-0.75	1.05	1.09	0.19	1.21	0.94	0.94
E2F7	1	-1.56	-1.63	-1.4	-0.14	0.03	-0.08	0.97	0.7	0.62	0.77	0.73	1
SDK2	1	-1.09	-1.05	-1.52	-0.37	-0.87	-0.43	0.7	0.31	0.88	1.19	0.96	1.28
NAV2	1	-1.05	-1.21	-1.43	0.17	-0.66	-0.68	0.37	0.32	0.3	1.08	1.5	1.3
PLS3	1	-1.44	-1.58	-1.09	-0.28	0.04	-0.16	0.03	0.26	0.44	1.32	1.39	1.07
SYT1	1	-1.33	-1.32	-1.32	-0.79	0.3	-0.5	0.47	0.62	0.51	1.36	0.8	1.2
STOX1	1	-1.39	-1.23	-1.61	-0.01	-0.02	-0.77	0.92	0.77	0.82	0.85	0.6	1.08
NECTIN3	1	-0.81	-1.39	-1.34	-0.45	1.27	-0.44	-0.31	-0.29	0.75	1.68	0.37	0.97
CDH2	1	-1.59	-0.98	-1.32	-0.23	-0.16	-0.27	0.41	0.04	0.07	1.23	1.53	1.26
HAPLN3	1	-1.24	-1.36	-1.47	-0.28	-0.61	-0.36	0.86	1.08	1.06	0.59	0.93	0.8
FRMD5	1	-1.14	-1.33	-1.47	-1.02	0.9	0.5	1.19	1.08	-0.22	0.88	0.49	0.14
C1QB	1	-1.33	-1.23	-1.45	-0.05	-0.11	-0.03	-0.14	0.23	0.05	1.3	1.5	1.26
GASK1A	1	-1.23	-1.23	-1.68	0.22	-0.54	-0.53	0.57	0.85	0.39	1.17	0.98	1.01
SERTM1	1	-1.29	-1.27	-1.22	-0.19	-0.62	-0.54	0.68	0.23	0.72	1.64	1.13	0.73
CD320	1	-1.44	-1.06	-1.27	-0.12	-0.21	-0.94	0.57	1.41	0.48	1.03	1.24	0.32
RIMS3	1	-1.05	-1.5	-0.96	-1.15	-0.57	-0.12	0.83	0.57	0.84	1.14	0.77	1.21
MCM8-AS1	1	-0.27	-0.75	-1.85	-0.67	0.07	-0.3	0.27	2.28	0.22	0.17	1	-0.17
RAD54B	1	-1.62	-1.67	-1.42	0.23	-0.06	0	0.96	0.87	0.8	0.57	0.74	0.59
LOC101928000	1	-0.09	-1.99	-0.63	0.03	-0.37	-0.33	0.87	1.54	1.07	-0.02	0.98	-1.07
WDR54	1	-1.12	-1.41	-1.57	-0.41	-0.64	-0.04	0.62	1.14	0.98	0.76	0.92	0.78
DUBR	1	-1.32	-1.59	-1.63	0.25	0.34	0.1	-0.02	0.85	0.02	1.34	0.88	0.78
LINC01503	1	-1.24	-1.03	-1.19	-0.5	-0.56	-0.75	0.23	0.89	0.42	0.92	1.53	1.28
MAD2L1	1	-1.4	-1.36	-1.33	-0.39	-0.56	-0.28	0.69	1.08	0.85	0.95	1.03	0.73
SEMA4F	1	-0.49	-1.04	-1.8	-0.63	-0.42	-0.86	0.92	0.87	1.3	0.29	0.82	1.05
DEPDC1B	1	-1.44	-1.7	-1.39	-0.09	-0.17	0.15	0.27	0.62	0.7	0.91	1.17	0.95
ALDH5A1	1	-1.16	-1.24	-1.05	-0.78	-0.68	-0.69	0.93	0.54	0.96	1.11	0.93	1.13
PRC1	1	-1.31	-1.3	-1.21	-0.59	-0.48	-0.6	1.06	0.88	1.15	0.86	0.76	0.79
CHAF1A	1	-1.52	-1.19	-1.31	-0.26	-0.56	-0.51	1.04	1.13	0.99	0.67	0.69	0.82
OPRD1	1	-1.42	-0.78	-1.53	0.66	-1.21	-0.06	0.52	0.49	0.71	0.28	0.8	1.54
RBL1	1	-1.58	-1.52	-1.04	-0.45	-0.12	-0.42	0.98	0.37	0.92	1.06	0.91	0.91
MICU3	1	-1.56	-1.56	-0.01	-0.69	-0.71	-0.55	1.03	0.34	1.1	1.22	0.69	0.71
FANCG	1	-1.39	-1.77	-1.56	0.1	0.02	0.08	0.65	0.93	0.75	0.71	0.91	0.56
FAM72B	1	-1.24	-1.21	-1.03	-0.64	-0.51	-0.95	0.6	0.89	1.06	1.11	1.05	0.87
RFC5	1	-1.49	-1.62	-1.3	-0.28	-0.31	-0.02	0.89	0.96	0.98	0.78	0.71	0.71
GINS3	1	-1.38	-1.15	-0.99	-0.51	-0.9	-0.55	1.04	1.29	1.13	0.61	0.67	0.74
ZNF724	1	-2.05	-1.34	-1.31	0.14	0.39	0.04	0.72	0.4	0.42	0.81	0.9	0.88
DOCK10	1	-1.38	-1.07	-0.9	-0.97	-0.21	-0.7	1.06	0.02	0.99	1.29	0.71	1.18
LINC01529	1	-0.19	-1.34	-1.62	-0.33	0.3	-1.25	0.79	-0.26	1.17	1.27	0.82	0.65
MCM2	1	-1.53	-1.51	-1.45	-0.19	-0.21	-0.09	0.69	0.8	0.88	0.85	0.83	0.93
CDCA8	1	-1.4	-1.34	-1.53	-0.26	-0.3	-0.4	0.78	0.85	0.73	0.93	0.98	0.96
ZWINT	1	-1.64	-1.46	-1.57	0.1	-0.2	0.16	0.7	1.07	0.74	0.68	0.82	0.58
PTPRG	1	-1.68	-1.32	-0.98	-0.33	0.31	-0.32	0.45	-0.29	0.6	1.48	0.73	1.34
POLE2	1	-1.61	-1.68	-1.28	-0.1	0	-0.03	0.98	0.9	0.63	0.94	0.87	0.39
GINS4	1	-1.54	-1.46	-1.54	-0.19	-0.15	-0.05	0.74	0.81	0.88	0.9	0.79	0.81
NSD2	1	-1.43	-1.13	-1.17	-0.74	-0.39	-0.61	1	0.49	0.94	1.04	0.88	1.12
LINC01237	1	-1.86	-0.85	-0.69	-1.06	0.18	-0.4	0.1	0.94	1.06	0.5	0.5	1.59
LDOC1	1	-1.2	-1.14	-1.43	0.09	-0.2	-0.72	0.47	0.24	-0.08	1.43	1.03	1.51
CARHSP1	1	-1.33	-1.2	-1.63	-0.38	-0.47	-0.23	0.77	0.93	0.77	0.66	0.99	1.12
BARD1	1	-1.44	-1.55	-1.4	-0.03	-0.04	-0.47	0.95	0.34	0.8	1.01	0.85	0.97
MXD3	1	-1.36	-1.44	-1.6	-0.09	-0.25	-0.1	0.61	1.44	0.64	0.72	0.7	0.76
SNN	1	-1.48	-1.37	-1.68	0.05	-0.11	-0.1	0.56	0.49	0.51	1.05	1.14	0.94
CIP2A	1	-1.62	-1.27	-1.22	-0.66	-0.03	-0.38	0.9	0.41	0.96	0.99	0.9	1
CDC25A	1	-1.4	-1.58	-1.41	-0.12	-0.15	-0.41	1.01	0.88	0.79	0.7	0.75	0.94
POLA2	1	-1.53	-1.41	-1.46	-0.17	-0.23	-0.29	0.78	0.88	0.92	0.76	0.9	0.86
CDT1	1	-1.2	-1.26	-1.64	-0.36	-0.45	-0.34	0.8	1.27	0.96	0.62	0.87	0.73
PM20D2	1	-1.23	-1.39	-1.04	-0.74	-0.55	-0.58	0.84	0.61	0.82	1.1	1.15	1.01
PASK	1	-1.67	-1.31	-1.43	-0.36	-0.01	-0.22	1.04	0.64	0.78	0.71	0.9	0.93
CTNNA1	1	-1.35	-1.19	-1.01	-0.74	-0.59	-0.71	0.84	0.66	0.95	1.11	1.02	1.02
EME1	1	-1.57	-1.37	-1.19	-0.58	-0.44	-0.06	1.17	0.62	1	0.84	0.72	0.86
CDCA2	1	-1.49	-1.51	-1.29	-0.44	-0.22	-0.23	0.75	0.76	0.88	1.06	0.91	0.82
CCNB2	1	-1.36	-1.35	-1.46	-0.4	-0.41	-0.33	0.77	1.03	1.05	0.77	0.88	0.81
LRFN3	1	-0.51	-1.7	-1.24	-0.35	-0.93	-0.56	0.78	1.18	0.64	0.61	0.93	1.15
ARHGEF39	1	-1.28	-1.21	-1.6	-0.33	-0.45	-0.43	0.9	0.63	0.68	1.1	1.02	0.96
PTTG1	1	-1.28	-1.46	-1.74	0.09	-0.31	0.09	0.49	1.32	0.73	0.42	0.96	0.71
JADE3	1	-1.17	-1.37	-0.96	-0.96	-0.3	-0.7	0.96	0.35	0.91	1.16	0.94	1.12
ST3GAL6	1	-1.26	-1.34	-1.31	-0.47	-0.62	-0.41	0.67	0.83	0.74	1.08	1.2	0.9
USP28	1	-1.31	-1.33	-0.89	-0.55	-0.63	-0.76	0.75	0.5	0.74	1.03	1.14	1.31
HOXA7	1	-1.25	-1.18	-1.52	-0.53	-0.39	-0.52	0.52	0.94	0.93	0.91	1.1	1
CENPO	1	-1.3	-1.03	-1.44	-0.67	-0.41	-0.6	1.06	0.54	1	0.94	0.84	1.08
POLD3	1	-1.54	-1.15	-1.21	-0.59	-0.44	-0.52	0.8	0.8	0.86	1.02	0.99	0.99
SMC4	1	-1.47	-1.45	-1.24	-0.43	-0.36	-0.37	0.77	0.87	0.86	0.97	0.98	0.85
BRCA1	1	-1.78	-1.52	-1.19	-0.31	0.26	0.06	0.73	0.12	0.72	1.14	0.75	1.02
ATRIP	1	-1.36	-1.25	-1.46	0.73	-0.83	0.3	1.03	0.06	0.95	1	1.06	-0.23
CCDC150	1	-1.7	-1.41	-1.05	-0.53	0.09	-0.45	0.87	0.51	0.83	0.86	1.2	0.79
TEDC2	1	-1.17	-1.18	-1.67	-0.43	-0.68	-0.03	0.91	1.31	0.64	0.65	0.99	0.65
CERCAM	1	-1.52	-1.43	-1.74	0.22	-0.01	0.23	0.32	0.6	0.4	0.87	1.06	1
SMIM6	1	-1.03	-0.87	-1.57	-0.04	-1.18	-0.23	1.13	1.63	0.19	0.76	0.49	0.71
C21orf58	1	-1.36	-1.3	-1.65	-0.44	-0.1	-0.3	0.95	0.78	0.85	0.87	0.86	0.85
CTSW	1	-0.96	-1.11	-1.37	-0.63	-0.92	-0.58	0.65	0.99	0.71	1	1.09	1.13
STS	1	-1.51	-1.29	-0.8	-0.41	-0.76	-0.62	0.84	0.38	0.96	0.99	0.94	1.27
MOV10	1	-1.37	-1.64	-1.47	-0.25	0	-0.13	0.73	0.65	0.53	1.06	0.79	1.1
STIL	1	-1.3	-1.18	-1.14	-0.71	-0.48	-0.74	1.09	0.65	1.16	1.07	0.72	0.86
FANCC	1	-1.18	-1.18	-1.19	-0.56	-0.85	-0.6	0.6	0.89	0.94	0.87	1.17	1.1
RRM1	1	-1.67	-1.56	-1.39	-0.03	-0.08	-0.05	0.78	0.79	0.95	0.75	0.85	0.67
GMNN	1	-1.22	-1.28	-1.29	-0.53	-0.75	-0.28	0.88	1.48	0.78	0.58	0.95	0.67
CCDC168	1	-0.93	-0.64	-1.48	0.54	-0.27	-1.56	1.43	-0.04	1	0.13	0.9	0.94
RFC3	1	-1.33	-1.43	-1.36	-0.31	-0.52	-0.4	0.85	0.85	0.86	1.01	0.91	0.87
PRAG1	1	-1.24	-0.95	-1.24	-0.62	-0.48	-1	0.63	0.79	0.72	1.02	1.14	1.24
PDK2	1	-1.1	-1.21	-1.83	-0.51	-0.23	-0.22	0.56	0.78	0.72	1.07	0.89	1.09
FAM83D	1	-1.09	-1.14	-1.62	-0.27	-0.53	-0.73	0.76	0.7	0.82	0.89	1	1.2
ADA2	1	-1.28	-1.24	-1.21	-0.62	-0.43	-0.6	0.7	0.38	0.71	1.23	1.12	1.24
TUBB	1	-1.39	-1.74	-1.33	0.01	-0.19	-0.3	0.68	1.01	0.72	0.8	0.95	0.79
DEPDC1	1	-1.54	-1.38	-1.06	-0.52	-0.36	-0.52	0.77	0.78	1.05	0.95	1.08	0.75
FZD7	1	-1.3	-1.08	-1.2	-0.42	-0.69	-0.82	0.68	0.73	0.68	0.97	1.33	1.12
H2BC11	1	-0.73	-1.39	-1.7	-0.96	0.62	0.11	0.95	0.84	-0.4	1.23	0.73	0.7
NUF2	1	-1.34	-1.51	-1.39	-0.22	-0.46	-0.24	0.64	1.22	0.96	0.81	0.88	0.63
KIF2C	1	-1.54	-1.38	-1.52	-0.11	-0.3	-0.17	0.7	0.74	0.84	0.79	1.04	0.92
CEP78	1	-1.46	-1.48	-1.46	-0.24	-0.22	-0.23	0.93	1.01	0.84	0.89	0.68	0.75
MIR25	1	-1.14	-1.36	-1.49	-0.3	0.08	-0.78	0.94	1.16	1.05	1.07	0.68	0.09
SMC2	1	-1.57	-1.27	-1.22	-0.51	-0.39	-0.41	0.8	0.79	0.88	1.08	0.95	0.86
KIF20B	1	-1.44	-1.36	-1.22	-0.52	-0.42	-0.47	0.9	1	0.99	0.91	0.87	0.76
BUB1	1	-1.58	-1.58	-1.29	-0.29	0.08	-0.2	0.7	0.38	0.89	1.03	0.9	0.96
SHCBP1	1	-1.48	-1.54	-1.5	-0.17	-0.26	0.06	0.68	0.65	0.66	0.93	1.03	0.94
RAD51	1	-1.6	-1.41	-1.75	0.29	0.02	0.12	0.67	1.03	0.67	0.48	0.82	0.66
C1orf112	1	-1.18	-1.77	-1.3	-0.4	-0.15	-0.24	0.87	0.46	0.84	1.21	0.73	0.93
OCSTAMP	1	-1.57	-0.45	-1.21	-0.81	0.1	-1.11	1.15	0.62	0.98	1.25	0.22	0.83
SGO1	1	-1.33	-1.37	-1.75	-0.24	-0.09	-0.12	0.64	0.81	0.57	0.97	1.09	0.82
TES	1	-1.29	-1.53	-1.46	-0.29	-0.37	-0.18	0.67	0.59	0.79	1.01	1.08	0.99
ATP6V0E2	1	-0.83	-1.39	-1.28	-0.46	-0.92	-0.65	0.72	1.25	1	0.79	0.89	0.88
TRIP13	1	-1.43	-1.37	-1.47	-0.28	-0.35	-0.33	0.93	0.9	1.04	0.8	0.82	0.74
CDKN1B	1	-1.3	-1.22	-1.21	-0.64	-0.63	-0.58	0.74	0.84	0.9	1.01	1.08	0.99
KIF15	1	-1.52	-1.48	-1.19	-0.63	-0.11	-0.23	0.88	0.45	0.95	0.98	0.97	0.93
KIF14	1	-1.51	-1.35	-1.08	-0.64	-0.13	-0.52	1.01	0.28	0.9	1.17	0.89	0.98
LIG1	1	-1.66	-1.47	-1.6	0.08	0.05	0.05	0.61	0.8	0.77	0.76	0.69	0.93
MEIS1	1	-1.66	-1.21	-1.12	-0.33	-0.4	-0.57	0.87	0.49	0.73	1.06	0.99	1.14
KIAA1841	1	-1.46	-1.63	-1.01	-0.63	-0.32	-0.15	0.91	0.61	0.93	0.93	0.7	1.12
MCF2L2	1	-1.82	-1.47	-0.65	0.16	-0.1	-0.28	0.65	-0.56	0.8	0.92	1.29	1.06
ARHGAP21	1	-1.42	-1.14	-0.94	-0.82	-0.13	-0.77	1.05	0.05	1	1.16	0.72	1.24
FZD8	1	-1.68	-1.44	-1.49	0.46	-0.28	-0.02	0.85	0.75	0.36	0.6	1.11	0.78
DSE	1	-1.24	-1.29	-0.93	-0.76	-0.67	-0.73	0.91	0.7	1.01	0.97	1	1.03
DNMT1	1	-1.34	-1.23	-1.19	-0.62	-0.5	-0.66	1.11	0.79	1.06	0.86	0.77	0.94
UNG	1	-1.33	-1.32	-1.29	-0.43	-0.6	-0.47	0.68	1.15	0.91	0.91	0.91	0.88
CRISPLD1	1	-1.52	-1.44	-1.2	-0.58	0	-0.31	0.3	0.72	0.74	1.03	1.01	1.23
SLC39A10	1	-1.25	-1.16	-1.04	-0.82	-0.56	-0.7	0.94	0.38	0.9	1.18	1.03	1.11
DNAJC12	1	-1.19	-1.27	-1.17	-0.65	-0.61	-0.54	0.48	0.81	0.53	1.12	1.2	1.28
TTK	1	-1.68	-1.43	-1.32	-0.35	-0.02	-0.11	0.73	0.47	0.81	1.04	1.03	0.84
KIF23	1	-1.59	-1.3	-1.36	-0.42	-0.16	-0.36	0.81	0.55	0.81	1.06	0.98	0.96
DIAPH3	1	-1.71	-1.66	-1.11	-0.2	0.02	-0.08	0.87	0.35	0.83	1.08	0.73	0.89
CAPN14	1	-1.12	-1.33	-1.09	-0.27	-0.72	0.11	1.81	0.05	1.42	0.31	0.88	-0.04
INCENP	1	-1.67	-1.24	-1.27	-0.32	-0.23	-0.48	1.02	0.53	0.88	0.95	0.89	0.95
FANCA	1	-1.4	-1.53	-1.33	-0.35	-0.09	-0.46	0.99	0.62	0.92	0.89	0.69	1.04
LOC283683	1	-0.93	-1.59	-1.32	-0.57	-0.07	-0.67	1.11	1.19	0.27	0.78	1.19	0.6
DTL	1	-1.54	-1.68	-1.24	-0.06	-0.1	-0.28	0.63	0.56	0.86	1.06	0.95	0.84
C1orf21	1	-1.27	-0.97	-1.22	-0.66	-0.75	-0.79	0.89	0.89	0.88	1.04	0.9	1.04
GAPLINC	1	-1.4	-1.09	-1.07	-0.7	-0.89	-0.19	0.5	0.97	0.48	1.04	0.96	1.4
TLR5	1	-1.17	-1.57	-1.09	-0.56	-0.16	-0.83	0.88	0.65	0.86	0.91	0.89	1.18
ASPM	1	-1.6	-1.44	-0.99	-0.59	0.31	-0.41	1.03	-0.07	0.74	1.16	0.72	1.15
LOC105376805	1	-0.64	-1.54	-1.28	-0.26	-0.76	-0.73	0.81	1.5	0.97	0.19	0.77	0.98
CCNB1	1	-1.35	-1.23	-1.37	-0.46	-0.59	-0.45	0.71	0.93	0.89	0.98	1.08	0.86
SLC12A8	1	-1.03	-1.48	-0.78	0.03	-0.59	-0.26	0.62	1.4	-0.19	0.65	-0.33	1.96
MCM7	1	-1.52	-1.48	-1.6	-0.02	-0.15	-0.07	0.79	0.97	0.84	0.73	0.74	0.76
XRCC2	1	-1.79	-1.31	-1.16	-0.47	-0.09	-0.22	1.09	0.5	0.79	0.85	0.9	0.92
RHOBTB2	1	-1.21	-1.28	-1.25	-0.68	-0.53	-0.55	0.85	0.69	0.67	1.02	1.01	1.25
MCM3	1	-1.45	-1.22	-1.19	-0.55	-0.53	-0.56	1.01	0.85	0.95	0.89	0.88	0.93
C9orf116	1	-1.99	-0.75	-1.24	-0.05	0.03	-0.58	0.33	0.81	1.31	0.88	1.15	0.1
GSTM2	1	-0.98	-1.98	-1.15	-0.19	-0.15	-0.6	0.77	0.55	0.79	1.03	0.89	1.02
CKAP2L	1	-1.65	-1.5	-1.22	-0.35	0	-0.25	0.75	0.45	0.87	1.11	0.88	0.92
ANLN	1	-1.59	-1.59	-1.2	-0.25	0.01	-0.18	0.64	0.27	0.67	1.14	1.06	1.02
CENPU	1	-1.4	-1.47	-1.21	-0.4	-0.5	-0.39	0.9	0.98	0.94	0.99	0.84	0.71
MCF2L	1	-1.51	-0.9	-1.52	-0.27	0.2	-0.38	0.81	0.24	-0.14	1.32	0.55	1.6
ERCC6L	1	-1.71	-1.46	-1.34	0	0.01	-0.21	0.7	0.27	0.79	0.79	1.04	1.12
RAD51AP1	1	-1.45	-1.57	-1.48	-0.06	-0.19	-0.02	0.44	0.69	0.59	1	1.18	0.88
MCM5	1	-1.59	-1.61	-1.5	-0.04	0.04	0.03	0.67	0.84	0.8	0.74	0.79	0.83
TONSL	1	-1.22	-1.24	-1.57	-0.38	-0.48	-0.45	0.97	1.11	1.09	0.7	0.79	0.69
CENPF	1	-1.59	-1.32	-1.2	-0.48	-0.01	-0.54	1	0.39	0.79	1.08	0.75	1.14
LOC100996351	1	-1.27	-1.07	-1.24	-0.52	-0.04	-0.89	1.25	1.45	1.24	0.43	0.42	0.23
TRIM45	1	-1.02	-1.04	-1.54	-0.61	-0.49	-0.77	0.84	1.24	0.9	0.78	0.59	1.11
HJURP	1	-1.34	-1.44	-1.4	-0.53	-0.21	-0.37	0.85	0.78	0.87	0.86	1.02	0.91
TMPO	1	-1.23	-1.42	-1.18	-0.64	-0.6	-0.46	0.79	0.9	0.94	1.03	1	0.86
CENPI	1	-1.5	-1.51	-1.44	-0.44	0.37	-0.15	0.9	0.23	1.03	0.82	0.8	0.89
NDC80	1	-1.45	-1.54	-1.38	-0.28	-0.31	-0.13	0.66	0.86	0.97	0.89	0.99	0.73
CDC25C	1	-1.4	-1.78	-1.49	0.03	-0.01	0.08	0.63	0.66	0.59	0.78	1.06	0.85
LOC102724064	1	-1.76	-0.98	-0.78	-1.12	-0.56	0.73	0.52	0.13	0.91	1.36	0.59	0.96
PMEPA1	1	-1.52	-1.2	-1.16	-0.37	-0.61	-0.52	1.05	1.03	0.67	1.18	0.7	0.77
KIRREL2	1	-0.69	-2.03	-0.85	0.02	-0.47	-0.9	0.88	0.61	0.26	1.26	1	0.91
DLGAP5	1	-1.51	-1.48	-1.38	-0.46	-0.16	-0.09	0.72	0.64	0.82	1.01	1.03	0.85
SPAG5	1	-1.51	-1.48	-1.32	-0.31	-0.26	-0.31	0.95	0.66	0.97	0.86	0.92	0.82
ANKRD13B	1	-0.93	-0.94	-1.55	-0.62	-0.59	-0.94	0.92	1.01	0.88	0.76	1.06	0.94
LPCAT1	1	-1.04	-1.5	-1.18	-0.53	-0.47	-0.81	0.82	1.06	0.95	0.93	0.82	0.95
KIF11	1	-1.7	-1.62	-1.25	-0.18	0.08	0.06	0.64	0.38	0.73	1.04	0.94	0.89
CELSR3	1	-1	-1.3	-1.07	-0.99	-0.2	-0.94	1.15	0.88	0.68	1.18	0.92	0.69
TIMELESS	1	-1.6	-1.49	-1.41	-0.17	-0.11	-0.12	0.74	0.52	0.83	0.93	0.87	1.03
PTPRU	1	-1.42	-1.48	-1.31	-0.32	-0.19	-0.3	0.65	0.31	0.67	1.08	1.06	1.26
CACNA1C	1	-1.54	-1.21	-0.65	-0.88	0.24	-0.96	1.02	0.15	1.38	0.78	0.94	0.74
CDKN3	1	-1.62	-1.25	-1.48	-0.16	-0.32	-0.22	0.65	1.03	0.76	0.92	1.06	0.63
PLK4	1	-1.49	-1.42	-1.39	-0.4	-0.16	-0.3	0.89	0.57	0.93	0.92	0.92	0.93
CENPA	1	-1.21	-1.45	-1.28	-0.16	-0.59	-0.66	0.76	1.23	0.81	0.85	0.96	0.76
DEPDC1-AS1	1	-0.44	-1.2	-1.35	0.27	0.18	-1.17	1.37	-0.1	1.19	-0.45	1.6	0.11
POLQ	1	-1.7	-1.53	-1.18	-0.32	0.26	-0.2	1.02	0.18	0.73	1.08	0.68	0.98
PC	1	-1.04	-1.38	-1.18	-0.48	-0.55	-0.79	0.46	0.8	0.82	0.76	1.2	1.38
PPP4R1-AS1	1	-1.45	-1.61	0.08	-0.08	0.36	-0.63	1.24	1.74	0.7	0.53	-0.26	-0.62
KIF4A	1	-1.58	-1.4	-1.42	-0.23	-0.14	-0.28	0.83	0.61	0.71	1.01	0.89	1
LCMT1-AS1	1	-0.91	-1.24	-1.44	-0.46	-1.13	0	1.39	1.03	0.42	0.85	0.54	0.96
ZNF503-AS2	1	-1.06	-1.36	-1.45	-0.3	0.31	-0.85	0.29	1.73	0.61	0.96	0.65	0.47
KNL1	1	-1.73	-1.36	-1.3	-0.37	0.13	-0.13	0.83	0.2	0.75	1.08	0.81	1.09
TPBG	1	-0.98	-1.51	-1.6	-0.13	-0.37	-0.63	1.02	1.1	0.85	0.75	0.79	0.71
CYFIP1	1	-1.23	-1.25	-1.14	-0.7	-0.52	-0.74	0.86	0.64	0.93	1.09	1.01	1.05
LINC00856	1	-1.71	-0.78	-1.26	0.17	-0.44	-0.69	0.5	0.76	-0.11	1.03	0.94	1.56
PRELID2	1	-1.23	-1.3	-1.02	-0.51	-1.03	-0.42	0.87	0.95	1.09	1.15	0.9	0.53
C9orf43	1	-1.91	-1.13	-0.6	-0.25	-0.23	-0.9	0.64	0.3	1.04	0.88	1.34	0.8
HASPIN	1	-1.6	-1.19	-1.51	-0.24	-0.28	-0.35	0.87	0.79	0.86	0.82	0.97	0.86
CCNF	1	-1.41	-1.51	-1.45	-0.14	-0.33	-0.29	0.69	0.81	0.83	0.84	0.96	0.98
TROAP	1	-1.17	-1.43	-1.46	-0.43	-0.34	-0.55	0.84	0.92	0.76	0.96	0.88	1.01
HMMR	1	-1.29	-1.36	-1.14	-0.63	-0.55	-0.57	0.9	0.91	1.09	0.93	0.94	0.77
WDR34	1	-1.28	-1.58	-1.68	0.21	-0.28	-0.15	0.67	0.91	0.59	0.73	0.96	0.9
CX3CR1	1	-1.6	-0.42	-1.61	-0.03	-0.39	-0.98	1.24	0.71	0.9	0.48	0.98	0.72
JPH4	1	-1.05	-1.5	-1.58	-0.24	-0.55	-0.2	0.72	0.66	0.5	0.97	1.22	1.05
DHFR	1	-1.61	-1.61	-1.42	-0.18	0.04	0.03	0.69	0.74	0.87	0.84	0.84	0.76
DSCC1	1	-1.47	-1.38	-1.5	-0.32	-0.55	0.2	0.76	0.88	0.76	0.76	0.93	0.93
LINC02076	1	-0.46	-1.22	-0.83	0.6	-1.74	0.32	1.11	0.71	0.92	-0.99	1.2	0.35
PLK1	1	-1.26	-1.28	-1.3	-0.52	-0.54	-0.63	0.9	1.1	0.97	0.79	0.83	0.93
STMN1	1	-1.41	-1.5	-1.5	-0.09	-0.41	-0.07	0.59	1.15	0.72	0.79	1.01	0.71
PAQR4	1	-1.37	-1.14	-1.51	-0.33	-0.48	-0.49	0.99	1.17	1.09	0.69	0.72	0.65
TNIP3	1	-1.11	-1.3	-0.99	-1.21	-0.29	-0.49	0.56	0.67	0.69	1.33	1.02	1.12
NEK2	1	-1.52	-1.21	-1.54	-0.31	-0.34	-0.26	0.86	0.9	0.84	0.82	1.04	0.74
MX1	1	-1.73	-1.04	-1.01	-0.58	-0.51	-0.58	1	0.79	1	0.98	0.78	0.9
NUSAP1	1	-1.51	-1.49	-1.4	-0.22	-0.29	-0.19	0.83	0.86	0.89	0.83	0.86	0.83
MIR93	1	-0.93	-1.42	-1.15	0.4	-1.33	-0.11	1.17	0.78	0.36	0.03	1.53	0.65
SPECC1	1	-1.17	-1.19	-1.14	-0.67	-0.61	-0.86	0.87	0.73	1.01	1.06	0.95	1
FEN1	1	-1.54	-1.43	-1.57	0.01	-0.24	-0.05	0.66	1.09	0.93	0.66	0.83	0.65
TOP2A	1	-1.54	-1.42	-1.25	-0.44	-0.25	-0.33	0.77	0.62	0.86	1.07	0.94	0.97
FGFR4	1	-1.08	-1.17	-1.08	-0.31	-0.46	-0.78	1.02	1.46	-0.55	1.03	1	0.93
RDM1	1	-1.44	-1.53	-1.44	-0.1	-0.06	0.18	0.49	1.19	1.11	1.03	0.71	-0.14
ORC1	1	-1.67	-1.51	-1.43	-0.27	0.12	0.09	0.69	0.47	0.86	0.87	0.75	1.02
MIR181A1HG	1	-1.27	-2.07	-0.27	0.44	-0.22	-0.62	1.58	0.98	0.29	0.61	-0.13	0.68
SYTL4	1	-1.52	-0.97	-1.46	-0.46	-0.24	-0.33	0.61	0.15	0.64	1.43	0.86	1.28
H2AX	1	-1.08	-1.29	-1.41	-0.19	-0.61	-0.74	0.99	1.4	0.92	0.46	0.78	0.78
LOC101928659	1	-1.51	-0.98	-1.09	0.56	-0.76	-0.3	-0.08	1.88	-0.11	0.72	0.56	1.11
YPEL1	1	-1.43	-1.37	-1.01	-0.35	-0.91	-0.24	0.55	0.95	0.59	0.98	0.94	1.29
CCNA2	1	-1.56	-1.54	-1.34	-0.29	-0.18	-0.12	0.65	0.79	0.87	0.94	0.9	0.88
CDCA5	1	-1.4	-1.48	-1.52	-0.06	-0.39	-0.22	0.88	1.02	0.85	0.66	0.83	0.82
TCF19	1	-1.49	-1.36	-0.9	-1.28	-0.01	0.03	0.73	0.6	0.9	0.56	1.05	1.16
CDCA3	1	-1.44	-1.33	-1.55	-0.13	-0.47	-0.21	0.77	1.05	0.99	0.68	0.74	0.9
SPATA13	1	-1.26	-1.07	-1.06	-0.97	-0.44	-0.74	1.1	0.42	1	1.08	0.93	1
BIRC5	1	-1.45	-1.37	-1.45	-0.14	-0.52	-0.26	0.71	1.16	0.78	0.77	0.89	0.86
MAF	1	-1.44	-1.3	-1.14	-0.36	-0.72	-0.23	0.71	0.43	0.43	1.2	1.37	1.04
LOC143666	1	-0.94	-1.37	-1.13	1.4	0.26	-1.5	1.12	0.56	-0.06	0.8	0.66	0.19
PDCD6IPP2	1	-1.04	-1.52	-1.59	-0.22	-0.11	-0.57	0.38	0.96	0.64	1.25	0.78	1.03
LOXL4	1	-0.72	-1.65	-1.32	-0.93	-0.19	-0.01	0.48	1.01	0.08	1.44	0.67	1.16
ADGRL1	1	-1.23	-1.03	-1.17	-0.83	-0.67	-0.72	0.95	0.81	0.92	0.97	0.88	1.13
NCAPG	1	-1.46	-1.43	-1.38	-0.36	-0.23	-0.32	0.7	0.53	0.92	1.04	0.98	0.99
ENAH	1	-1.6	-1.35	-0.83	-0.55	-0.22	-0.5	0.51	0.27	0.52	1.22	1.13	1.4
CHEK1	1	-1.5	-1.37	-1.45	-0.34	-0.32	-0.19	0.9	0.81	0.96	0.91	0.83	0.77
PCOLCE	1	-1.11	-0.86	-1.71	-0.61	-0.65	-0.5	0.94	0.87	0.88	0.69	1.1	0.97
GINS1	1	-1.3	-1.28	-1.26	-0.56	-0.61	-0.49	0.85	1.11	1.04	0.96	0.8	0.75
JUP	1	-1.25	-1.33	-1.55	-0.48	-0.18	-0.47	0.97	1.11	1.02	0.6	0.67	0.88
WDR76	1	-1.39	-1.22	-1.43	-0.57	-0.42	-0.34	0.95	0.95	1.06	0.8	0.74	0.89
CD19	1	-1	-0.71	-1.95	-0.2	-0.67	-0.59	1.23	0.76	0.56	0.82	0.53	1.22
MYBL2	1	-1.54	-1.52	-1.52	-0.04	-0.19	-0.03	0.82	0.93	0.91	0.61	0.8	0.76
CDC20	1	-1.28	-1.27	-1.35	-0.43	-0.62	-0.52	0.77	1.15	0.99	0.84	0.9	0.82
RAD54L	1	-1.31	-1.48	-1.23	-0.65	-0.45	-0.29	0.93	0.94	0.94	0.85	0.8	0.94
NCAPH	1	-1.55	-1.45	-1.51	-0.18	-0.12	-0.18	0.88	0.73	0.83	0.8	0.83	0.91
H2BC18	1	-1.28	-1.21	-1.47	0.52	-0.32	-0.49	1.31	0.22	-0.21	0.71	1.54	0.67
MKI67	1	-1.63	-1.28	-1.07	-0.55	0.29	-0.5	1.11	-0.06	0.72	1.1	0.62	1.25
SPARC	1	-1.11	-1.1	-1.09	-0.79	-0.76	-0.82	0.74	0.79	0.82	1.1	1.11	1.11
ABCA9	1	-1.33	-0.7	-0.71	0.01	-0.03	-1.56	-0.01	0.46	1.16	1.79	1.01	-0.08
PLEKHA6	1	-1.24	-0.87	-1.27	-0.34	-0.7	-1.12	0.96	0.9	0.73	0.95	0.88	1.13
C1orf127	1	-1.31	-0.68	-1.47	-0.66	-0.43	-0.45	1.36	1.68	0.5	0.5	0.17	0.79
FAM169A	1	-0.96	-1.34	-1.22	-0.74	-0.43	-0.73	0.95	0.21	1.06	1.12	0.97	1.12
IL7	1	-1.32	-1.53	-1.07	-0.46	-0.57	-0.43	0.62	0.81	0.86	1.16	0.94	1.01
NEDD4L	1	-1.35	-1.09	-1.05	-0.66	-0.72	-0.74	0.7	0.73	0.99	1.08	1	1.11
DOCK3	1	-1.31	-1.17	-1.02	-0.75	-0.4	0.31	0.42	0.99	0.92	1.95	0.4	-0.33
CDC45	1	-1.55	-1.28	-1.46	-0.28	-0.36	-0.26	0.9	0.99	0.86	0.8	0.81	0.83
CCNE2	1	-1.42	-1.2	-1.07	-0.57	-0.3	-0.88	1.16	0.49	0.91	1.07	0.87	0.94
TPM4	1	-1.18	-1.14	-1.12	-0.73	-0.76	-0.73	0.83	0.82	0.88	1.03	1.08	1.02
KIF20A	1	-1.52	-1.52	-1.4	-0.32	-0.11	-0.15	0.83	0.64	0.83	0.94	0.82	0.97
PARVA	1	-0.32	-1.38	-1.41	-0.57	-0.1	-1.02	0.59	0.86	1.08	0.59	-0.06	1.74
MAST4-AS1	1	-0.69	-1.3	-1.57	-0.26	-1.07	0.14	0.18	0.24	0.61	1.26	1.39	1.07
H1-5	1	-1.19	-2	-1.14	1.02	-0.39	0.47	0.07	1.08	0.16	0.21	1.15	0.56
RECQL4	1	-1.34	-1.39	-1.53	-0.12	-0.43	-0.35	0.92	1.11	0.95	0.7	0.69	0.81
GASK1B	1	-1.31	-1.51	-1.22	-0.53	-0.34	-0.38	0.63	0.68	0.66	1.2	1.11	1.01
PODXL	1	-1.29	-1.34	-1.06	-0.8	-0.43	-0.6	1.13	0.56	0.82	1.05	0.92	1.03
ACOT7	1	-1.07	-1.26	-1.2	-0.52	-0.82	-0.65	0.92	1.38	1.04	0.53	0.83	0.82
ZNF541	1	-1.48	-1.19	-0.7	-0.54	-0.78	-0.63	0.88	0.75	0.51	0.64	1.68	0.86
WDR62	1	-1.31	-1.39	-1.46	-0.42	-0.33	-0.44	0.99	0.83	0.93	0.86	0.86	0.86
FOXM1	1	-1.43	-1.4	-1.44	-0.31	-0.26	-0.38	0.93	0.64	0.81	0.98	0.89	0.96
SLC52A3	1	-1.57	-1.33	-0.6	-0.6	-0.91	-0.27	0.93	0.3	0.8	1.2	0.9	1.14
CDCA7	1	-1.26	-1.29	-1.2	-0.66	-0.63	-0.53	0.76	0.88	0.88	0.98	1.02	1.05
DLC1	1	-1.3	-1.38	-1.01	-0.7	-0.47	-0.39	0.59	0.26	0.64	1.34	1.12	1.29
H2AC20	1	-0.86	-1.06	-1.5	-0.23	-0.65	-0.34	1	1.69	1.45	-0.12	0.56	0.06
PATJ	1	-0.6	-1.5	-1.26	-1.13	-0.41	-0.43	1.05	0.42	0.83	1.15	0.68	1.18
MNS1	1	-1.17	-1.32	-1.46	-0.35	-0.63	-0.45	0.58	1.16	0.88	0.84	1.05	0.88
TMCC2	1	-1.24	-1.07	-1.18	-1.19	-0.4	-0.39	0.73	0.99	0.83	0.68	1.09	1.16
DENND5B-AS1	1	-0.79	-0.68	-1.48	0.57	0.23	-0.58	0.68	2.11	1.23	-0.37	-0.3	-0.61
FZD4	1	-1.08	-0.84	-1.68	-0.49	-0.21	-0.7	0.16	0.87	0.31	1.49	0.88	1.29
SLAMF7	1	-1.3	-1.28	-1.13	-0.34	-0.73	-0.49	0.43	0.46	0.61	1.26	1.25	1.25
SNORA47	1	-1.51	-1.48	-0.25	-0.29	-1.1	-0.28	0.24	1.29	0.28	0.87	0.9	1.31
CDK1	1	-1.23	-1.52	-1.33	-0.49	-0.47	-0.29	0.71	1.08	0.91	0.94	0.94	0.75
ESPL1	1	-1.36	-1.38	-1.31	-0.48	-0.29	-0.54	0.96	0.67	1.04	0.87	0.85	0.98
CEP83-DT	1	-0.9	-1.72	-1.41	-0.97	0.21	0.32	0.23	1.42	0.92	0.84	0.42	0.62
POGLUT3	1	-1.2	-1.21	-1.02	-0.8	-0.72	-0.71	0.9	0.83	1.05	1.04	0.9	0.94
IQGAP3	1	-1.34	-1.18	-1.24	-0.63	-0.39	-0.68	1.06	0.53	0.97	1.09	0.7	1.1
MND1	1	-1.32	-1.16	-1.21	-0.75	-0.65	-0.41	0.81	1.34	0.94	0.79	0.88	0.74
ZNF833P	1	-0.22	-1.68	-1.6	-0.74	0.56	-0.7	0.71	0.65	0.86	0.53	1.5	0.13
SPATA6	1	-1.33	-1.86	-1.08	0.03	-0.32	-0.39	0.69	0.62	0.5	1.05	1.06	1.02
MELK	1	-1.36	-1.41	-1.4	-0.31	-0.42	-0.42	0.89	0.75	0.88	0.93	0.98	0.9
PKMYT1	1	-1.15	-1.53	-1.54	-0.18	-0.36	-0.39	0.82	1.23	0.99	0.6	0.74	0.77
DMC1	1	-1.77	-0.67	-1.39	-0.64	-0.51	-0.2	0.64	1.08	0.53	1	0.93	1.01
CHAF1B	1	-1.4	-1.21	-1.31	-0.41	-0.69	-0.42	0.96	0.94	1.08	0.79	0.81	0.88
TICRR	1	-1.59	-1.47	-1.35	-0.25	0.04	-0.34	0.99	0.48	0.79	1	0.71	1
PARM1	1	-0.94	-1.57	-1.18	-0.68	0.07	-0.35	1.61	1.07	1.32	0.32	0.34	0
TJP2	1	-1.45	-1.29	-1.27	-0.44	-0.43	-0.32	0.7	0.33	0.65	1.22	1.13	1.16
AURKB	1	-1.32	-1.17	-1.59	-0.21	-0.64	-0.37	0.78	1.13	0.86	0.82	0.93	0.78
ASF1B	1	-1.41	-1.66	-1.46	-0.06	-0.17	-0.17	0.78	0.88	0.77	0.8	0.92	0.78
PCDHB9	1	-1.1	-0.91	-1.02	0.21	-0.01	0.63	1.16	0.12	1.89	-1.26	0.84	-0.53
MCM4	1	-1.44	-1.47	-1.35	-0.37	-0.32	-0.29	0.83	0.82	0.9	0.92	0.89	0.9
HS6ST1	1	-1.17	-1	-1.16	-0.71	-0.79	-0.81	0.77	0.75	0.76	1.15	1.07	1.14
KANK2	1	-1.23	-1.19	-1.32	-0.58	-0.45	-0.76	0.92	0.69	0.82	1.07	0.92	1.12
MAGI2	1	-1.25	-1.3	-1	-1.06	-0.68	0.03	0.69	1.19	0.57	1.41	0.77	0.64
RGS9BP	1	-1.58	-1.21	-0.6	0.23	-1.01	-0.73	0.9	0.25	0.42	0.73	1.08	1.52
MAGEE1	1	-1.42	-1.34	-1.27	-0.39	-0.51	-0.07	0.6	0.36	0.57	1.55	1.14	0.79
BRSK2	1	-1.9	-1.11	-0.76	-0.27	-0.15	-0.33	1.69	1.15	-0.04	0.79	0.18	0.75
GTSE1	1	-1.35	-1.27	-1.34	-0.52	-0.36	-0.62	0.92	0.89	0.92	0.9	0.86	0.98
CORO6	1	-0.92	-1.14	-1.28	-0.84	-0.68	-0.78	0.67	0.92	0.91	1.04	1.11	1
KIF18B	1	-1.25	-1.29	-1.39	-0.55	-0.37	-0.61	1.05	1.03	0.86	0.9	0.77	0.85
EXO1	1	-1.52	-1.37	-1.13	-0.65	-0.27	-0.42	0.96	0.64	0.96	1.04	0.89	0.87
BEND4	1	-1.3	-1.09	-1.07	-0.85	-0.53	-0.7	1.09	0.44	0.86	1.08	0.89	1.18
KLHL41	1	-1.54	-1.4	-0.68	-0.69	-0.64	0.05	0.7	0.12	0.9	0.76	1.7	0.72
RBP4	1	-1.09	-1.35	-1.33	-0.31	-0.68	-0.37	0.42	0.61	0.28	1.27	1.35	1.21
MIR4258	1	-0.48	-0.91	-1.46	-0.03	-0.88	-0.49	1.69	0.53	0.13	1.77	0.55	-0.44
SPC25	1	-1.46	-1.66	-1.38	0.03	-0.31	-0.04	0.83	1.1	0.91	0.74	0.82	0.43
FFAR4	1	-1.19	-1.16	-1.44	-0.42	-0.51	-0.7	0.7	0.53	0.85	1.15	1.17	1.03
ABCA3	1	-1.2	-1.02	-1.31	-0.66	-0.72	-0.68	0.97	0.68	0.9	1.11	0.76	1.16
C19orf57	1	-1.42	-1.04	-1.27	-0.8	-0.59	-0.21	1.05	1	1.32	0.92	0.65	0.4
TP53I11	1	-1.27	-0.99	-1.25	-0.76	-0.64	-0.74	1.04	0.92	0.99	0.94	0.85	0.9
STARD9	1	-1.14	-1.13	-1.26	-0.98	-0.28	-0.7	1.14	0.64	0.94	1.14	0.61	1.02
TLCD3A	1	-1.29	-1.21	-1.09	-0.65	-0.76	-0.6	0.95	0.76	0.89	1.01	0.84	1.15
CEP55	1	-1.39	-1.44	-1.3	-0.52	-0.36	-0.33	0.77	0.74	0.89	0.98	1.01	0.94
TMPO-AS1	1	-1.06	-1.41	-1.52	-0.41	-0.57	-0.42	0.87	1.04	0.88	0.79	0.87	0.94
RRM2	1	-1.32	-1.3	-1.42	-0.43	-0.49	-0.44	0.9	1.04	1.02	0.82	0.89	0.73
SIRPB2	1	-1.27	-1.28	-1.27	-0.62	-0.51	-0.52	0.87	0.53	0.78	1.12	1.06	1.1
H2BC13	1	-0.86	-0.68	-2.21	-0.28	-0.08	0.26	0.69	1.69	-0.12	0.43	0.04	1.1
RHPN2	1	-0.62	-1.53	-0.96	-1.26	0.15	-0.63	-0.11	0.94	1.25	0.77	1.39	0.61
GDF11	1	-1.34	-1.08	-1.12	-0.71	-0.72	-0.66	0.83	0.82	0.99	0.96	0.99	1.05
SPINDOC	1	-1.28	-1.09	-1.16	-0.39	-0.67	-0.98	0.87	0.95	0.76	0.97	0.88	1.14
E2F8	1	-1.31	-1.53	-1.41	-0.38	-0.16	-0.37	0.81	0.49	0.86	1.09	0.91	0.99
TREX2	1	-0.31	-1.96	-1.19	0.1	0.15	-1.24	1.06	0.95	1.21	0.19	0.59	0.43
CENPM	1	-1.27	-1.38	-1.52	-0.28	-0.43	-0.26	0.77	1.4	0.96	0.6	0.73	0.68
ONECUT2	1	-2.04	-1.38	-0.18	-0.58	-0.52	0.24	1.22	0.32	1.32	0.37	0.56	0.66
FIGNL2	1	-0.72	-1.67	-0.9	-0.33	-0.69	-0.73	0.22	1.5	1.04	0.37	0.51	1.42
PARD6G	1	-1.31	-1.37	-1.2	-0.25	-0.82	-0.51	0.95	0.84	0.76	1.07	0.88	0.95
ZDHHC1	1	-1.41	-1.17	-1.11	-0.51	-0.61	-0.26	0.37	0.65	0.16	1.15	1.41	1.34
HPGD	1	-1.28	-1.43	-1.25	-0.2	-0.53	-0.43	0.98	1.39	1.23	0.52	0.65	0.36
H2AC14	1	-1.06	-1.36	-0.85	-0.48	-1	0.18	0.39	1.87	0.26	0.28	0.29	1.48
LMO7	1	-1.04	-1.15	-1.2	-0.85	-0.5	-0.84	0.92	0.56	0.8	1.25	1.03	1.02
TMEM71	1	-1.14	-1.29	-1.18	-0.76	-0.77	-0.46	0.89	0.93	1.04	1.02	0.93	0.79
AMOT	1	-1.85	-0.69	-0.82	-0.61	-0.27	-1	0.94	0.75	0.34	1.09	1.03	1.09
DNMT3B	1	-1.15	-1.2	-1.09	-0.8	-0.63	-0.77	0.92	0.69	0.9	1.07	1.08	0.98
LINC01305	1	-1.23	-0.55	-1.09	1.35	-1.33	-0.45	0.03	0.42	1.52	0.66	1.07	-0.39
CDC25B	1	-1.17	-1.27	-1.34	-0.57	-0.6	-0.62	0.87	0.91	0.94	0.94	0.93	0.97
MT2A	1	-0.96	-1.25	-1.36	-0.72	-0.73	-0.56	0.83	1.21	0.83	0.88	0.97	0.86
PRDX1	1	-1.21	-1.18	-1.2	-0.61	-0.79	-0.62	0.73	1	0.84	0.99	1.06	1
BACH2	1	-1.54	-1.21	-0.67	-0.1	-0.64	-0.51	0.61	1.45	-0.38	1.51	0.9	0.59
FAM160A1	1	-1.42	0.01	-1.98	-0.47	-0.68	-0.33	0.82	0.35	0.9	1.04	0.65	1.07
GBP4	1	-1.08	-1.47	-1.49	-0.45	-0.36	-0.4	0.63	0.57	0.76	1.18	0.99	1.13
CCNA1	1	-1.49	-1.25	-1.37	-0.46	-0.4	-0.4	0.8	0.94	0.85	0.91	0.93	0.95
MAP3K1	1	-1.24	-1.14	-0.98	-0.81	-0.57	-0.83	0.93	0.42	0.88	1.16	1	1.17
MCM10	1	-1.5	-1.38	-1.28	-0.45	-0.29	-0.41	0.87	0.67	0.98	0.93	0.89	0.96
CLDN5	1	-0.65	-1.9	-1.26	0.61	-0.59	-0.45	0.19	0.88	0.78	1.23	1.23	-0.07
DDIT4L	1	-1.1	-1.09	-1.19	-0.83	-0.75	-0.67	0.74	0.75	0.8	1.15	1.12	1.08
ESAM	1	-1.37	-0.86	-0.95	-0.21	0.04	-1.01	0.66	0.97	2.15	0.63	0.06	-0.1
H2AC16	1	0.35	-1.69	-1.76	0.02	-0.69	-0.19	0.97	1.68	0.26	0.6	0.49	-0.04
ADIRF	1	-1.21	-0.78	-1.35	-0.84	-0.59	-0.63	0.78	1.26	0.3	0.72	1.4	0.93
E2F1	1	-1.15	-1.31	-1.33	-0.44	-0.71	-0.56	0.98	1.2	0.96	0.76	0.86	0.74
ANG	1	-0.92	-1.5	-1.03	-1.07	-0.79	0.06	0.66	1.36	0.88	0.52	0.98	0.86
OAS1	1	-1.14	-1.17	-1.07	-0.81	-0.45	-0.94	0.69	0.9	0.74	1.14	1.27	0.84
SKA3	1	-1.42	-1.28	-1.26	-0.54	-0.4	-0.55	0.74	0.86	0.92	0.96	0.98	0.99
NAV1	1	-1.39	-1.19	-1.06	-0.86	-0.35	-0.56	0.91	0.39	0.71	1.24	1.02	1.14
PAFAH1B3	1	-1.26	-0.92	-1.41	-0.52	-0.84	-0.6	0.77	1.17	0.87	0.86	0.99	0.9
MEIS1-AS2	1	-1.46	-1.12	-0.77	-0.87	-0.36	-0.21	0.36	0.27	1.75	0.66	0.21	1.54
MTCL1	1	-1.37	-1.11	-0.9	-0.95	-0.61	-0.67	0.86	0.67	1.15	1.01	0.9	1
GJC1	1	-1.36	-0.87	-1.53	-0.87	-0.4	0.76	0.78	0.87	1.71	0.29	0.37	0.25
TNFSF10	1	-1.31	-1.27	-1.23	-0.54	-0.62	-0.59	0.91	0.97	0.98	0.88	0.97	0.83
UHRF1	1	-1.19	-1.21	-1.09	-0.61	-0.77	-0.79	1	0.9	0.95	0.91	0.93	0.97
APLN	1	-1.79	-0.98	-0.96	-0.52	-0.54	-0.5	0.56	0.53	0.9	0.95	1.05	1.3
LOC730101	1	-1.36	-1.21	-0.87	-0.81	-0.56	-0.67	0.71	0.59	0.7	1.37	1.25	0.86
CIB2	1	-1.69	-1.29	-1.05	-0.67	-0.31	-0.14	0.86	1.3	0.43	0.85	0.71	0.99
TMTC1	1	-1.47	-0.98	-0.91	-0.83	-0.57	-0.75	0.95	0.49	1.31	1.11	0.81	0.84
P3H4	1	-1.12	-1.38	-1.22	-0.79	-0.71	-0.27	0.89	1.17	0.73	0.89	0.96	0.87
AK8	1	-1.44	-0.93	-0.87	-1.01	-0.17	-0.87	0.15	1.1	0.91	0.86	1.36	0.91
MAP2K6	1	-1.25	-1.37	-0.8	-0.67	-0.8	-0.71	1.06	0.78	1.11	0.97	0.67	1
SPATS2L	1	-1.21	-1.13	-1.13	-0.63	-0.71	-0.86	0.93	0.93	0.99	0.93	0.95	0.94
LINC01703	1	-1.38	-0.79	-1.08	0.18	-0.86	-1.17	0.68	0.77	0.54	1.42	1.29	0.39
LYPD3	1	-1.25	-0.66	-1.65	-0.04	-0.8	-0.67	0.21	1.51	0.88	1.06	0.75	0.65
GNG12	1	-1.08	-1.26	-1.02	-0.88	-0.66	-0.72	1.04	0.6	1.05	1.16	0.8	0.97
CASP5	1	-1.26	-0.25	-1.67	-0.31	-0.4	-1.13	0.81	0.89	1.14	0.32	1.4	0.46
FAM89A	1	-1.15	-1.3	-1.03	-0.77	-0.49	-0.86	1.03	1.1	0.66	1.05	0.83	0.93
MAPK11	1	-1.37	-0.81	-1.37	-0.48	-0.88	-0.5	0.58	0.72	0.61	1.07	1.3	1.14
CYP2U1	1	-1.23	-1.29	-1.15	-0.79	-0.49	-0.61	0.96	0.78	0.77	1.08	0.9	1.07
CLSPN	1	-1.39	-1.32	-1.46	-0.42	-0.38	-0.32	0.94	1.02	0.84	0.76	0.88	0.87
NAT8L	1	-1.01	-1.33	-1.36	-0.47	-0.46	-0.84	0.67	0.86	0.62	1	1.11	1.2
RASSF8	1	-1.27	-1.18	-1.07	-0.66	-0.49	-0.86	0.79	0.51	0.71	1.19	1.2	1.11
TYRO3	1	-1.22	-1.37	-1.18	-0.63	-0.51	-0.65	0.96	0.88	1.08	0.87	0.87	0.88
ADAMTS5	1	-1.23	-1.15	-1.3	-0.76	-0.59	-0.5	1.1	1.01	1.13	0.74	0.74	0.83
ZNF488	1	-0.94	-1.25	-1.39	-0.48	-0.49	-0.84	0.83	0.3	0.81	1.23	1.14	1.11
STK32B	1	-1.26	-1.32	-1.02	-0.71	-0.68	-0.62	0.9	0.83	0.94	0.85	1.1	0.98
GATM	1	-1.34	-1.41	-1.23	-0.53	-0.43	-0.44	0.7	0.79	0.72	1.08	1.12	0.98
BIN1	1	-0.96	-1.27	-1.31	-0.62	-0.7	-0.72	0.69	0.93	0.81	0.92	1.22	1.01
SPINK2	1	-1.23	-1.03	-1.07	-0.5	-1.04	-0.61	0.78	1.3	0.54	0.99	1.27	0.61
SPRR2A	1	-1.58	-0.78	-1.18	-0.41	-0.81	-0.59	0.31	0.77	1.2	1.19	1.01	0.86
EPHA2	1	-1.44	-1.11	-0.98	-0.69	-0.58	-0.72	0.81	0.88	0.54	1.29	0.96	1.04
IRS1	1	-1.47	-0.99	-1.14	-0.77	-0.56	-0.51	1.36	0.79	1.19	0.83	0.69	0.57
EEF1DP3	1	-0.31	-1.48	-1.2	0.81	-0.68	-0.09	1.45	1.71	0.08	-0.94	0.29	0.36
DHRS2	1	-1.52	-0.46	-1.12	-1.18	1.02	-0.38	-0.82	0.8	0.96	0.85	0.88	0.96
GPC6	1	-1.38	-1	-0.97	-0.81	-0.76	-0.72	0.91	0.75	0.89	0.99	1	1.11
PKIA	1	-1.13	-1.15	-1.32	-0.55	-0.8	-0.54	0.55	0.62	1.12	1.09	1.18	0.94
MT1E	1	-1.08	-1.15	-1.1	-0.47	-1	-0.78	0.71	1.05	0.6	0.99	1.18	1.06
CTXN1	1	-0.54	-1.14	-1.77	-0.49	-0.23	-0.96	0.86	0.86	0.35	0.51	1.27	1.26
TMEM54	1	-1.32	-1.42	-0.9	0.13	-0.19	-0.3	-0.2	1.24	-0.58	1.45	0.84	1.26
C11orf96	1	-0.89	-1.02	-1.47	-0.34	-0.44	-0.95	1.24	1.31	0.89	0.02	1.27	0.37
RIBC2	1	-1.38	-1.11	-1.35	-0.62	-0.56	-0.41	0.74	1.14	1.22	0.78	0.69	0.87
STXBP6	1	-0.53	-1.41	-1.33	-0.39	-0.65	-0.89	1.16	1.18	0.03	1.24	0.63	0.96
JAM3	1	-1.28	-1.01	-1.19	-0.95	-0.58	-0.4	1.06	0.23	0.84	1.15	1.01	1.14
LOC101929897	1	-1.31	-0.79	-1.4	-0.11	-0.86	-0.6	0.25	0.97	0.22	1.02	1.45	1.18
OAS2	1	-1.22	-1.1	-1.18	-0.76	-0.7	-0.68	0.92	0.77	0.87	1.06	1	1.03
MLPH	1	-0.64	-1.29	-1.89	-0.49	0.15	-0.06	0.87	0.97	-0.12	0.28	0.48	1.74
LINC02099	1	-1.03	-1.09	-1.47	-0.55	-0.82	0.2	0.05	1.4	0.67	1.46	0.18	0.99
TMSB15B-AS1	1	-1.24	-0.45	-1.54	-0.91	0.35	-0.84	1.79	0.29	0.29	0.6	1.08	0.57
ARFGEF3	1	-1.69	-0.91	-0.92	-0.66	-0.54	-0.64	1.04	0.29	0.81	0.93	1.28	0.99
OBSCN-AS1	1	-1.07	-1.09	-1.18	0.2	-0.89	-0.79	-0.15	1.22	1.6	0.7	0.39	1.06
GLB1L2	1	-1.14	-1.33	-0.88	-0.74	-0.59	-0.93	0.75	0.96	0.73	1.13	1.06	0.99
GNAI1	1	-1.11	-1.44	-0.95	-0.74	-0.69	-0.69	0.87	0.82	1.04	0.98	0.97	0.94
TIAM1	1	-1.26	-1.37	-0.75	-0.72	-0.54	-0.92	0.88	0.63	1.04	1.01	0.85	1.15
TCAF2	1	-1.19	-1.32	-1.14	-0.79	-0.36	-0.73	0.79	0.77	1.03	1.02	0.85	1.08
MPPED1	1	-1.2	-0.68	-1.28	0.44	-0.05	-1.46	0.65	0.84	-0.37	0.43	1.55	1.13
LOC101928834	1	-1.36	-1.09	-1.17	0.52	-0.6	-0.77	0.32	0.52	1.51	1.55	0.03	0.54
NRGN	1	-1.09	-1.1	-1.4	-0.51	-0.74	-0.73	0.97	1.22	1.06	0.7	0.83	0.77
SLC12A9-AS1	1	-0.62	-0.9	-1.47	-0.5	-0.48	-0.88	0.12	1.13	0.97	1.78	-0.15	0.99
PIMREG	1	-0.98	-1.2	-1.08	-0.88	-0.97	-0.44	0.73	1	0.45	1.12	1.12	1.13
RASIP1	1	-1.29	-1.38	-0.97	-0.71	-0.44	-0.45	0.69	1.71	0.65	0.36	0.91	0.91
FCER1A	1	-1.15	-1.08	-1.16	-0.77	-0.77	-0.72	0.66	0.84	0.8	1.17	1.13	1.04
PSKH2	1	-0.71	-1.35	-1.33	-1.17	-0.34	-0.47	0.59	0.96	0.95	1.18	0.55	1.15
S100A12	1	-1.22	-1.25	-1.08	-0.62	-0.75	-0.59	0.6	0.86	0.56	1.12	1.25	1.13
H2BC17	1	-0.89	-0.95	-1.6	0.74	-0.69	0.51	1.49	0.06	0.45	-0.7	0	1.58
E2F2	1	-1.11	-1.15	-1.26	-0.75	-0.52	-0.81	1	1.03	1.07	0.78	0.87	0.88
IGSF9B	1	-0.83	-0.99	-1.43	-0.63	-0.15	-1.36	0.88	0.54	0.9	1.14	1.01	0.91
LOC400499	1	-1.18	-1.24	-1.23	-0.52	-0.72	-0.7	0.9	0.76	0.85	1.02	0.94	1.12
MICB-DT	1	-1.32	-1.06	-1.14	0.8	-0.64	-0.79	0.98	1.37	0.3	1.42	-0.29	0.36
TMEM52	1	-0.9	-0.83	-1.67	-0.56	-0.79	-0.49	0.84	1.3	0.81	0.09	0.86	1.32
GJC2	1	-1.18	-0.91	-1.63	-0.33	0.02	0.15	-0.76	1.49	0.1	1.07	1.19	0.79
TDRD9	1	-1.18	-1.1	-1.13	-0.78	-0.7	-0.76	0.89	0.68	0.84	1.07	1.07	1.09
SKIDA1	1	-1.15	-0.98	-1.2	-0.57	-0.71	-0.99	0.9	0.89	0.71	0.82	1.24	1.06
TRPV6	1	-1.02	-1.25	-1.11	-0.11	-0.37	0.08	1.6	0.22	0.03	1.67	1.02	-0.75
PLAAT4	1	-1.28	-0.97	-1.07	-0.66	-0.66	-0.98	0.84	0.85	0.78	0.85	1.29	1.01
KCNMB4	1	-1	-1.02	-1.32	-1.04	-0.4	-0.79	0.64	0.8	0.83	1.09	1.13	1.07
NLRP7	1	-1.18	-1.28	-1.01	-0.54	-0.75	-0.43	1.17	0.42	0.75	1.73	0.87	0.25
SHC2	1	-0.82	-0.96	-0.89	-0.19	-1.14	-0.31	-0.95	1.78	0.74	0.84	1.09	0.81
DNM1P50	1	-1.12	-0.37	-1.16	0.43	0.55	-0.18	0.34	-0.72	2.42	-0.27	0.81	-0.72
LOC574538	1	-1.18	-1.04	-0.82	-0.65	-0.8	0.09	1.63	-0.43	0.42	0.68	1.8	0.31
MIR1915	1	-1.1	-0.96	-0.7	-0.04	0.55	-0.62	0.69	2.19	-0.65	-0.69	0.08	1.23
C8orf31	1	-0.87	-1.21	-1.44	2.01	-0.06	-0.4	1.18	0.3	0.44	0.73	-0.15	-0.52
KCNK10	1	-0.52	-0.98	-1.16	0.19	0.45	0.04	1.51	0.87	1.5	-1.16	-1.18	0.41
KIFC1	1	-1.23	-0.94	-1.7	0.05	-0.6	0.51	1.57	1.11	0.74	-0.29	-0.07	0.86
H3C7	1	-0.88	-1.27	-1.15	-0.25	0.31	-1.07	1.08	2.08	0.62	0.05	0.21	0.27
GCNT4	1	-1.26	-1.07	-1.08	-0.42	-0.83	-0.76	0.34	0.62	1	1.13	0.81	1.5
RASEF	1	-1.26	-1.1	-0.81	-0.08	-0.32	-1.26	1.08	1.3	0.65	0.12	1.6	0.09
FAM24B	1	-0.98	-0.86	-1.02	0.52	-1.02	-0.99	1.61	0.2	0.31	0.23	1.77	0.22
C1QL1	1	-1.39	-1.22	-1.45	0.46	0.85	1.02	0.56	0.06	1.66	-0.65	0.01	0.08
PRRX2	1	-1.16	-0.46	-1.21	-0.17	-0.38	-0.3	-0.17	0.98	2.39	-0.02	0.92	-0.41
DDR1	1	-1.12	-0.98	-1.16	0.19	0.45	-1.12	-0.7	1.32	1.02	0.91	-0.14	1.34
BTNL9	1	-1.35	-1.18	-1.4	0.68	-0.22	1.01	0.57	-0.27	1.45	-0.24	-0.31	1.27
RBP7	1	-0.79	-1.01	-1.21	0.36	-1.2	-0.45	0.18	2	0.44	-0.22	1.04	0.86
PODN	1	-1.15	-1.01	-1.2	-1.1	-0.64	-0.02	0.61	0.32	1.41	1.28	1.17	0.34
CACNA2D1	1	-0.81	-1.04	-1.23	1.01	-0.87	-0.82	1.8	0.87	0.74	-0.55	0.28	0.62
LINC00337	1	-0.92	-1.1	-1.31	-0.84	-0.4	-0.93	0.81	1.21	0.7	1.26	0.51	1.02
THEM5	1	-1.01	-0.88	-1.05	0.76	-0.64	-0.58	1.43	0.41	0.17	1.69	-1.06	0.75
TMSB15A	1	-1.28	-1.12	-1.32	0.2	-0.47	-0.82	0.09	0.93	0.75	0.28	1.19	1.58
BTNL9	1	-1.14	-1	-1.19	-0.76	-0.88	-0.54	1.16	0.56	0.69	1.4	1.11	0.57
STC2	2	1.66	1.34	1.86	-0.52	-0.43	-0.78	-0.5	-0.08	-0.59	-0.61	-0.73	-0.62
NDUFA4L2	2	1.72	1.75	1.44	-0.66	-0.52	-0.48	-0.33	-0.35	-0.35	-0.75	-0.77	-0.7
SLC6A9	2	1.71	1.63	1.6	-0.26	-0.64	-0.56	-0.58	-0.57	-0.34	-0.64	-0.71	-0.65
ADM2	2	1.68	1.58	1.63	-0.35	-0.49	-0.51	-0.26	-0.39	-0.43	-0.83	-0.73	-0.88
PKLR	2	1.46	1.83	1.59	-0.48	-0.47	-0.09	-0.62	-0.58	-0.64	-0.76	-0.59	-0.67
ASS1	2	1.57	1.49	1.73	-0.73	-0.98	-0.99	-0.36	-0.44	-0.31	-0.6	-0.16	-0.22
ALDH1L2	2	1.4	1.53	1.65	-1.2	-0.89	-1.13	-0.02	-0.37	-0.03	-0.27	-0.37	-0.29
HBZ	2	1.8	1.08	1.91	-0.1	-0.39	-0.26	-0.73	-0.5	-0.68	-0.7	-0.71	-0.7
INHBE	2	1.46	1.05	2.13	-0.66	-0.38	-0.89	-0.37	0.05	-0.61	-0.79	-0.82	-0.16
ABO	2	1.63	1.31	1.91	-0.23	-0.52	-0.78	-0.61	-0.15	-0.49	-0.82	-0.56	-0.68
CHAC1	2	1.56	1.54	1.47	0.05	0.07	0.17	-0.72	-0.65	-0.77	-0.96	-0.94	-0.82
HBA1	2	1.63	1.58	1.4	0.11	0.12	-0.02	-0.84	-0.74	-0.79	-0.85	-0.75	-0.85
HBA2	2	1.57	1.48	1.46	0.2	0.17	0.08	-0.85	-0.85	-0.76	-0.81	-0.83	-0.85
SLC4A1	2	1.47	1.47	1.57	0.01	0.38	0.05	-0.84	-0.84	-0.82	-0.8	-0.85	-0.8
HBE1	2	1.55	1.59	1.6	-0.18	0.03	-0.07	-0.57	-0.65	-0.86	-0.81	-0.77	-0.85
HEMGN	2	1.49	1.36	1.95	-0.46	0.04	-0.24	-0.64	-0.66	-0.78	-0.57	-0.75	-0.73
HBG1	2	1.55	1.61	1.42	0.04	-0.17	0.35	-0.83	-0.8	-0.77	-0.79	-0.81	-0.8
MFSD2B	2	1.33	1.76	1.58	-1.04	-0.09	-0.85	-0.69	-0.22	0.13	-0.48	-0.84	-0.59
VLDLR-AS1	2	1.62	1.72	1.5	-0.27	-0.19	-0.14	-0.76	-0.72	-0.68	-0.79	-0.58	-0.71
AHSP	2	1.51	1.57	1.65	0.03	-0.21	0.01	-0.79	-0.76	-0.73	-0.75	-0.77	-0.76
HBD	2	1.52	1.58	1.42	-0.02	0.01	0.06	-0.47	-0.33	-0.5	-1.03	-1.15	-1.1
EPB42	2	1.25	1.97	1.57	-0.35	-0.21	-0.07	-0.81	-0.58	-0.74	-0.66	-0.59	-0.77
SELENBP1	2	2.28	0.33	1.72	0	-0.45	-0.25	-0.83	-0.8	-0.43	-0.3	-0.48	-0.8
MMP10	2	1.41	1.49	1.53	0.33	0.2	0.11	-0.78	-0.93	-0.83	-0.88	-0.85	-0.79
SMIM1	2	1.7	0.85	2.08	-0.89	-0.66	-0.58	-0.63	-0.35	-0.61	-0.32	0.09	-0.69
KEL	2	1.43	1.76	1.58	-0.6	0.11	-0.27	-0.52	-0.75	-0.45	-0.74	-1.04	-0.51
TLCD4	2	1.46	1.53	1.71	-0.32	-0.01	0.18	-0.75	-0.71	-0.77	-0.89	-0.72	-0.71
TNC	2	0.88	1.96	1.29	-0.8	-0.44	-0.93	0.48	0.03	0.33	-0.86	-1.21	-0.72
GYPA	2	1.48	1.65	1.41	0.26	0	0.1	-0.77	-0.86	-0.83	-0.78	-0.8	-0.86
ALAS2	2	1.46	1.47	1.48	0.24	0.41	-0.01	-0.74	-0.91	-0.73	-0.83	-0.93	-0.91
GYPE	2	1.71	2.05	0.66	-0.59	0.08	0	-0.59	-0.7	-0.02	-0.86	-0.88	-0.86
SPTA1	2	1.44	1.55	1.7	-0.62	0.42	-0.25	-0.75	-0.81	-0.62	-0.64	-0.58	-0.83
RHAG	2	1.61	1.49	1.4	0.25	-0.02	0.1	-0.57	-0.44	-0.77	-1	-1.02	-1.01
IRF6	2	1.61	0.79	2.13	-0.27	-0.45	-0.22	-0.42	-0.33	-0.57	-0.16	-1.16	-0.96
ANK1	2	1.43	1.49	1.68	-0.15	0.19	-0.15	-0.23	-0.95	-0.66	-0.79	-1.13	-0.72
SPTB	2	1.39	1.55	1.58	0.29	0.04	0.06	-0.84	-0.7	-0.65	-0.93	-1	-0.78
FAM83F	2	1.24	1.57	1.93	-0.58	0.08	-0.33	-0.25	-0.65	-0.7	-0.63	-1.03	-0.64
IL6	2	1.51	1.35	1.18	-1.54	-0.99	-1.17	0.33	0.05	0.28	-0.67	0.06	-0.38
ORM1	2	1.31	1.75	1.38	0.24	0.13	0.19	-0.8	-0.85	-0.82	-0.84	-0.86	-0.84
KCNH2	2	1.52	1.34	1.4	0.01	0.23	0.08	-0.37	-0.25	-0.28	-1.09	-1.26	-1.35
FAM83A	2	1.87	1.51	1.31	-0.37	-0.28	-0.18	-0.24	-0.39	-0.62	-0.37	-1.19	-1.06
HBBP1	2	1.48	1.78	1.16	-0.25	0.58	-0.16	-0.78	-0.41	-0.48	-0.86	-1.04	-1.02
NECAB2	2	1.3	1.11	1.86	-0.4	-1.12	-0.57	0.78	-0.33	-0.2	-1.14	-0.57	-0.72
UBXN10	2	0.77	1.55	1.23	-1.57	-0.48	-0.84	-0.1	-0.11	1.24	-0.73	0.04	-1
CDH1	2	2	1.11	1.42	-0.11	0.23	-0.05	-0.81	-0.66	-1.04	-0.85	-0.68	-0.56
MYL4	2	1.28	1.93	1.31	0.11	0.19	0	-0.86	-0.72	-0.68	-0.8	-0.93	-0.81
ESPN	2	1.44	0.68	1.5	-0.41	-1.03	-1.63	-1.14	-0.5	0.2	-0.24	0.65	0.49
MMP1	2	1.48	1.57	1.54	0.1	0.05	0.1	-0.64	-0.69	-0.8	-0.83	-0.99	-0.88
RIPOR3	2	1.28	1.72	1.61	0.04	0.07	-0.2	-0.69	-0.59	-0.4	-0.88	-1.2	-0.76
CXCL6	2	1.48	1.44	1.43	0.31	0.2	0.31	-0.97	-0.88	-0.9	-0.75	-0.81	-0.86
ALDH2	2	1.59	1.61	1.55	-0.1	-0.12	-0.02	-0.69	-0.58	-0.68	-0.88	-0.8	-0.89
ST6GALNAC3	2	1.34	1.51	1.55	0.4	0.12	0.14	-0.77	-0.81	-0.82	-0.9	-1.01	-0.74
PSAT1	2	1.55	1.51	1.58	0.01	0.01	0.07	-0.67	-0.64	-0.64	-0.89	-0.93	-0.95
CABP7	2	1.44	1.51	1.5	-0.7	-0.75	0.44	-0.32	-0.47	0.1	-1.12	-0.51	-1.13
RETREG1	2	1.66	1.07	1.23	-1.13	-1.51	-0.85	-0.1	-0.14	0.8	-0.02	-0.74	-0.28
NT5E	2	1.36	1.65	1.69	-1.28	-0.24	-0.78	-0.15	-0.48	-0.24	-0.82	-0.51	-0.2
AKR1C1	2	0.8	2.08	1.51	0.18	-0.98	-0.52	0.07	-0.55	-1.09	-0.36	-0.91	-0.24
RHCE	2	1.76	1.79	0.96	-0.17	0.42	-0.46	-0.57	-0.59	-0.79	-0.56	-0.62	-1.17
OSBPL6	2	1.17	1.32	1.38	-1.56	-0.51	-1.38	0.09	-0.01	0.5	-1.04	-0.1	0.15
VEGFA	2	1.63	1.58	1.6	-0.37	-0.47	-0.32	-0.32	-0.24	-0.32	-0.97	-0.9	-0.9
PPBP	2	1.56	1.46	1.36	0.26	0.16	0.29	-1.04	-0.84	-0.96	-0.8	-0.67	-0.77
TNFSF8	2	1.34	1.88	1.34	-1.31	-0.71	-0.64	-0.43	-0.61	-0.66	-0.16	-0.35	0.31
INHBC	2	1.9	1.01	1.45	-0.15	0.01	-0.32	-1.23	-0.48	-0.06	-0.01	-1.34	-0.78
ASNS	2	1.57	1.68	1.51	0.17	-0.37	-0.42	-0.6	-0.81	-0.38	-0.77	-0.57	-1
GATA1	2	1.41	1.58	1.32	-0.25	0.09	0.44	-0.46	-0.12	-0.66	-0.93	-1.38	-1.05
EPX	2	0.84	1.11	0.88	0.02	-0.37	-0.2	0.73	0.73	0.69	-1.31	-1.51	-1.6
CCL7	2	1.64	1.59	1.44	-0.31	-0.51	-0.4	-0.32	0.06	-0.16	-0.93	-0.94	-1.15
FLRT2	2	1.23	0.98	1.55	-1.47	-0.31	-1.14	0.67	-0.09	0.61	-0.72	-1.08	-0.22
CXCL5	2	1.5	1.36	1.49	0.25	0.22	0.3	-0.99	-0.99	-0.94	-0.64	-0.75	-0.82
TRIB3	2	1.71	1.56	1.5	-0.16	-0.33	-0.19	-0.63	-0.32	-0.38	-1.01	-0.95	-0.81
RHD	2	0.43	1.93	1.91	0.34	-0.46	-0.33	-0.52	-0.08	-0.72	-1.14	-0.71	-0.65
DDIT4	2	1.76	1.76	1.38	-0.58	-0.48	-0.44	-0.57	-0.25	-0.44	-0.9	-0.65	-0.6
PNPLA1	2	1.4	1.75	1.39	-0.04	0	-0.1	-0.91	-0.23	-0.21	-1.01	-0.92	-1.13
WDR86	2	2.13	0.69	1.39	-0.35	-0.99	-1.31	0.44	-0.35	-0.78	-0.15	-0.31	-0.4
KRT79	2	1.45	1.35	1.59	-0.45	-1	-0.44	0.16	0.34	-0.06	-0.98	-0.72	-1.23
SLC7A5	2	1.6	1.64	1.61	-0.69	-0.66	-0.88	-0.26	-0.27	-0.13	-0.66	-0.74	-0.57
SNORD36B	2	1.24	1.5	1.58	-0.89	-0.44	-0.58	0.19	0.61	-0.49	-0.47	-1.08	-1.17
ISL2	2	1.77	1.13	1.57	-0.07	0.26	0.09	-0.62	-0.66	-0.76	-1.21	-0.9	-0.59
EGR2	2	1.33	1.38	1.51	-1.16	-0.8	-1.3	0.29	0.26	0.34	-0.64	-0.59	-0.61
OLMALINC	2	1.35	1.19	1.2	-0.25	-0.26	-0.26	0.31	0.54	0.29	-1.36	-1.38	-1.38
GDF15	2	1.82	1.47	1.47	-0.12	-0.67	-0.64	-0.72	0.15	-0.55	-0.81	-0.51	-0.88
SCG2	2	1.05	1.86	0.9	-0.1	-1.23	-0.36	-0.93	-1.69	0.35	-0.26	0.16	0.25
LDLRAD2	2	1.36	1.42	1.45	-1.18	-0.97	-1.13	0.66	0.22	-0.21	-0.69	-0.53	-0.39
CACNA2D3	2	1.35	2.12	1	-0.28	-0.51	-0.33	-0.07	0.05	-0.35	-1.22	-1.01	-0.75
ZNF793	2	1.57	1.52	1.68	-0.63	0.02	-0.17	-0.53	-0.75	-0.21	-0.86	-0.7	-0.94
BOLA3-AS1	2	1.41	2.06	1.27	-0.26	-0.43	-0.77	-0.49	-0.53	-0.14	-0.41	-0.61	-1.1
CXCR3	2	1.57	0.64	1.08	-0.3	-1.32	-0.77	1.03	0.92	-0.04	-0.99	-0.95	-0.86
SNORD15B	2	1.21	2.17	1.17	-0.93	-0.45	-0.39	-0.94	-0.27	-0.04	0.05	-0.91	-0.67
RPS10P7	2	1.23	1.8	1.5	-0.29	-0.55	-1.26	-0.03	0.08	-0.52	-1.2	-0.5	-0.25
TUBE1	2	1.47	1.61	1.67	-0.27	-0.12	-0.03	-0.69	-0.39	-0.51	-0.91	-0.95	-0.87
SHMT2	2	1.66	1.69	1.53	-0.53	-0.84	-0.53	-0.32	-0.16	-0.36	-0.74	-0.72	-0.69
SLC1A5	2	1.64	1.63	1.55	-0.27	-0.42	-0.41	-0.45	-0.26	-0.27	-0.98	-0.93	-0.84
NRG1	2	1.51	1.68	1.69	-0.38	-0.52	-0.59	-0.26	-0.5	-0.31	-0.61	-0.83	-0.89
SPRED3	2	1.98	0.79	0.5	-0.31	-0.82	-1.13	0.59	-0.05	0.71	-1.52	-0.98	0.23
SNORD63	2	1.95	1.19	0.81	-0.98	0.16	-0.77	0.82	-0.39	-0.44	-0.22	-1.38	-0.75
ADGRE3	2	1.18	1.59	1.72	-0.15	0.3	-0.08	-0.38	-1.34	-0.76	-0.63	-0.67	-0.79
MZB1	2	0.98	1.63	1.41	0.01	-0.42	0.18	-0.01	0.2	-0.36	-0.82	-0.92	-1.87
SNORD78	2	1.74	1.78	0.64	-0.05	0.22	-0.89	-0.46	-1.12	0.03	0.05	-0.63	-1.3
SNORD63B	2	2.32	0.84	1.19	-0.31	-0.1	-0.63	0.07	-0.68	-0.19	-1.03	-1.13	-0.36
CD300LG	2	1.91	1.28	1.03	-0.91	-0.32	-0.99	-0.56	-1.09	-0.85	0.66	-0.24	0.08
RUFY4	2	1.49	1.37	1.76	-0.23	-0.36	0.08	-0.63	-0.27	-0.25	-0.65	-1.27	-1.04
TUBB1	2	1.05	1.37	1.58	-0.26	-0.62	-0.75	0.98	-0.27	-1.18	-0.06	-0.5	-1.35
SHISAL2A	2	1.49	1.25	1.35	0.25	0.36	0.19	-0.93	-0.06	-0.39	-1.35	-1.13	-1.03
RAB39B	2	1.14	1.83	1.44	-0.1	-0.06	-0.28	-0.37	-0.99	-0.63	-1.35	-0.87	0.24
HBM	2	1.31	2.18	1.37	-0.51	-0.38	-0.54	-0.59	-0.57	-0.55	-0.56	-0.58	-0.57
BGLT3	2	1.62	1.87	1.35	-0.02	-0.31	-0.45	-0.7	-0.68	-0.65	-0.67	-0.68	-0.67
EMX2OS	2	0.66	1.68	1.8	-0.19	0.65	0.22	-0.96	-0.77	-0.89	-0.91	-0.79	-0.49
GYPB	2	1.35	1.96	1.08	0.41	0.08	0.01	-0.74	-0.87	-0.84	-0.86	-0.88	-0.69
CSNK1A1L	2	0.63	1.76	1.81	0.06	-0.1	0.62	-0.82	-0.8	-0.77	-0.79	-0.81	-0.79
KIR2DS4	2	0.94	1.4	2.17	-0.06	0.16	-0.15	-0.88	-0.85	-0.6	-0.85	-0.65	-0.63
GOLGA8IP	2	0.79	2.09	0.97	0.95	0.32	-0.39	-0.89	-0.86	-0.83	-0.85	-0.87	-0.45
CBS	2	1.29	2.35	0.89	-0.67	-0.13	-0.71	-0.49	-0.74	-0.72	-0.74	0.1	-0.43
SEMG1	2	2.04	0.14	1.81	0.61	-0.15	-0.09	-0.75	-0.72	-0.7	-0.72	-0.73	-0.72
LINC02111	2	1.02	1.58	1.37	-0.86	0.3	1	-0.97	-0.94	-0.91	-0.31	-0.35	-0.94
CA1	2	1.55	1	1.88	-0.39	-0.76	0.36	-1.04	-0.77	-0.73	0.25	-0.58	-0.77
MGC4859	2	-0.98	1.92	1.53	-0.28	0.1	-0.38	-1.06	-1.03	-1	0.6	0.52	0.07
LOC101927476	2	0.52	2.71	-0.11	-0.6	-0.09	-0.04	-0.68	-0.66	-0.64	-0.65	-0.67	0.9
FLJ22447	2	-0.01	2.21	1.67	0.46	-0.09	-0.02	-0.51	-0.82	-0.79	-0.45	-0.83	-0.82
CTAGE1	2	0.66	1.12	2.33	-0.78	0.54	-0.82	-0.89	-0.86	-0.83	-0.14	-0.19	-0.16
OCM	2	0.9	1.52	1.37	-0.65	-0.39	0.51	-1.31	-0.84	-1.23	-0.41	0.95	-0.42
USHBP1	2	1.31	0.14	2.36	-0.07	-0.26	-0.19	-1.07	-1.03	-1	0.44	-0.32	-0.29
CELA2A	2	2.15	1.02	1.22	-0.73	-0.34	0.6	-0.83	-0.36	-0.78	-0.35	-0.81	-0.8
MYOCD	2	0.82	1.36	1.41	1.01	0.68	-0.96	-1.04	-1	-0.97	-0.14	-1.01	-0.16
CLDN18	2	1.69	0.87	1.58	-0.19	0.93	-0.13	-1.09	-0.54	-0.83	-0.86	-0.89	-0.53
KLHDC8A	2	1.67	1.52	1.61	0.01	-0.35	-0.3	-0.84	-0.37	-0.54	-0.8	-0.82	-0.8
CERS3	2	1.71	1.22	1	0.87	-1.07	-1.03	-1.12	-0.53	-1.05	0.03	-0.04	0.01
CASC8	2	1.67	2.3	-0.27	0.42	-0.26	-0.21	-0.8	-0.77	-0.23	-0.77	-0.3	-0.77
SEC14L4	2	0.42	0.76	2.8	-0.63	-0.16	-0.11	-0.71	-0.69	-0.13	-0.68	-0.7	-0.18
DSC1	2	0.43	0.76	2.81	-0.62	-0.16	-0.66	-0.71	-0.68	-0.13	-0.16	-0.2	-0.68
LINC01354	2	0.44	1.05	1.27	0.01	0.81	-0.78	-0.99	-1.49	-1.45	0.26	1.16	-0.31
CR1L	2	0.81	1.79	0.63	-0.62	-0.02	-1.14	-0.86	-1.19	-0.74	0.31	1.44	-0.41
TSHR	2	0.72	1.84	1.31	-0.08	0.56	-0.22	-0.89	-1.3	-0.75	-1.29	0.45	-0.35
ITGA8	2	0.56	2.27	1.15	-0.27	0.04	0.75	-0.49	-0.66	-0.62	-0.9	-0.92	-0.91
IRX6	2	1.67	0.38	1.79	-0.33	1.14	-0.89	-0.96	-0.48	-0.43	-0.92	-0.5	-0.48
UBASH3A	2	0.32	2.3	1.75	-0.27	-0.71	-0.34	-0.16	-0.72	-0.35	-0.38	-0.73	-0.72
SEPTIN12	2	1.37	1.17	1.9	0.35	0.13	-0.6	-0.72	-0.95	-0.08	-0.94	-0.68	-0.94
LOC100420587	2	1.38	0.9	1.69	-0.55	1.21	-0.26	-0.45	-0.71	-1.04	-0.7	-0.39	-1.07
ASTL	2	2.1	0.24	1.54	0.46	0.21	-0.09	-0.66	-0.21	-0.98	-0.58	-1.02	-1.01
RGS6	2	2.09	0.75	1.7	0.24	-0.7	-0.66	-0.32	-0.47	-0.68	-0.46	-0.5	-0.98
ADORA2A-AS1	2	1.58	1.5	0.32	-0.06	1.24	-0.43	-0.53	-1.42	-1.36	-0.36	-0.09	-0.38
LOC101927932	2	1.17	2.19	0.48	0.39	-0.22	-0.38	-1.48	-0.81	-1.01	0.26	-0.58	-0.01
CDC42EP5	2	1.99	0.47	1.18	0.21	0.93	-0.31	-0.52	-1.16	-0.35	-1.15	-0.12	-1.16
FAM27C	2	1.56	1.48	0.91	1	-0.25	-0.59	-0.86	-1.19	-1.12	-0.27	-0.78	0.12
CD27	2	0.36	0.62	1.59	0.86	-0.66	0.06	-1.11	-1.66	-0.6	1.39	-0.18	-0.69
TSPAN16	2	1.64	1.35	1.07	0.97	0	-0.12	-1.28	-0.77	-0.67	-0.59	-0.59	-1
PRRX1	2	1.59	0.17	1.95	0.24	0.74	-0.2	-0.68	-0.59	-0.52	-0.29	-1.2	-1.19
MIR3945	2	0.92	1.15	1.8	0.42	-1.3	0.9	-1.02	-0.59	-0.51	-0.56	-0.28	-0.94
NXNL2	2	0.92	1.1	1.8	0.5	-0.39	0.44	-0.94	-1	-1.12	-1.39	0.16	-0.09
BCAR1	2	2.19	0.68	1.42	0.36	-0.51	-0.64	-0.29	-0.76	-0.9	-1.18	-0.2	-0.15
MYRFL	2	1.62	0.27	0.75	-0.51	-0.13	-0.33	-1.01	-1.6	-1.13	-0.15	1.19	1.02
AREG	2	1.49	1.62	0.95	0.8	0.04	0.07	-1.29	-0.55	-0.81	-1.16	-0.49	-0.66
CLDN11	2	2.28	0.66	0.79	-0.21	-0.47	-0.91	-1.35	-0.05	-0.94	0.81	-0.1	-0.5
CCL20	2	2.77	-0.14	0.81	0.47	-0.44	-0.38	-0.53	-0.01	-0.41	-0.96	-0.72	-0.46
TMEM178A	2	1.6	1.78	0.28	0.4	-0.04	0.14	-1.4	-0.87	-1.16	-0.06	-0.92	0.26
STX1A	2	1.5	1.53	1.3	0.11	0.02	0.51	-0.51	-0.83	-1.23	-0.86	-0.95	-0.57
TREML3P	2	1.48	1.38	1.38	0.24	0.29	0.35	-0.81	-0.78	-1.11	-1.11	-0.91	-0.38
G0S2	2	1.21	1.83	1.03	0.18	-0.21	0.62	-1.28	-0.64	-0.07	-0.86	-0.53	-1.26
THCAT158	2	1.29	1.95	0.87	0.51	-0.08	0.26	-1.48	-0.53	-0.59	-0.9	-0.58	-0.71
LINC01366	2	2.13	0.33	1.41	0.18	0.44	-0.37	-0.87	-0.14	-0.28	-1.52	-0.54	-0.76
RPS6KL1	2	2.61	0.42	0.24	-0.43	0.06	0.63	-0.56	0.01	-1.14	0.04	-0.96	-0.93
ACHE	2	2.04	0.81	1.47	0.25	-0.97	-1.21	-0.38	0.16	-0.68	-0.48	-0.77	-0.26
ADAM20P1	2	1.82	1.54	0.88	-0.65	-0.5	0.02	-1.07	0.18	-1.28	0.22	-0.98	-0.17
GLP1R	2	0.94	1.65	1.76	0.16	-0.83	-0.38	-0.98	0.1	-0.78	0.14	-1.25	-0.52
SASH1	2	1.37	1.08	1.39	-0.89	1.35	-0.37	-0.87	-0.72	-0.92	0.05	-0.92	-0.55
TTLL13P	2	2.42	-0.11	0.69	-0.37	0.73	-1.26	-0.02	-1.1	-0.79	0.53	-0.48	-0.23
LOC101929054	2	1.36	1.54	1.29	0.2	0.63	-0.03	-0.81	-0.25	-1.24	-0.98	-0.84	-0.85
FRG1FP	2	0.9	1.25	1.65	0.6	0.01	-1.37	-1.59	-0.62	-0.09	0.34	-0.67	-0.41
CALB1	2	1.87	1.26	1.12	0.28	-0.14	-0.04	-0.46	-0.34	-0.08	-0.82	-1.43	-1.21
PHACTR3	2	1.31	1.33	1.45	0.46	0.25	0.06	-0.04	-0.37	-1.19	-1.2	-0.82	-1.22
PCDH12	2	1.34	1.25	1.75	0.16	0.24	0.24	-0.51	-0.63	-0.81	-1.02	-0.79	-1.22
FPR3	2	1.23	1.68	1.6	-0.05	0.23	0.06	-0.8	-1.15	-0.63	-0.73	-0.5	-0.94
CLDN9	2	1.79	1.27	1.37	-0.35	0.47	-0.56	-0.12	-1.14	-0.81	-0.36	-1.18	-0.38
F2	2	2.19	1.15	0.24	0.79	-0.75	0.49	-1.01	-0.82	-1.07	-0.41	-0.19	-0.62
DBNDD1	2	1.82	1.2	1.22	0.4	0.2	0.14	-0.96	-0.34	-0.74	-0.84	-1.03	-1.07
SNHG8	2	1.49	1.56	1.2	0.47	-0.04	0.42	-0.96	-0.5	-0.95	-0.97	-0.83	-0.89
OPLAH	2	1.56	1.57	1.35	-0.01	0.19	0.13	-0.81	-0.39	-0.69	-1.01	-1.15	-0.76
LINC01239	2	1.47	1.27	0.94	0.46	-0.26	-0.11	-0.23	-1.01	-1.08	-0.97	-1.42	0.93
EPN2	2	1.33	1.61	1.31	0.17	0.59	0.08	-0.6	-0.99	-1.06	-0.79	-0.98	-0.68
LINC01473	2	1.61	1.8	0.96	-0.47	0.41	-0.12	-0.48	-0.32	-0.69	-1.03	-1.36	-0.31
LOC651337	2	0.7	0.9	2.19	-0.58	0.97	-0.78	-0.34	-0.98	-1.17	-0.08	-0.74	-0.11
TBC1D3P1-DHX40P1	2	1.14	0.91	0.43	-0.13	-0.63	0.37	-1.32	-1.52	-1.37	0.1	1.26	0.75
ZNF582-AS1	2	1.59	1.57	1.22	0.2	0.02	0.02	-1.29	-0.62	-0.6	-1.16	-0.85	-0.09
FAM209B	2	2.23	1.51	0.21	-0.37	-0.63	-0.53	-1.03	0.39	-0.57	0.02	-0.07	-1.16
ZNF793-AS1	2	1.17	1.18	1.31	-1.19	-0.82	0.42	-0.52	-1.78	0.08	-0.29	0.77	-0.32
LINC01127	2	1.5	1.98	0.58	-1.23	0.45	-0.17	-0.53	-1.23	0.18	-0.53	-0.22	-0.77
MYOSLID-AS1	2	2.08	1.82	0.18	-0.08	-1.15	-0.05	-0.04	-0.95	-0.58	-0.44	-0.75	-0.03
PINLYP	2	1.5	1.21	1.29	-0.03	0.07	0.15	-1.61	-1.2	-1.17	-0.26	0.28	-0.21
GAS6-AS1	2	1.52	1.18	1.42	0.44	0.12	0.1	-1.75	-0.83	-0.85	-0.52	-0.43	-0.4
CLCN4	2	1.46	1.18	1.72	0.05	-0.03	-0.24	-1	-1.07	-1.37	0.21	-0.36	-0.55
SNORD38A	2	0.9	2.03	0.85	0.43	-0.04	0.55	-0.7	-0.24	-0.77	-0.62	-1.68	-0.73
RXFP4	2	0.89	1.97	1.1	0.07	0.8	0	-0.56	-0.54	-0.56	-1.38	-0.75	-1.03
LOC100506476	2	1.73	1.82	1.12	0.06	-0.26	-0.08	-0.69	-0.74	-0.43	-0.84	-0.67	-1.01
TM6SF1	2	1.31	1.43	1.49	0.31	0.44	0.2	-0.91	-1.2	-0.72	-0.73	-1.03	-0.6
SNORD83A	2	1.53	0.87	1.58	-0.04	0.88	-0.14	-1.53	-0.54	-0.77	-0.18	-0.71	-0.94
FAM171A1	2	2.21	1.59	0.4	-0.4	0.17	-0.29	-0.03	-1.06	-1.1	-0.49	-0.3	-0.69
SERPINE1	2	1.26	1.77	1.43	0.63	0.07	-0.55	-0.68	-0.68	-0.93	-0.69	-0.73	-0.88
ZFAS1	2	1.55	1.55	1.21	0.36	0.02	0.37	-0.87	-0.44	-0.89	-0.97	-0.93	-0.97
SEC14L2	2	1.23	1.41	1.54	-0.33	0.51	0.45	-0.53	-0.72	-0.78	-1.52	-0.78	-0.49
PLEKHF2	2	1.47	1.33	1.51	0.25	0.22	0.37	-0.9	-0.63	-0.75	-0.9	-0.93	-1.05
PABPN1L	2	1.94	1.84	0.29	-0.27	-0.04	-0.28	-1.34	0.07	-0.58	-1.14	-0.38	-0.1
PHLDA1	2	1.32	1.31	1.36	0.26	0.16	-0.08	-1.15	-1.52	-1.39	-0.01	-0.12	-0.15
CCL24	2	1.69	1.67	0.97	-0.14	0.04	0.41	-1.15	-0.34	-1.16	-0.75	-0.85	-0.4
BEX2	2	1.64	0.39	1.72	-0.05	-1.34	0.64	-1.52	-0.72	-0.34	-0.23	-0.06	-0.11
CELF6	2	1.74	1.27	1.4	0.51	0.21	-0.32	-0.93	-0.7	-1.06	-0.53	-0.78	-0.79
GALNT5	2	0.99	1.18	2.13	0	0.22	-0.97	-0.22	-0.97	-0.14	-0.75	-1.2	-0.29
OR9A4	2	1.56	1.23	1.41	0.25	-0.1	-0.72	0.39	-0.51	-0.77	-1.69	-0.73	-0.32
C9orf147	2	1.9	1.78	0.31	-0.58	0.6	0.14	-0.45	-0.83	-0.22	-0.63	-0.88	-1.14
CDRT1	2	0.86	1.59	1.6	-0.09	-0.1	0.56	0.13	-0.85	-0.24	-1.22	-1.28	-0.96
CXCL3	2	1.41	1.6	1.16	-0.23	-0.26	-0.27	-1.26	-1.27	-1.29	0.12	0.16	0.13
EGR3	2	1.59	1.48	1.14	-0.25	0.24	0.21	-0.19	-0.26	-0.29	-1.33	-0.91	-1.43
ZNF462	2	1.23	1.76	0.52	-1.01	0.68	-0.24	-1.51	-1.17	0.16	0.44	-0.83	-0.02
SYNPO2	2	1.17	1.31	0.38	0.51	0.12	-0.38	-1.64	-0.85	-0.65	0.99	-1.5	0.52
SLC22A17	2	1.98	-0.57	0.91	-0.78	-0.32	0.21	-0.8	-0.9	-1.3	1.06	0.89	-0.38
PWARSN	2	0.45	2.35	0.44	-0.74	0.35	0.87	-0.3	-0.87	-1.48	0.02	-0.59	-0.5
LINC00471	2	1.21	1.38	1.8	-0.5	-0.32	0.22	-0.19	-0.74	-1.4	-0.27	-1.17	-0.01
LGALSL	2	1.6	1.51	1.16	0.32	0.29	0.28	-0.93	-0.7	-0.71	-0.89	-0.8	-1.11
RAB6B	2	0.71	2.05	0.47	-0.67	-0.18	0.98	-1.47	-0.98	-0.4	-0.56	-0.7	0.73
SNORA63	2	2	0.44	1.08	0.66	-0.04	-0.31	-0.46	-1.66	-1.07	-0.96	0.25	0.08
TMEM63C	2	1.33	1.06	1.47	-0.16	0.59	0.17	-0.66	-1.6	-0.11	-0.72	0.04	-1.42
SLC7A11	2	1.38	1.5	1.9	-0.65	-0.03	-0.36	-0.41	-1.11	-0.63	-0.49	-0.66	-0.44
ZKSCAN7	2	1.1	0.11	2.11	-0.63	0.31	-0.29	-0.65	-1.4	-1.06	0.9	-0.63	0.13
MIR616	2	1.62	1.15	1.43	0.25	0.5	-1.03	-0.98	-0.67	-1.32	-0.28	-0.01	-0.64
TDRKH-AS1	2	1.63	1.55	1.15	-0.57	0.49	-0.56	-1.25	-0.2	-0.65	-1.1	-0.67	0.18
PTGS2	2	1.59	1.45	1.68	-0.22	-0.08	-0.11	-0.43	-0.77	-0.32	-0.87	-0.96	-0.95
FHL2	2	2.06	0.84	1.54	-0.36	-0.51	0.23	-0.49	-0.22	-0.83	-1.38	-0.49	-0.38
CNIH2	2	2.28	1.42	0.47	0.2	-0.25	-0.53	-0.55	-0.13	-0.37	-1.42	-0.4	-0.74
DLX2	2	1.88	1.43	1.16	0.3	0.26	-0.4	-0.66	-1.04	-0.65	-0.52	-0.9	-0.87
OGT	2	1.7	1.59	1.48	-0.22	0.06	-0.31	-0.37	-0.84	-0.74	-0.75	-0.81	-0.79
AURKAP1	2	1.22	1.9	1.43	0.56	-0.34	-0.46	-0.58	-0.56	-0.89	-0.61	-0.89	-0.78
SNORA21B	2	1.6	-0.14	1.05	-0.46	0.82	0.03	-1.95	-1.29	-0.07	-0.06	-0.4	0.88
CFAP97D1	2	1.86	1.62	0.37	-0.44	0.76	0.07	-0.49	-0.87	-1.1	-1.25	-0.1	-0.44
WEE2-AS1	2	1.31	1.39	1.1	0.12	-1.03	0.01	0.12	-0.69	-1.64	-1.06	-0.38	0.77
AGPAT4	2	1.48	1.44	1.52	0.15	0.2	0.09	-0.71	-1.04	-1.24	-0.49	-0.81	-0.58
ABCG1	2	1.24	1.2	1.32	0.38	0.18	0.3	-0.09	-0.24	-0.07	-1.35	-1.41	-1.47
PSD	2	1.26	1.47	1.29	1.08	-0.47	-0.36	-0.24	-1.17	-0.54	-0.9	-1.24	-0.18
PPM1M	2	1.71	1.45	1.47	0.15	-0.2	-0.13	-0.5	-0.45	-0.61	-1.03	-1.14	-0.74
RAB9A	2	1.55	1.5	1.25	0.32	0.04	0.45	-1.05	-0.64	-0.92	-0.91	-0.75	-0.84
CHRM3-AS2	2	1.99	0.68	1.23	-1.2	-0.97	0.98	-0.74	-0.15	-0.86	-0.09	-0.4	-0.47
ERFL	2	2.03	1.26	1.12	-0.17	-0.96	-0.55	-0.59	-1.42	-0.48	0.1	0.06	-0.39
EIF4EBP3	2	1.24	1.65	1.2	-0.8	-0.3	0.49	-1.73	-0.84	-0.57	-0.24	0.3	-0.39
PPFIA2	2	0.84	2.09	1.51	-0.11	-0.61	0	-0.22	-0.31	-0.83	-1.09	-1.1	-0.19
ARMC12	2	1.52	1.36	1.34	-0.33	0.58	0.07	-0.66	-0.26	-0.89	-0.6	-1.64	-0.5
ZNF548	2	1.52	1.42	1.27	0.38	0.29	0.28	-0.43	-0.81	-0.74	-1.12	-0.95	-1.1
MARS1	2	1.64	1.64	1.59	-0.26	-0.26	-0.27	-0.53	-0.57	-0.48	-0.89	-0.78	-0.82
ATF4	2	1.55	1.58	1.34	0.22	-0.02	0.08	-0.6	-0.4	-0.54	-1.15	-0.98	-1.08
GPR35	2	1.55	1.52	1.07	0.27	0.19	0.23	-0.41	-0.38	-0.36	-1.3	-1.34	-1.03
SNORD59B	2	1.45	1.77	0.74	0.32	0.32	-0.25	-0.26	-1.32	0.02	-0.37	-1.39	-1.03
MORN4	2	1.82	1.38	1.47	0.08	-0.74	0.18	-0.46	-0.59	-0.83	-0.87	-0.73	-0.72
DBN1	2	1.53	1.75	1.1	0.4	-0.02	0.16	-0.78	-0.75	-1.19	-0.73	-0.72	-0.75
CFAP58	2	1.46	1.27	1.66	0	0.45	-0.91	-0.19	-0.5	-0.4	-1.37	-0.9	-0.58
HLA-H	2	0.98	1.16	1.19	0.46	0.67	-0.94	-0.43	-2.13	-0.22	0.3	-0.93	-0.09
TFAP2A	2	1.1	1.09	-0.19	-0.4	-1.26	0.4	1.34	0.57	0.71	-0.78	-1.08	-1.5
SREBF1	2	1.13	0.9	0.77	-0.26	-0.57	-0.53	0.84	0.96	0.78	-1.43	-1.39	-1.21
MIR210HG	2	0.08	1.73	1.16	-0.51	0.68	0.4	-0.29	0.47	0.01	-1.61	-0.5	-1.62
SPTLC3	3	-0.95	-1.28	-1.16	-0.04	0.17	-0.01	-0.85	-0.45	0.36	1.53	1.14	1.55
ADAMDEC1	3	-0.69	-0.61	-0.59	0.72	0.76	0.79	-1.26	-1.29	-1.12	1.12	1.12	1.05
TYMSOS	3	-0.9	-0.87	-1.71	1.72	0.38	1.29	-0.65	0.91	-0.15	-0.02	0.5	-0.51
LOC100506585	3	-0.87	-0.82	-1.45	1.67	1.42	1.15	-0.53	-0.33	-0.21	-0.81	0.39	0.39
ARMH4	3	-1.56	-1.55	-1.38	1.06	0.81	0.79	-0.35	0.47	-0.25	0.96	0.58	0.44
FZD9	3	-0.37	-1.87	-0.8	0.85	0.9	1.6	-0.4	0.48	-0.81	-0.02	-0.63	1.08
FDXR	3	-1.04	-1.34	-1.41	1.49	0.89	1.33	-0.79	0.03	-0.39	0.27	0.59	0.36
POLN	3	-1.53	-0.49	-1.16	0.03	0.96	-0.23	-0.8	-0.49	-0.2	1.44	1.42	1.04
ALDH3A1	3	-1.61	-1.5	-0.97	1.66	0.92	1.02	-0.49	0.43	0.18	0.36	0.01	-0.01
SYNM	3	-1.87	-1.5	-1.31	0.68	0.94	0.72	0.36	-0.39	0.61	0.54	0.58	0.64
SLC44A3	3	-0.65	-0.14	-0.29	1.28	1.2	1.53	-1.35	-1.23	-1.12	0.64	-0.05	0.18
OAS3	3	-1.37	-0.87	-1.39	0.83	1.5	1.03	-0.11	-1.04	-0.39	0.85	0.36	0.61
CACNB4	3	-1.1	-1.13	-1.6	-0.22	1.46	0.4	-0.13	-0.67	-0.06	1.09	0.83	1.12
VWCE	3	-1.02	-1.69	-1.63	1.06	1.06	0.93	-0.29	-0.02	-0.26	0.44	0.66	0.75
MAMDC2	3	-0.79	-1.41	-0.11	2.03	0.95	1.16	-0.59	-0.85	-0.78	0.38	-0.28	0.28
CYTL1	3	-0.54	-0.59	-0.63	1.37	1.14	1.38	-1.29	-1.08	-1.17	0.45	0.57	0.41
CDH4	3	-1.56	-1.42	-1.43	0.75	0.51	0.49	-0.11	-0.35	0.03	1.12	0.76	1.21
LARGE1	3	-1.13	-1.8	-1.36	0.22	0.98	0.86	-0.32	-0.06	-0.18	1.2	0.95	0.64
PRF1	3	-0.89	-1.69	-0.77	0.78	1.93	1.14	-0.57	0.26	0.05	0.6	-0.4	-0.46
GCNT7	3	-0.97	-0.94	-1.19	1.31	1.23	1.31	0.33	-0.34	-1.06	0.32	-0.83	0.82
SPATA18	3	-1.38	-1.17	-1.33	0.89	0.92	1.06	-0.63	-0.61	-0.37	0.83	0.84	0.94
LINC02875	3	-0.65	-0.65	-1.35	1.4	1.2	1.25	-0.43	-0.22	-1.24	0.44	-0.71	0.95
LOC105372582	3	-1.17	-0.66	-1.33	0.65	0.91	1.85	-0.93	-0.46	0.27	0.13	1.18	-0.44
SDC1	3	-1.07	-1.05	-2.07	1.04	0.58	1.1	0.08	-0.17	-0.47	0.91	0.33	0.8
EDNRB	3	-1.02	-0.8	-1.5	-0.42	0.11	0.77	-0.76	-0.44	0.03	1.24	1.18	1.61
LINC00861	3	-1.52	-1.4	-0.86	0.23	0.8	0.38	0.02	-0.81	-0.41	1.41	1.07	1.09
DIRAS3	3	-0.53	-0.61	-0.68	1.57	1.52	1.28	-1.08	-1.05	-0.68	-0.51	0.67	0.09
IGFBPL1	3	-1.38	-1.07	-1.66	0.64	1.42	0.81	-0.48	-0.26	-0.22	0.97	0.79	0.45
WSCD1	3	-0.94	-1.06	-0.7	0.73	0.89	1.83	-1.4	-0.21	-0.24	0.86	-0.59	0.83
PXT1	3	-0.8	-1.22	-0.26	0.9	1.51	0.44	-0.99	-1.08	-1.02	1.2	0.68	0.64
CYGB	3	-0.81	-0.89	-0.59	1.45	1.64	1.63	-0.92	-0.85	-0.37	-0.01	-0.19	-0.08
TAFA5	3	-1.28	-1.44	-1.02	1.13	0.55	1.11	-0.12	0.21	-1.32	0.78	0.54	0.86
XDH	3	-1.27	-0.64	-1.08	2.43	0.39	0.32	0.53	-0.34	0.48	0.37	-0.87	-0.33
TJP3	3	1.14	-0.63	-0.26	-0.53	1.35	1.12	-1.19	-1.1	-1.32	0.24	1.2	-0.02
MME	3	0.45	0.92	-0.51	-0.46	0.88	-0.4	-1.47	-1.24	-1.24	1.22	0.67	1.17
FFAR2	3	-1.15	-1.43	-0.17	0.41	0.23	0.8	-0.63	-1.19	-0.57	1.15	1.29	1.27
ATP9A	3	-0.71	-0.53	-0.16	0.4	0.99	0.4	-0.65	-1.86	-1.1	1.31	0.63	1.29
ZNF334	3	0.7	0.37	0.37	1.03	-0.51	-0.35	-1.04	-1.57	-1.67	1.05	0.72	0.91
TIMP3	3	-1.17	-0.64	-0.32	0.7	0.3	-0.91	0.02	-1.04	-0.96	0.98	1.71	1.35
C1S	3	0.53	-1.21	-0.96	0.42	1.11	0.77	-1.09	-0.66	-1.46	1.23	1	0.31
CHIT1	3	-0.39	0.06	-0.64	-1.02	-0.07	0.16	-0.79	-1.05	-0.79	1.85	1.22	1.45
CD163L1	3	0.01	-0.63	-0.14	0.37	1.03	1.32	-1.2	-0.75	-2.06	0.71	0.61	0.73
HMOX1	3	-0.82	-0.89	-0.97	0.4	0.22	0.28	-1.02	-0.88	-0.61	1.41	1.46	1.41
SLC7A8	3	-1.02	-0.7	-0.46	0.06	0.11	-0.12	-0.52	-1.3	-0.58	1.41	1.38	1.74
FCMR	3	-0.24	0.95	0.49	0.1	0.64	-0.06	-1.32	-1.47	-1.76	0.93	0.93	0.82
EBF3	3	0.22	0.18	0.16	0.65	0.45	0.64	-1.9	-1.3	-1.57	0.63	0.78	1.04
ST18	3	-1.86	0.71	-0.55	0.45	-0.21	0.53	-0.18	-1.03	-1.18	1.28	0.91	1.13
RORA	3	-0.87	-1.86	-0.08	0.19	-0.26	-0.08	-0.67	-0.11	-0.41	1.51	0.96	1.69
DUSP4	3	-1.38	-0.84	-0.86	0.52	-0.11	0.65	-0.88	-0.44	-0.7	1.29	1.19	1.55
S100B	3	-0.39	-0.09	-0.64	0.68	0.35	0.11	-1.28	-1.11	-1.44	1.2	1.36	1.26
MMP7	3	-0.58	-0.46	-0.22	0.37	0.63	0.18	-1.78	-1.04	-0.89	1.38	1.18	1.23
IGF1	3	-0.62	-0.55	-0.7	0.84	-0.03	-0.1	-0.98	-1.1	-0.98	1.55	1.43	1.24
SLC4A4	3	-0.6	-0.73	-0.72	0.28	-0.51	-0.24	-0.67	-0.38	-0.65	1.84	0.19	2.19
SHLD2P1	3	-0.19	-0.67	-0.35	-0.3	-0.32	-0.21	-0.09	-1.4	-1.05	1.3	1.67	1.61
ENPP1	4	-0.93	-0.28	-0.54	-1.15	-1.24	-1.07	0.99	0.09	1.34	1.13	0.43	1.22
KCNG1	4	-0.38	-0.56	-0.59	-1.3	-1.35	-1.3	0.96	0.9	1.04	0.84	0.84	0.89
CXADR	4	-0.55	-0.4	-0.49	-1.05	-1.12	-1.59	1.07	0.81	1.61	0.72	0.43	0.56
CDC42EP1	4	-0.51	-0.59	-0.51	-1.32	-1.28	-1.21	0.54	0.91	0.62	1.03	1.16	1.17
SNORC	4	-0.62	-0.08	-0.69	-0.93	-1.45	-1.29	0.56	1.7	0.99	0.36	0.99	0.44
LOC101928143	4	0.17	-1	-0.4	-1.36	-1.01	-1.36	1.18	1.22	1.25	0.27	0.42	0.61
SLC9A7P1	4	-0.57	-0.28	-0.42	-1.34	-1.42	-1.23	1.23	0.91	1.26	0.72	0.53	0.62
NUPR1	4	-0.62	-0.44	-0.59	-1.4	-1.29	-1.16	0.8	0.95	0.93	0.78	0.94	1.1
PTK7	4	-0.81	-0.64	-0.65	-1.14	-1.24	-1.17	0.97	0.93	1.01	0.88	0.94	0.91
ITGA3	4	-0.49	-0.28	-0.24	-1.44	-1.04	-1.5	0.9	1.12	1.31	0.73	-0.01	0.94
COL8A2	4	-0.67	-0.43	-0.7	-1.17	-1.27	-1.31	0.9	1.01	1.02	0.96	0.84	0.8
RAB34	4	-0.39	-0.38	-0.51	-1.3	-1.54	-1.23	0.88	1.17	1	0.7	0.82	0.76
ID3	4	-0.63	-0.38	-0.61	-1.28	-1.22	-1.37	0.85	1.05	0.88	0.83	0.99	0.9
TMEM268	4	-0.5	-0.66	-0.59	-1.13	-1.3	-1.35	0.99	1.01	1.06	0.78	0.76	0.93
LAMB2	4	-0.48	-0.35	-0.42	-1.34	-1.34	-1.41	1.11	0.96	1.04	0.7	0.71	0.82
EDA	4	-1.16	-0.92	-1.08	-0.79	-0.71	-1.02	0.88	0.86	1.08	1.07	0.95	0.85
LPAR3	4	-1.06	-0.93	-1.21	-0.78	-0.67	-1.03	1.02	1.1	0.97	0.85	0.91	0.83
SEPTIN3	4	-0.59	-0.67	-0.18	-1.32	-0.75	-1.73	0.89	0.76	0.73	1.15	0.52	1.19
TGFB3	4	-0.59	-1.35	-0.88	-0.52	-1.43	-0.68	0.85	0.51	1.14	0.99	1.23	0.72
ARVCF	4	-1.06	-0.51	-0.7	-0.94	-1.17	-1.15	0.8	1.11	0.69	0.51	1.35	1.06
NETO2	4	-0.99	-1.26	-0.98	-0.92	-0.76	-0.78	0.95	0.97	1.1	0.88	0.96	0.82
TMEM236	4	-0.55	-0.52	-0.61	-1.6	-1.2	-0.98	0.83	0.85	1.1	0.78	1.01	0.91
ZDHHC18	4	-0.91	-0.83	-1.07	-0.99	-0.95	-0.95	0.92	1.16	1.1	0.92	0.85	0.75
TYMP	4	-0.67	-0.65	-1.15	-0.7	-1.25	-1.14	0.92	1.4	0.91	0.68	0.8	0.86
ERO1B	4	-0.84	-1.02	-0.89	-0.94	-1.01	-1.02	0.95	0.72	0.97	1.06	1.05	0.97
SH2D4A	4	-1.22	-0.74	-0.91	-1.09	-0.9	-0.79	0.76	0.73	0.86	1.03	1.11	1.18
TPK1	4	-0.84	-1.43	-0.75	-1.17	-0.63	-0.79	0.85	1.04	0.86	1.04	0.92	0.89
ATG9B	4	-0.9	-0.5	-1.43	-1.32	0.12	-0.93	1.26	0.28	0.79	0.26	1.43	0.94
ARHGAP31	4	-0.91	-0.61	-0.39	-1.31	-0.92	-1.3	1.18	0.33	1.07	1.07	0.8	0.99
SEPTIN10	4	-0.8	-0.5	-0.7	-1.32	-1.28	-0.93	0.72	0.61	0.96	1.3	0.96	0.98
GALNT6	4	-0.9	-0.58	-0.71	-1.07	-1.14	-1.24	0.89	0.98	1.04	1.05	0.83	0.86
SLC22A5	4	-0.53	-0.31	-0.98	-1.15	-0.96	-1.5	1.24	1.03	1.04	0.66	0.67	0.77
FAM114A1	4	-0.55	-0.58	-0.82	-0.8	-1.35	-1.19	1.39	1.11	1.4	0.61	0.29	0.49
PFKFB2	4	-0.74	-0.86	-0.67	-1.25	-0.73	-1.3	1.2	0.47	1.01	1.1	0.85	0.91
SLC27A3	4	-0.23	-0.47	-0.7	-0.95	-1.39	-1.26	1.21	1.53	1.3	0.33	0.35	0.29
AHNAK2	4	-0.53	-0.42	-0.44	-1.76	-0.31	-1.16	1.71	0.08	1.24	0.91	-0.04	0.73
LINC00482	4	-0.36	-1.24	-1.21	-1.19	-1.12	-0.18	0.86	1.4	1.04	0.53	0.66	0.82
CROCC	4	-1.03	-0.7	-1	-0.71	-1.09	-1.14	1.09	1.06	0.7	1.06	0.84	0.92
TTYH2	4	-0.34	-0.74	-0.28	-1.5	-1.22	-1.29	0.77	0.82	1.02	0.86	0.96	0.94
CYP2S1	4	-0.39	-0.39	-0.48	-1.34	-1.1	-1.53	1.14	1.02	1.32	0.63	0.46	0.65
RIPOR2	4	-0.61	-0.47	-0.63	-1.39	-0.98	-1.29	1.08	0.75	1.54	0.75	0.67	0.58
ACVR2A	4	-0.84	-0.14	-0.95	-1.56	-0.73	-1.14	0.58	1.02	1.07	0.76	0.69	1.24
NCS1	4	-0.53	-0.58	-0.68	-1.23	-1.24	-1.3	0.79	0.91	0.87	0.93	1.04	1.02
NAP1L2	4	-0.87	-0.76	-1.48	0.11	-1.51	-0.37	0.67	1.7	0.75	0.28	0.76	0.73
TNFAIP8L3	4	-1.15	-0.66	-0.85	-1	-1.01	-0.95	0.87	0.69	0.74	1.3	0.81	1.21
HAVCR2	4	-0.78	-0.86	-0.76	-1.14	-1.07	-1.06	0.65	0.91	0.83	1.13	1.1	1.03
ODF3B	4	-0.8	-0.79	-1.3	-0.56	-0.81	-1.32	0.88	1.16	1.02	0.72	0.85	0.95
TRIB2	4	-0.94	-0.26	-0.44	-1.31	-1.44	-1.03	1.09	0.81	0.98	0.92	0.84	0.78
PRLR	4	-0.81	-0.82	-0.3	-1.28	-0.77	-1.39	1.16	0.33	1.06	0.94	0.66	1.23
ACTL10	4	-0.13	-0.86	-0.66	-0.29	-1.6	-1.18	0.7	1.74	1.37	0.19	0.5	0.2
SLC25A53	4	-0.93	-0.52	-0.94	-1.14	-0.95	-0.96	1.33	0.88	0.84	1.35	0.87	0.19
ZNF85	4	-0.48	-0.78	-0.83	-1.27	-1	-1.22	0.92	0.64	1.13	1.06	0.84	1
LOC101929536	4	-0.31	-0.42	-0.97	-0.73	-1.5	-1.1	1.05	1.22	0.93	0	1.48	0.36
BLVRA	4	-0.98	-0.27	-0.86	-0.88	-1.34	-0.97	1.01	1.62	1.09	0.39	0.59	0.6
S1PR2	4	-0.67	-0.64	-0.63	-1.24	-0.99	-1.38	0.99	1.23	1.01	0.72	0.86	0.73
SLIT3	4	-0.3	-0.71	-0.33	-1.32	-1.32	-1.25	0.53	0.33	1.09	0.97	0.94	1.36
KHK	4	-1.23	-0.73	-1.43	-0.96	-0.8	-0.38	1.12	0.99	0.78	0.87	0.71	1.05
ZNF503	4	-0.64	-0.39	-0.56	-1.17	-1.2	-1.1	1.2	1.42	1.53	0.31	0.24	0.37
DCST1-AS1	4	-0.37	-1.03	-0.83	0.02	-1.52	-1.03	0.73	1.83	0.86	1.02	0.21	0.13
PLPP1	4	-0.77	-0.57	-0.79	-1.01	-1.51	-0.83	0.86	1.01	0.59	1.2	1.27	0.54
WT1	4	-1.06	-1.09	-1.06	-0.85	-0.61	-0.97	0.74	0.82	0.74	1.09	1.21	1.05
AMPH	4	-0.91	-0.95	-0.07	-1.07	-0.64	-1.58	0.73	0.22	1.18	1.12	1.15	0.82
TMEM65	4	-1.12	-1.18	-0.81	-0.96	-0.94	-0.67	0.85	1.04	0.89	0.98	1.08	0.85
HOOK3	4	-1.13	-1.19	-0.81	-1.01	-0.77	-0.76	1.08	0.73	0.92	1.04	0.84	1.05
RAI14	4	-0.65	-0.47	-0.25	-1.19	-1.49	-1.11	1.38	0.75	1.31	0.99	0.39	0.33
NRSN2	4	-0.29	-0.7	-0.18	-1.28	-1.31	-1.34	0.97	1.51	1.13	0.63	0.45	0.41
HSPA7	4	-0.31	-0.45	-0.75	-0.93	-1.63	-1.26	1.17	1.16	0.9	0.69	0.75	0.67
MFHAS1	4	-1.36	-1.08	-0.83	-0.94	-0.61	-0.8	1.01	0.74	1.06	1.03	0.77	1.02
CACNA1C-AS1	4	-1.18	-0.68	-0.47	-0.05	-0.41	-1.42	2.08	0.46	0.72	-0.63	0.8	0.78
SPR	4	-1.23	-0.93	-0.96	-0.78	-1.1	-0.67	0.91	1.19	0.91	0.8	0.89	0.97
NLRP12	4	-0.36	-0.56	-0.7	-1.29	-1.23	-1.33	1.03	0.91	1.08	0.89	0.7	0.87
DIXDC1	4	-1.09	-0.88	-0.75	-1.02	-1.01	-0.93	0.99	0.73	1.15	1.08	0.68	1.04
B3GALNT1	4	-0.32	-0.47	-0.2	-1.59	-1.32	-1.29	1	0.93	1.16	0.81	0.61	0.68
LILRB3	4	-0.39	-0.68	-1.18	-0.66	-1.45	-0.99	1.03	1.23	1.31	0.4	0.9	0.49
PDE2A	4	-0.92	-0.53	-0.62	-0.99	-1.26	-0.94	1.47	0.6	1.24	1.14	-0.02	0.82
ZGLP1	4	-0.34	-0.85	-0.67	-1.04	-1.28	-1.22	0.58	1.57	1.01	0.61	0.91	0.71
APBB1	4	-1.26	-0.53	-0.69	-0.87	-0.97	-0.55	0.82	-0.14	1.99	0.45	0.53	1.23
BCL11B	4	-0.39	-0.61	-1.64	-0.66	-0.77	-1.33	0.78	0.82	0.78	0.89	0.94	1.2
SLC2A6	4	-0.98	-0.04	-1.15	-0.83	-1.31	-1.11	0.89	1.15	0.85	0.66	0.94	0.95
MGST3	4	-0.82	-1.13	-1.31	-0.7	-1.04	-0.5	0.82	1.5	0.88	0.69	0.92	0.69
TBC1D10A	4	-0.68	-1.13	-1.3	-0.81	-1.05	-0.62	0.72	1.34	0.85	0.81	0.88	0.99
PTENP1	4	-0.65	-0.46	-1.22	-1.25	-0.86	-1.06	1.02	0.72	1.02	0.71	0.67	1.37
GATA3	4	-0.1	-0.57	-0.33	-0.54	-1.8	-1.35	1.22	1.4	1.07	0.02	0.74	0.24
SERPINH1	4	-0.59	-0.57	-0.72	-1.28	-1.07	-1.3	0.63	0.75	0.84	1.03	1.2	1.08
SAMHD1	4	-1.05	-0.89	-0.69	-1.08	-0.96	-1.03	1.07	0.84	1.08	1	0.8	0.91
SHKBP1	4	-0.86	-0.97	-1.08	-0.78	-0.99	-0.98	0.93	1.27	1.06	0.68	0.88	0.87
NKD1	4	-1.54	-0.14	-1.41	-0.57	-0.52	-0.96	1.07	0.68	1.19	0.83	0.22	1.17
LOC100131289	4	-1.13	-0.4	-0.87	-0.84	-1.3	-0.98	0.96	1.38	1.02	0.66	0.87	0.63
MPEG1	4	-0.72	-0.53	-0.34	-1.49	-0.91	-1.38	1.15	0.63	1.23	0.83	0.67	0.86
CD1A	4	-1.03	-0.54	-0.6	-1.14	-0.93	-1.23	1.24	0.79	1.26	0.78	1.05	0.35
MS4A6A	4	-0.92	-0.93	-0.93	-0.95	-1.07	-0.89	0.7	1.02	0.75	1.07	1.15	1
NIBAN2	4	-0.57	-0.4	-0.6	-1.18	-1.39	-1.25	1.07	1.29	1.12	0.58	0.65	0.68
PLEKHG4	4	-0.92	-0.77	-0.86	-1.12	-1.02	-0.96	0.64	0.83	0.8	1.21	0.85	1.31
LOC391322	4	-1.1	-0.39	-1.07	-0.13	-0.86	-1.42	0.57	1.47	0.35	1.54	0.23	0.83
PXYLP1	4	-0.63	-0.52	-0.79	-1.28	-1.41	-0.85	0.69	1.11	1.2	1.19	0.72	0.55
FCGR2C	4	-0.7	-0.61	-0.56	-1.16	-1.1	-1.29	1.46	0.32	1.01	1.05	0.76	0.82
CTSB	4	-0.84	-0.84	-0.92	-1	-1.09	-1.04	0.91	1	1.02	0.94	0.93	0.93
RIN1	4	-0.78	-1.03	-1.13	-0.76	-1.11	-0.84	0.9	1.33	0.89	0.77	0.98	0.78
IFIT1	4	-1.32	-1.52	-0.18	-0.96	-0.92	-0.42	0.68	0.66	1.04	0.95	0.7	1.26
PITPNM2	4	-0.92	-0.71	-0.86	-1.35	-0.89	-0.87	1.19	0.47	0.92	1.13	0.96	0.94
ANKRD9	4	-0.71	-0.53	-0.84	-0.47	-1.21	-1.01	1.39	1.73	1.29	-0.18	0.12	0.43
RARG	4	-0.87	-0.21	-0.57	-0.87	-1.57	-1.28	0.95	1.26	1	0.71	0.64	0.79
LOC441081	4	-0.54	-0.98	-1.2	-0.88	-0.78	-1.25	1.15	0.9	0.84	1.05	0.88	0.8
ACOT4	4	-0.64	-0.72	-1.52	-0.35	-0.68	-1.48	0.65	1.2	0.96	0.93	0.88	0.76
CUEDC1	4	-0.75	-1.03	-1.24	-0.24	-0.92	-1.29	1	1.35	0.81	0.65	0.87	0.79
GNG13	4	-1.63	-0.16	-0.72	-0.71	-0.84	-0.26	2.36	0.48	0.61	0.42	0.38	0.07
MLLT11	4	0.04	-0.91	-0.83	-1.22	-1.31	-1.09	0.83	1.24	1.12	0.82	0.47	0.85
XKR6	4	0.22	-1.47	-1.02	-1.01	-0.69	-1.13	1.27	1.09	0.77	0.8	0.95	0.22
ZBED3	4	-0.68	-0.79	-0.67	-1.22	-1.03	-1.23	1.11	0.62	0.96	1.04	0.89	1
MARCHF1	4	-0.8	-1.15	-0.99	-1.09	-0.61	-1	1.11	0.61	0.94	1.15	0.95	0.89
EHD4	4	-1.14	-1.13	-1.09	-0.89	-0.73	-0.72	0.97	0.92	1	0.98	0.88	0.94
CKB	4	-1.13	-0.97	-1.28	-0.58	-0.87	-0.63	0.69	1.61	0.74	0.66	0.72	1.04
HIVEP3	4	-1.51	-0.68	-0.9	-1.04	-0.38	-0.82	1.32	0.16	0.96	0.95	0.73	1.2
BAG3	4	-0.82	-0.87	-0.92	-0.9	-1.17	-1.03	0.95	0.94	0.97	0.9	0.99	0.96
FAM53A	4	-0.72	-0.81	-1.38	-0.74	-0.77	-1.14	0.74	1.22	0.85	0.54	1.01	1.19
PEA15	4	-0.6	-0.48	-0.71	-1.06	-1.27	-1.32	1.18	1.17	1.24	0.64	0.64	0.58
SAP30	4	-0.75	-0.6	-0.87	-0.89	-1.23	-1.01	1.13	1.66	1.05	0.4	0.75	0.36
NEMP2	4	-1.25	-1.1	-0.77	-0.97	-0.83	-0.72	0.94	0.49	1.02	1.12	0.98	1.06
L1CAM	4	-0.68	-0.47	-1.07	-0.53	-1.2	-1.41	1.36	0.73	0.43	1.11	0.56	1.16
OGFR-AS1	4	-1.34	-0.4	-0.7	-1.54	0.11	-0.44	1.9	0.15	1.18	0.62	-0.22	0.7
MAGEF1	4	-1.06	-1.02	-1.27	-0.57	-0.97	-0.63	0.93	1.46	1.03	0.67	0.81	0.62
LINC02449	4	-0.94	-0.42	-0.63	-1.26	-1.11	-1.13	0.94	0.37	1.1	1.19	0.9	0.99
TMEM132A	4	-0.27	0.45	-1.51	-0.98	-1.33	-0.66	1.59	1.3	0.99	0.13	0.19	0.1
CDC42BPB	4	-0.97	-0.95	-0.77	-1.08	-0.76	-1.12	1.08	0.55	1	1.04	0.79	1.18
SMC1B	4	-0.21	-1.47	-0.59	-0.51	-1.21	-0.71	1.24	1.87	0.69	-0.23	0.68	0.47
ANO8	4	-0.65	-0.58	-0.66	-0.85	-1.09	-1.48	1.41	1.08	1.33	0.41	0.55	0.54
MYOF	4	-1.03	-0.82	-0.34	-1.32	-0.68	-1.16	1.39	0.49	1.29	0.86	0.41	0.91
TUBB3	4	-0.43	-0.76	-0.74	-0.94	-1.23	-1.16	1.09	1.4	1.46	0.33	0.33	0.67
NRG4	4	-0.92	-1.27	-1.05	-0.74	-0.7	-0.97	0.76	0.82	0.92	0.89	1.02	1.24
TMEM150B	4	-0.44	-0.36	-0.49	-1.16	-1.45	-1.46	0.74	1.04	1.03	0.84	0.82	0.89
KCNN4	4	-0.77	-0.77	-0.84	-0.99	-1.12	-1.08	1.12	1.32	1.19	0.61	0.63	0.7
SHISA4	4	-0.37	-0.14	-0.88	-1.06	-1.91	-0.24	0.62	1.8	0.62	-0.01	0.89	0.67
JAML	4	-0.65	-0.54	-0.84	-1.18	-1.25	-1.14	0.94	1.06	1.07	0.88	0.94	0.71
TMEM106A	4	-0.87	-0.73	-0.77	-1.16	-0.88	-1.26	1.1	0.82	1.01	1.02	0.9	0.8
HDAC2-AS2	4	-1.01	-0.42	-1.55	-0.54	-1.36	-0.39	0.6	0.67	1.06	1.07	0.54	1.33
SFXN3	4	-0.79	-0.88	-0.84	-1.16	-1.08	-0.96	1.06	0.9	0.96	0.99	0.82	0.98
ZBED6CL	4	-0.96	-0.5	-0.42	-1	-1.25	-1.34	0.81	1.23	0.99	0.56	0.81	1.08
GAMT	4	-0.92	-0.99	-1.33	-0.49	-1	-0.77	0.65	1.38	0.84	0.52	1.1	1.01
ITGA11	4	-0.82	-0.27	-0.57	-1.2	-1.06	-1.49	0.99	0.76	0.6	0.93	1.27	0.86
ULK2	4	-1.25	-0.74	-0.85	-1.07	-0.72	-0.93	1.3	0.53	0.59	1.13	1	1.02
MELTF-AS1	4	-0.1	-0.95	-0.8	-1.39	-1.07	-0.89	0.93	1.45	1.29	0.37	0.8	0.37
SMAD6	4	-0.61	-1.16	-1.15	-0.91	-0.77	-1.05	0.97	1.17	0.66	0.89	0.91	1.04
C11orf95	4	-1.14	-1.08	-1.05	-1	-0.58	-0.79	1.22	1	1.03	0.85	0.68	0.86
MPV17L	4	-0.55	-0.42	-0.55	-1.12	-1.51	-1.29	0.89	1.11	0.95	0.88	0.95	0.66
WHRN	4	-0.86	-0.93	-0.98	-1.35	-0.93	-0.51	1.15	0.48	0.89	1.18	1.02	0.84
H3C3	4	-0.85	-1.12	-0.19	-1.41	-0.84	0.03	-0.18	1.37	1.12	0.43	1.71	-0.07
C1orf54	4	-0.33	-0.38	-1.27	-1.22	-1.06	-1.05	0.92	1.55	0.83	0.5	1	0.52
LOC729683	4	-0.31	-0.2	-0.51	-1.43	-1.24	-1.39	1.32	1.15	1.11	0.56	0.57	0.37
USP43	4	-0.63	-0.65	-0.79	-1.24	-1.09	-0.89	1.51	1.26	1.24	0.42	0.25	0.62
LY9	4	-0.93	-0.5	-0.43	-1.47	-1.1	-0.95	1.24	1.27	0.81	0.33	0.81	0.92
SEMA6C	4	-0.69	-0.75	-1.18	-0.65	-1.27	-0.92	0.6	1.46	1.32	0.71	0.72	0.64
ZFP3	4	-0.97	-0.34	-0.49	-1.21	-1	-1.29	1.45	0.71	1.11	1.14	0.54	0.36
OSBPL11	4	-0.9	-0.83	-0.75	-1.09	-1.07	-1.04	1.02	0.68	0.97	1.21	0.84	0.97
CD9	4	-0.82	-0.81	-0.82	-0.85	-1.2	-1.19	0.95	1.08	0.94	0.88	0.98	0.86
MLNR	4	-0.86	-0.63	-0.51	-0.82	-0.79	-1.7	1.29	0.62	1.4	0.78	0.46	0.76
TRPM4	4	-0.24	-0.63	-0.83	-1.2	-1.33	-1.25	1.01	0.99	0.79	0.9	0.92	0.87
LINC00599	4	-1.02	-0.82	-1.05	-0.99	-0.86	-0.97	1.01	0.8	0.82	0.96	1.12	0.99
ETV5	4	-0.92	-0.96	-0.95	-0.95	-0.85	-1.05	0.83	0.69	0.78	1.12	1.08	1.18
PPP4R1L	4	-1.18	-0.81	-0.5	-1.2	-1	-0.89	1.07	0.45	1.01	1.02	0.9	1.13
TRIM3	4	-0.9	-1.01	-1.25	-0.63	-1.17	-0.65	1.14	0.75	0.89	1.16	0.81	0.87
AATBC	4	-1.39	-0.34	-0.99	-1.33	-0.71	-0.53	1.37	0.26	0.74	1.21	0.72	0.97
PGF	4	-0.42	-1	-0.65	-1.63	-0.84	-0.69	0.47	0.91	1.67	0.61	1	0.58
PTGIR	4	-0.44	-0.79	-0.59	-0.87	-1.4	-1.14	1.01	1.68	1.13	0.42	0.46	0.54
RHOBTB1	4	-0.94	-1.13	-0.83	-0.99	-0.78	-1	0.86	0.65	0.95	1.19	0.98	1.06
SETD7	4	-1.07	-1.02	-0.67	-1.07	-0.83	-0.98	1.01	0.44	0.97	1.19	0.94	1.06
UBXN11	4	-0.71	-0.79	-0.77	-1.07	-1.15	-1.18	0.85	1.13	0.91	0.89	0.93	0.96
SH2D3C	4	-0.7	-0.75	-0.79	-1.17	-1.03	-1.14	1.23	1.13	1.19	0.7	0.67	0.67
LCT	4	-0.4	-1.08	-1.05	-0.55	-1.3	-1.16	0.73	0.96	0.7	1.15	1.02	0.98
MTMR11	4	-0.12	-0.79	-0.97	-1.32	-1.35	-0.83	1.06	1.14	1.13	0.52	0.68	0.86
MIER2	4	-0.64	-0.74	-0.91	-0.99	-1.19	-1.17	0.72	1.06	0.95	0.77	1.11	1.04
RTN4R	4	-0.82	-0.76	-1.4	-0.78	-1.1	-0.58	0.71	1.28	1.18	0.44	1.25	0.58
ZFP36L1	4	-0.65	-0.81	-0.85	-1.04	-1.1	-1.21	0.84	0.79	0.83	1.05	1.1	1.05
CAVIN1	4	-0.34	-0.32	-0.37	-1.4	-1.25	-1.26	1.35	1.34	1.27	0.34	0.27	0.37
RIN2	4	-1.01	-0.97	-1.14	-0.93	-0.79	-0.82	0.73	0.84	0.71	1.11	1.19	1.08
MBNL2	4	-0.82	-0.69	-0.74	-1.43	-0.86	-1.06	0.92	0.76	0.92	1.23	0.99	0.79
PDE6B	4	-0.5	-0.33	-0.34	-1.38	-1.53	-1.2	1.1	1.06	0.91	0.67	0.69	0.86
RTKN	4	-0.89	-1.06	-0.95	-0.75	-1.19	-0.79	0.76	1	0.99	0.57	1.2	1.13
PRNP	4	-0.79	-0.75	-0.71	-1.15	-1.22	-1.05	0.93	1.05	1.14	0.87	0.86	0.8
DYNLT1	4	-0.84	-1.07	-1.17	-0.87	-0.94	-0.79	0.74	1.02	0.82	0.85	1.23	1.01
TBC1D8-AS1	4	-1.15	-0.41	-0.79	-1.7	-0.94	-0.34	0.94	0.46	0.97	0.87	1.12	0.98
GPR150	4	-0.7	-1.31	-0.75	-0.67	-1.06	-0.72	1.26	1.07	1	-0.21	0.76	1.33
ASPHD2	4	-0.4	-0.75	-0.42	-1.02	-1.28	-1.25	1.34	1.14	1.5	0.3	0.24	0.59
GAREM2	4	-0.91	-0.52	-0.93	-1.37	-0.94	-0.95	1	1.15	0.73	0.79	0.97	0.97
ARL4D	4	-1.93	-0.38	-0.72	-0.01	-1.05	-0.73	1.13	1.54	0.74	0.34	0.29	0.77
IRF7	4	-0.66	-1.12	-0.96	-0.87	-0.74	-1.05	1.08	1.61	1.19	0.42	0.48	0.61
ADAMTSL5	4	-0.38	-0.68	-0.92	-1.03	-0.77	-1.65	1.22	1	0.86	0.71	0.98	0.67
SGK1	4	-0.66	-0.66	-0.74	-1.09	-1.24	-1.24	0.98	0.94	1	0.84	0.99	0.89
ATP6V1FNB	4	-0.21	-0.94	-0.86	-1.45	-1.05	-0.98	0.79	1.14	1.04	0.93	0.62	0.96
MAP3K14	4	-0.8	-0.74	-1.11	-0.92	-0.65	-1.31	1.26	1.03	1.12	0.81	0.38	0.94
DCBLD1	4	-1.16	-0.87	-1.04	-0.83	-0.71	-1.09	1.01	0.75	1.04	1.05	0.92	0.92
PRX	4	-1.03	-1.18	-0.65	-0.77	-0.77	-1.18	0.66	1.32	1.18	0.88	0.61	0.93
KLF11	4	-0.83	-1.03	-1.01	-0.96	-0.74	-1.13	1.04	0.73	1.03	1.06	0.93	0.92
LPAR5	4	-0.95	-0.44	-0.36	-1.07	-1.17	-1.45	1.04	0.53	1.13	0.95	1	0.79
RNF175	4	-0.66	-0.3	-0.52	-1.25	-1.48	-1.08	0.86	1.41	0.96	0.33	0.83	0.9
MUC12-AS1	4	-0.57	0.11	-1.56	-0.54	-0.94	-1.19	0.79	1.65	1.06	-0.27	0.61	0.85
RAB39A	4	-0.72	-1.25	-0.95	-0.48	-0.61	-1.24	1.49	0.22	0.8	1.06	0.37	1.31
SERPINB8	4	-0.85	-0.8	-0.66	-1.12	-1.12	-1.13	0.9	0.86	0.96	0.96	1	1
PRR29	4	-0.99	-0.77	-0.73	-1.31	-1.16	-0.52	1.04	0.92	0.53	0.5	1.38	1.09
STXBP1	4	-1.21	-0.77	-0.78	-1	-0.81	-1.07	1.03	0.55	1.25	0.89	0.97	0.95
ME3	4	-1.11	-0.8	-1.05	-0.88	-0.81	-1.06	0.91	0.95	0.84	0.88	1.05	1.07
TMEM251	4	-0.98	-1.12	-1.01	-0.8	-0.94	-0.85	0.69	1.06	1	1	0.98	0.98
SLC16A1	4	-0.79	-0.76	-0.67	-1.25	-1.1	-1.09	1.05	1	1.03	0.88	0.91	0.8
CDK5R1	4	-1.04	-0.89	-1.19	-0.3	-1.25	-0.83	0.87	1.28	0.87	0.98	1.05	0.45
ADAP2	4	-0.95	-0.93	-0.69	-0.85	-1.08	-1.19	0.92	0.95	0.83	0.84	1.06	1.09
HPGDS	4	-1.12	-1.07	-0.55	-0.64	-0.98	-1.06	0.95	1.18	1.43	0.18	0.92	0.77
PLD4	4	-0.48	-0.39	-1.12	-1.08	-1.14	-1.18	0.89	1.55	0.92	0.39	0.84	0.79
DTX3	4	-0.66	-0.55	-0.57	-0.96	-1.33	-1.41	1.17	0.95	0.69	0.71	1.19	0.76
GAS2L1	4	-0.7	-0.65	-1.05	-0.97	-1.2	-1	1.02	1.37	1.11	0.69	0.49	0.87
MDFIC	4	-0.89	-1.02	-0.87	-1.16	-0.85	-0.93	1.04	0.98	1.11	0.89	0.9	0.79
SPP1	4	-0.8	-0.87	-0.89	-0.99	-1.16	-0.98	0.71	0.9	0.85	1.09	1.16	0.98
ABHD3	4	-0.78	-1.05	-1.1	-1.03	-1.05	-0.69	0.81	1.05	0.94	1.02	0.98	0.89
GDPD5	4	-0.77	-0.58	-0.89	-1.45	-0.99	-0.88	1.19	0.99	1.21	0.73	0.73	0.7
C2CD2	4	-1.2	-0.71	-0.89	-0.89	-0.94	-1.08	0.99	0.86	0.86	1.04	0.97	0.98
NUP62CL	4	-0.8	-1.38	-0.85	-0.79	-1.01	-0.6	1.07	0.52	1.53	0.73	1.11	0.47
RAPH1	4	-0.76	-0.55	-0.56	-1.29	-0.79	-1.5	1.05	0.55	0.87	1.18	0.71	1.09
ACVR1	4	-0.89	-0.88	-0.69	-1.3	-0.88	-1.04	0.76	0.92	1	1.01	0.99	1
ECHDC3	4	-0.45	-0.95	-0.51	-1.36	-1.37	-0.88	0.84	0.95	0.91	0.85	1.14	0.83
CDC42EP2	4	-0.76	-1.18	-1.1	-0.8	-0.79	-0.88	1.33	0.75	0.52	0.54	1.01	1.36
FAM83G	4	-0.91	-0.78	-0.73	-0.86	-1.15	-1.2	0.99	1.05	1.2	0.71	0.71	0.97
GPRIN1	4	-0.77	-0.74	-1.36	-0.75	-1.24	-0.69	0.67	0.93	0.85	0.83	1.39	0.88
TACC2	4	-0.66	-1.28	-0.89	-1.64	-0.64	-0.15	1.08	0.43	1.23	0.64	0.98	0.89
H2AW	4	-0.78	-0.76	-1.69	-0.34	-0.94	-0.85	0.68	1.28	0.97	0.51	1.09	0.84
ARHGAP31-AS1	4	-1.37	0.25	-1.36	-1.03	-0.03	-0.87	1.24	-0.23	1.09	0.74	1.43	0.15
LPIN1	4	-0.72	-0.84	-0.49	-1.22	-1.01	-1.26	1.29	0.95	1.12	0.84	0.7	0.63
C4orf36	4	-0.74	-0.59	-1.06	-0.94	-1.27	-0.88	0.93	0.47	1.05	1.32	1.24	0.49
MOB3B	4	-0.69	-0.44	-0.47	-1.12	-1.31	-1.35	1.28	0.97	1.22	0.8	0.58	0.53
SH2B2	4	-0.76	-0.73	-0.95	-0.97	-0.73	-1.3	1.32	1.47	0.99	0.43	0.65	0.57
GJA3	4	-1.1	-0.82	-1.04	-0.98	-0.89	-0.73	1.55	0.82	1.06	0.56	0.69	0.88
LY86	4	-0.4	-0.66	-0.62	-1.26	-1.28	-1.26	0.82	1.25	1.02	0.79	0.8	0.8
SEZ6L2	4	-0.5	-0.26	-0.92	-1.21	-1.41	-1.16	0.73	1.08	0.93	0.83	0.9	0.99
ARG2	4	-0.68	-0.7	-1.57	-0.59	0.21	-1.56	1.4	0.68	0.81	1.06	0.69	0.25
MEX3B	4	-0.91	-1.03	-0.89	-0.8	-0.94	-1.07	1.04	1.29	1.15	0.55	0.84	0.78
SLC41A1	4	-0.94	-0.77	-0.54	-1.14	-1.01	-1.22	1.13	0.71	1.01	1.11	0.81	0.85
CCDC69	4	-0.98	-1.03	-0.92	-0.91	-0.93	-0.95	1.03	0.97	1.12	0.89	0.73	0.97
ATP6V0E2-AS1	4	-0.53	-0.19	-0.9	-0.75	-1.27	-1.64	0.83	1.06	1.15	0.37	0.99	0.87
ZC2HC1A	4	-0.67	-1.15	-1.18	-1.22	-0.9	-0.42	1.03	0.53	0.75	1.18	1	1.04
ZFYVE28	4	-1.12	-0.45	-0.96	-0.85	-1.08	-1.17	0.98	0.81	0.96	0.89	1	1.01
CYP4V2	4	-0.85	-0.66	-0.75	-1.17	-0.97	-1.27	0.9	0.98	0.91	1.06	0.97	0.83
SARM1	4	-0.52	-1.54	-0.32	-1.28	-1.16	-0.54	1.11	0.68	0.67	0.77	1.14	0.99
TSLP	4	-1.15	-0.97	-0.93	-1.04	-1.01	-0.46	0.48	1.09	0.8	0.9	1.34	0.94
USP18	4	-0.71	-1.03	-0.84	-1.41	-0.68	-0.9	0.63	0.71	1.16	1.23	0.9	0.94
RET	4	-0.91	-0.66	-0.79	-1.24	-0.69	-1.27	0.84	0.75	0.71	1.33	0.71	1.22
IRX3	4	-0.94	-0.76	-1.18	-0.61	-1.07	-1.03	0.78	1.38	0.97	0.68	0.98	0.81
EPS8	4	-1.15	-0.43	-0.66	-0.97	-1.03	-1.25	1.12	0.81	1.44	0.79	0.67	0.66
VIM	4	-0.84	-0.95	-1.02	-0.89	-1.05	-0.93	0.85	1.29	1.08	0.75	0.93	0.79
AHCYL2	4	-0.95	-0.84	-0.83	-1.04	-1.02	-1.05	1.02	0.8	0.94	1.02	0.93	1.01
SIGLEC9	4	-0.66	-0.69	-0.76	-1.23	-1.21	-1.08	1.11	0.91	1.03	0.93	0.81	0.86
CNKSR3	4	-0.7	-0.81	-1	-1.07	-1.25	-0.86	0.93	1.05	0.84	0.98	0.93	0.95
IL1RN	4	-0.39	-0.26	-0.62	-1.37	-1.37	-1.33	0.94	1.11	1.07	0.72	0.74	0.75
KHDC1	4	-0.93	-0.97	-1.27	-1.42	-0.07	-0.21	1.32	1.33	1.26	0.13	0.25	0.58
VASH1	4	-0.92	-0.73	-0.59	-1.05	-1.03	-1.27	1.25	0.72	1.14	0.81	0.75	0.92
SHTN1	4	-0.67	-0.92	-0.52	-1.13	-1.19	-1.03	1.3	1.06	1.34	0.55	0.58	0.64
CCDC152	4	-1	-0.67	-0.5	-1.08	-1.19	-1.18	0.7	1.08	1.02	0.92	0.94	0.96
HPDL	4	-0.47	-0.71	-0.86	-0.94	-1.16	-1.38	1.02	1.33	1.05	0.74	0.74	0.64
MEF2D	4	-0.83	-0.77	-0.76	-1.08	-1	-1.24	1.13	0.91	1.01	0.88	0.79	0.96
CTSV	4	-0.29	-0.7	-0.9	-1.01	-1.3	-1.19	1.24	1.11	1.04	0.41	0.44	1.14
S100A4	4	-0.87	-0.8	-1.16	-0.71	-1.17	-0.79	1.01	1.56	1.05	0.55	0.76	0.57
DPYSL2	4	-0.66	-0.7	-0.68	-1.15	-1.15	-1.16	1.23	1.19	1.25	0.64	0.58	0.6
CD1D	4	-0.98	-0.67	-0.97	-0.83	-1.05	-1.17	0.95	1.15	0.79	0.84	1.02	0.93
FADS3	4	-0.67	-0.96	-0.78	-0.76	-1.11	-1.31	0.98	1.34	1	0.63	0.69	0.94
SCN4B	4	-1.22	-0.63	-1.01	-0.47	-1.07	-0.88	1.64	1.05	0.88	0.23	0.39	1.08
MFSD6	4	-0.9	-0.72	-0.68	-1.06	-1.1	-1.19	1.06	0.76	0.98	1.03	0.77	1.06
PXDC1	4	-0.73	-0.85	-0.6	-0.94	-1.16	-1.34	0.71	1.11	0.87	1.03	0.93	0.98
RHOC	4	-0.68	-0.65	-0.93	-1.04	-1.26	-1.09	0.87	1.17	0.99	0.8	0.88	0.93
FAM49A	4	-0.82	-0.48	-0.55	-1.3	-1.15	-1.26	1.1	0.81	0.97	1.01	0.83	0.84
LILRA5	4	-0.41	-0.98	-0.5	-0.87	-0.6	-1.57	1.12	1.53	1.29	-0.22	0.53	0.66
PARP16	4	-1.11	-1.14	-1.16	-0.68	-0.8	-0.77	0.96	1.06	1.1	0.89	0.74	0.9
CAMSAP2	4	-1.1	-1.15	-0.83	-0.88	-0.75	-0.88	1.09	0.36	1.07	1.25	0.78	1.03
C2CD4D-AS1	4	-1.07	-0.21	-0.61	-0.79	-1.18	-1.51	0.82	0.84	0.55	0.82	1.29	1.06
FZD1	4	-1	-1.03	-0.71	-0.88	-0.97	-1.08	1.09	1.12	1.13	0.8	0.61	0.91
H3C4	4	-0.38	-1.07	-1.65	-0.52	-0.42	-0.8	0.71	1.79	0.71	1.11	0.66	-0.14
SLFN5	4	-0.85	-1.25	-0.71	-0.99	-0.69	-1.1	0.89	0.47	0.91	1.12	1.02	1.18
SPATA20	4	-0.84	-1.06	-1.27	-0.79	-1.09	-0.59	0.91	1.13	0.83	0.9	0.82	1.05
DEPP1	4	-0.9	-1.41	-1.05	-0.56	-0.88	-0.79	0.9	1.22	0.98	0.81	0.74	0.94
ANKH	4	-0.92	-0.71	-0.71	-1.08	-1.01	-1.24	0.93	0.87	1	0.92	0.99	0.97
TMEM51	4	-0.73	-0.95	-0.74	-1.01	-1.2	-1.04	0.77	1.08	0.77	1.09	1.01	0.96
NUDT7	4	-0.96	-1.1	-0.76	-0.72	-1.04	-1.1	0.75	1.1	0.99	0.9	1.03	0.9
PTMS	4	-0.6	-0.61	-0.85	-0.93	-1.36	-1.12	1.04	1.47	0.96	0.47	0.83	0.7
ZNF695	4	-0.93	-0.87	-0.82	-1.26	-1.04	-0.42	1.07	1.2	1.46	0.31	0.97	0.33
ARHGEF40	4	-0.66	-0.82	-0.71	-1.14	-1	-1.27	1.18	1.03	1.16	0.74	0.75	0.74
GPR3	4	-0.71	-0.76	-1.03	-0.38	-1.47	-1.14	0.88	1.08	0.75	1.26	0.76	0.76
ITSN1	4	-1.07	-0.86	-0.93	-0.79	-0.84	-1.21	1.02	0.72	1.02	0.94	0.92	1.07
KCTD6	4	-0.82	-0.64	-1.02	-0.88	-1.2	-1.03	0.94	1.42	0.94	0.77	0.95	0.57
SPOCK3	4	-0.93	-0.96	-0.5	-1.19	-1.07	-0.95	0.52	1.02	0.81	1.13	1.11	1.01
ZBTB42	4	-1.13	-1.06	-1.13	-0.49	-0.85	-1	0.93	0.87	0.91	1.03	0.87	1.06
MAGEH1	4	-0.8	-1.21	-1.02	-0.63	-1.23	-0.63	1.13	1.37	1.06	0.75	0.58	0.62
SLC35F6	4	-0.89	-0.86	-0.79	-0.94	-1.08	-1.16	0.93	0.98	1.05	0.91	0.82	1.02
SLC7A7	4	-0.62	-0.65	-0.85	-1.15	-1.34	-1.01	0.93	0.86	1.05	0.75	0.96	1.06
CTTNBP2NL	4	-0.95	-0.94	-0.69	-1.19	-0.83	-1.07	1.12	0.72	0.9	1.04	0.83	1.06
SNAI1	4	-0.68	-0.32	-0.55	-1.34	-1.29	-1.23	1.16	0.96	1.13	0.54	0.85	0.78
USP2	4	-0.72	-0.76	-0.96	-1.12	-1.17	-0.95	1.05	1.07	0.74	1.01	1.02	0.79
GSDME	4	-0.7	-0.92	-0.7	-0.66	-1.5	-1.11	0.73	0.93	0.85	1.02	1.07	0.99
AMN	4	-0.31	-0.66	-1.02	-0.72	-1.36	-1.19	1.4	1.46	0.71	0.44	0.51	0.75
EMP3	4	-0.64	-0.71	-0.87	-0.99	-1.29	-0.99	1.02	1.49	1.09	0.46	0.74	0.7
PROCR	4	-0.66	-0.61	-0.56	-1.22	-1.28	-1.2	0.9	1.25	1	0.78	0.88	0.73
PAQR8	4	-1.2	-1.19	-0.82	-0.86	-0.7	-0.88	0.86	0.68	0.8	1.13	1.08	1.1
SCUBE1	4	-0.76	-0.65	-0.79	-1.28	-0.86	-1.27	1.03	0.95	1.17	0.95	0.67	0.84
LOC101928123	4	-0.9	-0.32	-0.74	-1.28	-1.16	-1.03	0.89	1.19	1.12	1.06	0.93	0.25
ARL10	4	-0.74	-0.52	-0.61	-1.63	-0.82	-1.1	1.14	0.4	0.93	0.96	0.91	1.09
AGMAT	4	-0.64	-0.78	-0.7	-1.11	-1.22	-1.18	1.07	1.13	0.82	0.87	0.82	0.91
PRKAG2-AS1	4	-0.67	-1.29	-1.3	-0.5	-0.98	-0.71	1.04	1.24	1.23	0.48	0.86	0.62
TBC1D12	4	-0.95	-1.08	-0.48	-1.02	-0.89	-1.22	0.94	0.68	0.98	1.07	1.02	0.95
ACTR3C	4	-0.68	-0.44	-0.97	-1.04	-1.57	-0.51	0.89	0.76	1.49	1.19	0.74	0.15
ABLIM3	4	-0.48	-1.19	-0.73	-0.94	-0.9	-1.33	0.91	0.65	1	1.07	1.15	0.79
ZNF318	4	-1.07	-0.82	-0.58	-1.24	-0.76	-1.09	1.15	0.43	1.06	1.07	0.8	1.06
SNX33	4	-0.86	-0.58	-1.01	-1.15	-0.8	-1.24	1.03	0.93	0.93	1.15	0.68	0.93
IL17RE	4	-0.65	-0.74	-0.99	-0.77	-1.42	-0.98	1.19	1.27	0.97	0.58	0.85	0.68
IL12RB1	4	-0.81	-0.72	-0.88	-1.2	-1.11	-0.98	0.92	1.11	0.87	0.94	0.94	0.91
FEZ1	4	-0.88	-0.5	-0.35	-1.32	-1.29	-0.98	1.23	1.27	1.23	0.52	0.52	0.55
RHBDF1	4	-0.61	-0.84	-0.96	-1.3	-1.12	-0.82	1.12	1.09	1	0.87	0.78	0.78
ABI3	4	-1.02	-0.96	-1.16	-0.7	-0.96	-0.87	0.58	0.97	1.02	1.09	0.98	1.03
SCML1	4	-0.81	-1.19	-1.28	-0.85	-0.6	-0.86	1.09	1.07	1.07	0.75	1.04	0.57
RASGRF1	4	-0.24	-0.9	-0.71	-1.68	-0.96	-0.72	0.96	1.26	1.18	1.09	0.29	0.43
ZNF30	4	-0.91	-0.49	-1.16	-0.93	-1.22	-0.78	1.32	0.66	0.46	0.83	0.98	1.24
SLC27A1	4	-0.92	-1.08	-0.87	-0.69	-1.11	-1.04	0.81	1.14	0.98	0.9	0.93	0.94
TRIM36	4	-1.23	-0.54	-1.08	-1.05	-0.87	-0.8	1.24	0.64	0.93	1.12	0.55	1.08
RPP25	4	-0.91	-0.77	-1.16	-1.04	-0.9	-0.89	0.91	1.28	0.7	0.91	0.82	1.05
CXorf21	4	-0.95	-0.71	-1.03	-1.06	-0.93	-1.01	0.95	1.09	1.1	0.86	0.94	0.76
KCNMB1	4	-0.76	-0.59	-1	-1.11	-1.1	-1.1	0.92	1.05	0.92	0.73	1.05	0.99
MTUS1	4	-1.35	-0.45	-0.63	-1.43	-0.44	-1.14	0.89	0.86	0.74	1.17	0.85	0.94
LOC728392	4	-0.43	-0.55	-0.5	-0.97	-1.27	-1.49	1.35	1.48	0.85	0.44	0.53	0.54
EVA1B	4	-0.82	-0.75	-0.95	-0.48	-1.2	-1.11	1.02	1.71	1.02	0.24	0.78	0.55
ZNF114	4	-0.51	-1.2	-1.23	-1.13	-0.3	-1.05	1.23	0.73	0.58	0.65	1.22	1.01
IRF1	4	-0.81	-1.17	-1.32	-0.66	-0.98	-0.69	0.8	1.16	0.74	0.87	1.08	0.96
HEYL	4	-0.94	-0.99	-1.18	-1.08	-0.46	-0.96	0.95	0.63	0.82	0.9	1.19	1.12
TNNI2	4	-0.84	-0.4	-0.44	-1.43	-1.34	-0.98	0.89	0.98	1.09	1.1	0.58	0.8
TNFRSF11A	4	-0.7	-1.03	-0.66	-1.02	-0.93	-1.29	0.97	0.93	1.07	1.15	0.8	0.72
VEGFB	4	-0.68	-0.85	-1.28	-0.94	-1.14	-0.75	0.76	1.23	0.88	0.92	1	0.85
RNF227	4	-0.75	-0.53	-1.12	-1.09	-1.21	-0.89	0.96	1.22	0.99	0.53	0.96	0.93
IL1RL1	4	-0.82	0.01	-0.72	-0.37	-0.99	-1.14	1.29	1.34	1.86	0.27	-0.62	-0.1
FGFR3	4	-0.5	-0.59	-0.85	-1.13	-1.38	-1.09	0.91	0.62	0.8	1.09	0.92	1.2
RNASE6	4	-0.86	-0.86	-0.75	-1.13	-1	-1.06	0.73	0.76	0.78	1.06	1.19	1.14
TFCP2L1	4	-0.53	-1.15	-0.78	-0.66	-0.74	-1.5	1.36	0.29	0.61	1.17	1.05	0.88
FBXL16	4	-0.55	-1.13	-0.59	-1.46	-0.64	-0.66	1.34	1.8	0.46	0.19	0.45	0.78
DLGAP4-AS1	4	-0.67	-0.44	-1.35	0.03	-0.81	-1.5	1.17	-0.2	1.34	0.26	1.2	0.97
DNM1P35	4	-0.81	-0.57	-0.76	-1.48	-1.2	0.3	1.93	0.94	0.42	0.09	0.16	0.96
KLHDC7B	4	-0.54	-0.65	-0.76	-1.07	-1.28	-1.28	0.98	1.01	1.04	0.79	0.92	0.85
DLX4	4	-0.57	-1.15	-1.26	-0.73	-0.42	-1.2	1.29	1.43	0.51	0.4	0.72	0.97
PPM1J	4	0.12	0.04	-1.44	0.13	-1.42	-1.11	1.44	1.58	1	-0.24	0	-0.09
DOK4	4	-0.68	-0.55	-0.87	-1.06	-1.37	-1.08	0.77	1.01	1.13	0.76	1.02	0.9
NAAA	4	-1.09	-1.07	-1.18	-0.7	-0.96	-0.67	0.92	1.14	0.92	0.84	1	0.85
HSPB1	4	-0.61	-0.64	-1.03	-0.87	-1.18	-1.14	1.03	1.52	1.09	0.49	0.67	0.69
DPPA4	4	-0.54	-0.84	-0.62	-1.33	-1.05	-1.21	0.82	1.03	0.82	0.89	1.1	0.92
EMSLR	4	-0.63	-0.85	-0.76	-0.79	-1.43	-0.82	1.05	1.31	1.21	0.03	0.48	1.2
CACNA1A	4	-0.48	-1.05	-1.43	-0.17	-1.18	-1.02	1.08	1.39	0.58	0.82	0.64	0.82
IL17D	4	-0.84	-1.15	-0.77	-0.44	-0.93	-1.33	1.16	1.16	0.62	0.33	1.14	1.05
TTC39A	4	-1.36	-0.47	-0.51	-1.07	-1.49	-0.41	0.58	1.32	1.14	0.82	0.81	0.66
EP300-AS1	4	-0.49	-0.69	-1.46	0.3	-0.35	-1.5	0.44	1.76	1.46	-0.06	0.1	0.48
TESPA1	4	-1.03	-1.16	-1.18	-0.68	-0.82	-0.76	0.98	0.65	1.12	0.86	0.79	1.22
PMP22	4	-0.41	-0.37	-0.58	-1.37	-1.2	-1.33	1.09	1.27	1.2	0.43	0.73	0.55
FAM180B	4	0.06	-0.37	-1.33	-0.87	-1.51	-0.64	1.2	1.34	0.83	-0.43	0.71	1.03
CD86	4	-0.46	-0.52	-0.46	-1.18	-1.26	-1.52	1.04	1	1.1	0.78	0.77	0.72
HRH2	4	-0.99	-0.92	-0.95	-1	-0.86	-0.99	1.09	0.92	1.13	0.83	0.77	0.97
ALK	4	-0.43	-0.88	-0.58	-0.74	-1.28	-1.37	0.41	0.51	1.29	1.4	0.54	1.13
[truncated: 2,699 more rows]

## Sheet: Table S7
Supplementary Table 7		RNAseq: Complete DESeq2 results (comparison Bomedemstat vs. DMSO in DOT1L-ko and WT cells)						corresponding to Figure 4A
[truncated: 28,266 more rows]

[truncated: 12 more sheets: Table S8, Table S9, Table S10, Table S11, Table S12, Table S13, Table S14, Table S15, Table S16, Table S17, Table S18, Table S19]
